# Supplementary material for: The Functional DNA Methylation Signatures Relevant to Altered Immune Response of Neonatal T Cells with l-Arginine Supplementation
Source: Nutrients. 2021 Aug 13;13(8):2780. doi: 10.3390/nu13082780 (PMC8401784; doi:10.3390/nu13082780)
Supplement: Supplementary file 1 [file nutrients-13-02780-s001.zip]

Archive with 7 entries (7 files):
- Supplementary figure 1.tiff
- Supplementary Table 1.pdf
- Supplementary Table 2.xls
- Supplementary Table 3.xls
- Supplementary Table 4.xls
- Supplementary Table 5.xls
- Supplementary Table 6.xls
