# Supplementary material for: The Functional DNA Methylation Signatures Relevant to Altered Immune Response of Neonatal T Cells with l-Arginine Supplementation
Source: Nutrients. 2021 Aug 13;13(8):2780. doi: 10.3390/nu13082780 (PMC8401784; doi:10.3390/nu13082780)
Supplement: Supplementary file 1 [file nutrients-13-02780-s001.zip › Supplementary Table 2.xls]

## Sheet: Sheet1
## The result of pathway enrichment analysis on the genes with CpG markers significantly methylated between AC and CC samples ##
Pathway Name	Database	Enrichment Score	Enrichment p-value	% genes in pathway that are present	# genes in list, in pathway	# genes not in list, in pathway	# genes in list, not in pathway	# genes not in list, not in pathway	Pathway ID
Cell adhesion molecules (CAMs)	kegg	7.73925	0.000435396	10.7946	72	595	2241	29112	kegg_pathway_65
Morphine addiction	kegg	6.80926	0.00110351	12.2924	37	264	2276	29443	kegg_pathway_147
Axon guidance	kegg	5.33791	0.00480589	9.65435	81	758	2232	28949	kegg_pathway_59
cAMP signaling pathway	kegg	5.31066	0.00493866	9.42828	94	903	2219	28804	kegg_pathway_26
Signaling pathways regulating pluripotency of stem cells	kegg	5.28753	0.00505421	9.96979	66	596	2247	29111	kegg_pathway_69
Neuroactive ligand-receptor interaction	kegg	5.23415	0.00533136	9.01468	129	1302	2184	28405	kegg_pathway_34
Tight junction	kegg	4.79501	0.00827093	9.65517	70	655	2243	29052	kegg_pathway_67
Adrenergic signaling in cardiomyocytes	kegg	4.76478	0.00852479	9.66387	69	645	2244	29062	kegg_pathway_52
Basal cell carcinoma	kegg	4.41474	0.0120977	11.5556	26	199	2287	29508	kegg_pathway_186
Ras signaling pathway	kegg	4.02727	0.017823	8.93186	97	989	2216	28718	kegg_pathway_22
Arginine biosynthesis	kegg	3.81069	0.0221328	14.2857	11	66	2302	29641	kegg_pathway_256
Tyrosine metabolism	kegg	3.80375	0.022287	12.5	16	112	2297	29595	kegg_pathway_268
GABAergic synapse	kegg	3.74506	0.0236341	10.303	34	296	2279	29411	kegg_pathway_97
Mineral absorption	kegg	3.63019	0.0265112	11.2245	22	174	2291	29533	kegg_pathway_139
Gastric acid secretion	kegg	3.54071	0.0289927	10.2564	32	280	2281	29427	kegg_pathway_132
Hedgehog signaling pathway	kegg	3.51903	0.0296283	11.3636	20	156	2293	29551	kegg_pathway_57
Hippo signaling pathway	kegg	3.49947	0.0302133	9.19881	62	612	2251	29095	kegg_pathway_62
Cocaine addiction	kegg	3.30589	0.0366666	10.7477	23	191	2290	29516	kegg_pathway_145
Maturity onset diabetes of the young	kegg	3.19331	0.0410359	11.4094	17	132	2296	29575	kegg_pathway_125
Hypertrophic cardiomyopathy (HCM)	kegg	3.1912	0.0411225	9.52381	42	399	2271	29308	kegg_pathway_203
Type I diabetes mellitus	kegg	3.10818	0.044682	10.628	22	185	2291	29522	kegg_pathway_124
Cardiac muscle contraction	kegg	3.09454	0.0452958	9.82143	33	303	2280	29404	kegg_pathway_51
Arrhythmogenic right ventricular cardiomyopathy (ARVC)	kegg	3.06047	0.0468656	9.79228	33	304	2280	29403	kegg_pathway_204
Cholesterol metabolism	kegg	3.00064	0.0497554	10.4072	23	198	2290	29509	kegg_pathway_232
Fat digestion and absorption	kegg	2.85136	0.0577656	10.7784	18	149	2295	29558	kegg_pathway_136
Phenylalanine metabolism	kegg	2.71933	0.0659187	13.3333	8	52	2305	29655	kegg_pathway_269
Proximal tubule bicarbonate reclamation	kegg	2.69597	0.0674771	11.9565	11	81	2302	29626	kegg_pathway_129
Dilated cardiomyopathy (DCM)	kegg	2.69008	0.0678753	9.12951	43	428	2270	29279	kegg_pathway_205
Dopaminergic synapse	kegg	2.61938	0.0728477	8.83797	54	557	2259	29150	kegg_pathway_98
Hematopoietic cell lineage	kegg	2.61891	0.0728824	9.00196	46	465	2267	29242	kegg_pathway_79
Calcium signaling pathway	kegg	2.49544	0.0824604	8.49598	74	797	2239	28910	kegg_pathway_24
Wnt signaling pathway	kegg	2.47343	0.084295	8.76033	53	552	2260	29155	kegg_pathway_54
Glutamatergic synapse	kegg	2.44975	0.0863152	8.92495	44	449	2269	29258	kegg_pathway_94
Histidine metabolism	kegg	2.40134	0.0905964	12	9	66	2304	29641	kegg_pathway_267
ECM-receptor interaction	kegg	2.34622	0.0957307	9.1954	32	316	2281	29391	kegg_pathway_64
PPAR signaling pathway	kegg	2.29078	0.101188	9.14286	32	318	2281	29389	kegg_pathway_13
Pertussis	kegg	2.2549	0.104884	8.92019	38	388	2275	29319	kegg_pathway_156
Leukocyte transendothelial migration	kegg	2.24611	0.10581	8.72865	46	481	2267	29226	kegg_pathway_86
cGMP-PKG signaling pathway	kegg	2.23047	0.107478	8.42912	66	717	2247	28990	kegg_pathway_25
Nitrogen metabolism	kegg	2.2167	0.108968	11.9403	8	59	2305	29648	kegg_pathway_319
Biotin metabolism	kegg	2.21489	0.109166	25	2	6	2311	29701	kegg_pathway_313
Regulation of lipolysis in adipocytes	kegg	2.11134	0.121076	9.25926	25	245	2288	29462	kegg_pathway_118
Circadian entrainment	kegg	2.11125	0.121086	8.7963	38	394	2275	29313	kegg_pathway_89
alpha-Linolenic acid metabolism	kegg	2.03749	0.130355	10.5769	11	93	2302	29614	kegg_pathway_298
Focal adhesion	kegg	2.02261	0.13231	8.20896	77	861	2236	28846	kegg_pathway_63
Inflammatory mediator regulation of TRP channels	kegg	2.01429	0.133415	8.62423	42	445	2271	29262	kegg_pathway_103
Glycosaminoglycan biosynthesis - heparan sulfate / heparin	kegg	2.01195	0.133727	10.7527	10	83	2303	29624	kegg_pathway_290
Endocrine and other factor-regulated calcium reabsorption	kegg	1.899	0.149719	9.42408	18	173	2295	29534	kegg_pathway_127
Pathogenic Escherichia coli infection	kegg	1.89385	0.150492	9.21053	21	207	2292	29500	kegg_pathway_153
beta-Alanine metabolism	kegg	1.88895	0.151231	10.084	12	107	2301	29600	kegg_pathway_272
Protein digestion and absorption	kegg	1.86251	0.155283	8.81459	29	300	2284	29407	kegg_pathway_135
Ovarian steroidogenesis	kegg	1.85315	0.156743	9.21659	20	197	2293	29510	kegg_pathway_108
Rap1 signaling pathway	kegg	1.8435	0.158262	8.06142	84	958	2229	28749	kegg_pathway_23
TGF-beta signaling pathway	kegg	1.8243	0.161331	8.53933	38	407	2275	29300	kegg_pathway_58
Oxytocin signaling pathway	kegg	1.81053	0.163568	8.22873	59	658	2254	29049	kegg_pathway_116
Hippo signaling pathway - multiple species	kegg	1.80594	0.16432	9.91736	12	109	2301	29598	kegg_pathway_212
Amphetamine addiction	kegg	1.79828	0.165584	8.77743	28	291	2285	29416	kegg_pathway_146
Linoleic acid metabolism	kegg	1.76705	0.170836	9.70149	13	121	2300	29586	kegg_pathway_297
Insulin secretion	kegg	1.75333	0.173197	8.53659	35	375	2278	29332	kegg_pathway_106
Thyroid hormone synthesis	kegg	1.73381	0.17661	8.73786	27	282	2286	29425	kegg_pathway_113
Ether lipid metabolism	kegg	1.72801	0.177637	9.23913	17	167	2296	29540	kegg_pathway_295
Phosphatidylinositol signaling system	kegg	1.70241	0.182244	8.55615	32	342	2281	29365	kegg_pathway_32
Inflammatory bowel disease (IBD)	kegg	1.69605	0.183407	8.63095	29	307	2284	29400	kegg_pathway_197
Fatty acid biosynthesis	kegg	1.69172	0.184203	10.2273	9	79	2304	29628	kegg_pathway_247
Renin secretion	kegg	1.69034	0.184457	8.59599	30	319	2283	29388	kegg_pathway_119
Alanine, aspartate and glutamate metabolism	kegg	1.63063	0.195807	9.33333	14	136	2299	29571	kegg_pathway_260
Endocytosis	kegg	1.61488	0.198915	7.93804	82	951	2231	28756	kegg_pathway_44
Bile secretion	kegg	1.60637	0.200615	8.52941	29	311	2284	29396	kegg_pathway_137
Malaria	kegg	1.46955	0.23003	8.51064	24	258	2289	29449	kegg_pathway_161
Legionellosis	kegg	1.44209	0.236433	8.41424	26	283	2287	29424	kegg_pathway_157
Melanogenesis	kegg	1.44022	0.236875	8.20046	36	403	2277	29304	kegg_pathway_111
Cushing syndrome	kegg	1.42278	0.241042	7.97101	55	635	2258	29072	kegg_pathway_235
Longevity regulating pathway - multiple species	kegg	1.42083	0.241514	8.3871	26	284	2287	29423	kegg_pathway_209
Parathyroid hormone synthesis, secretion and action	kegg	1.41866	0.242037	8.08271	43	489	2270	29218	kegg_pathway_237
Vascular smooth muscle contraction	kegg	1.41011	0.244116	7.99373	51	587	2262	29120	kegg_pathway_53
Pancreatic secretion	kegg	1.40088	0.246381	8.20896	33	369	2280	29338	kegg_pathway_133
Caffeine metabolism	kegg	1.39107	0.248809	12.5	3	21	2310	29686	kegg_pathway_258
AMPK signaling pathway	kegg	1.38952	0.249194	8.04388	44	503	2269	29204	kegg_pathway_49
Aldosterone-regulated sodium reabsorption	kegg	1.38169	0.251155	8.67347	17	179	2296	29528	kegg_pathway_126
PI3K-Akt signaling pathway	kegg	1.36684	0.254912	7.65156	130	1569	2183	28138	kegg_pathway_48
Serotonergic synapse	kegg	1.3525	0.258594	8.03059	42	481	2271	29226	kegg_pathway_96
Breast cancer	kegg	1.34759	0.259866	7.89474	57	665	2256	29042	kegg_pathway_216
Renin-angiotensin system	kegg	1.33835	0.262279	9.17431	10	99	2303	29608	kegg_pathway_73
Aldosterone synthesis and secretion	kegg	1.32195	0.266616	8.061	37	422	2276	29285	kegg_pathway_120
Gastric cancer	kegg	1.32114	0.26683	7.87293	57	667	2256	29040	kegg_pathway_231
Folate biosynthesis	kegg	1.30404	0.271432	9.09091	10	100	2303	29607	kegg_pathway_315
Inositol phosphate metabolism	kegg	1.29635	0.273527	8.30325	23	254	2290	29453	kegg_pathway_292
Pathways in cancer	kegg	1.27794	0.278612	7.52605	195	2396	2118	27311	kegg_pathway_173
Fatty acid metabolism	kegg	1.27529	0.279351	8.3682	20	219	2293	29488	kegg_pathway_329
2-Oxocarboxylic acid metabolism	kegg	1.25247	0.285797	9.45946	7	67	2306	29640	kegg_pathway_328
Antigen processing and presentation	kegg	1.23654	0.290386	8.05195	31	354	2282	29353	kegg_pathway_72
Adipocytokine signaling pathway	kegg	1.23654	0.290386	8.05195	31	354	2282	29353	kegg_pathway_115
Valine, leucine and isoleucine biosynthesis	kegg	1.129	0.323358	12.5	2	14	2311	29693	kegg_pathway_264
Cholinergic synapse	kegg	1.12722	0.323934	7.80952	41	484	2272	29223	kegg_pathway_95
Regulation of actin cytoskeleton	kegg	1.10503	0.331202	7.62101	74	897	2239	28810	kegg_pathway_104
Asthma	kegg	1.08462	0.338029	8.39161	12	131	2301	29576	kegg_pathway_195
One carbon pool by folate	kegg	1.07399	0.341641	9.09091	6	60	2307	29647	kegg_pathway_307
Fatty acid degradation	kegg	1.06706	0.344018	8.19672	15	168	2298	29539	kegg_pathway_249
Synaptic vesicle cycle	kegg	1.04092	0.353131	7.84314	28	329	2285	29378	kegg_pathway_91
Estrogen signaling pathway	kegg	1.03272	0.356037	7.62829	55	666	2258	29041	kegg_pathway_110
MicroRNAs in cancer	kegg	1.02717	0.358017	7.49141	109	1346	2204	28361	kegg_pathway_178
Graft-versus-host disease	kegg	1.0121	0.363456	8.01887	17	195	2296	29512	kegg_pathway_201
Allograft rejection	kegg	1.00655	0.365479	8.0402	16	183	2297	29524	kegg_pathway_200
Synthesis and degradation of ketone bodies	kegg	0.994093	0.370059	10	3	27	2310	29680	kegg_pathway_250
Insulin resistance	kegg	0.971352	0.378571	7.62411	43	521	2270	29186	kegg_pathway_122
Toxoplasmosis	kegg	0.956855	0.384099	7.58294	48	585	2265	29122	kegg_pathway_162
Glycerolipid metabolism	kegg	0.930882	0.394206	7.81893	19	224	2294	29483	kegg_pathway_291
Prion diseases	kegg	0.923484	0.397133	7.97546	13	150	2300	29557	kegg_pathway_144
Phototransduction	kegg	0.907849	0.403391	8.0292	11	126	2302	29581	kegg_pathway_102
Platelet activation	kegg	0.903683	0.405075	7.53769	45	552	2268	29155	kegg_pathway_71
Valine, leucine and isoleucine degradation	kegg	0.890051	0.410635	7.86517	14	164	2299	29543	kegg_pathway_263
Nicotinate and nicotinamide metabolism	kegg	0.875734	0.416556	8	10	115	2303	29592	kegg_pathway_311
Vitamin digestion and absorption	kegg	0.866318	0.420497	8.03571	9	103	2304	29604	kegg_pathway_138
Intestinal immune network for IgA production	kegg	0.854681	0.425419	7.66284	20	241	2293	29466	kegg_pathway_87
Phenylalanine, tyrosine and tryptophan biosynthesis	kegg	0.845832	0.4292	10	2	18	2311	29689	kegg_pathway_271
JAK-STAT signaling pathway	kegg	0.826452	0.437599	7.41206	59	737	2254	28970	kegg_pathway_78
Amoebiasis	kegg	0.823306	0.438978	7.48899	34	420	2279	29287	kegg_pathway_163
Other glycan degradation	kegg	0.812311	0.443831	8.51064	4	43	2309	29664	kegg_pathway_281
Salivary secretion	kegg	0.810769	0.444516	7.5067	28	345	2285	29362	kegg_pathway_131
Biosynthesis of unsaturated fatty acids	kegg	0.794361	0.45187	7.82609	9	106	2304	29601	kegg_pathway_325
Melanoma	kegg	0.786601	0.45539	7.45192	31	385	2282	29322	kegg_pathway_187
Taste transduction	kegg	0.783792	0.456671	7.48503	25	309	2288	29398	kegg_pathway_101
Arachidonic acid metabolism	kegg	0.782682	0.457178	7.50853	22	271	2291	29436	kegg_pathway_296
Glycosphingolipid biosynthesis - ganglio series	kegg	0.777236	0.459675	8	6	69	2307	29638	kegg_pathway_302
Carbohydrate digestion and absorption	kegg	0.763924	0.465835	7.60234	13	158	2300	29549	kegg_pathway_134
Nicotine addiction	kegg	0.75701	0.469067	7.63889	11	133	2302	29574	kegg_pathway_148
Longevity regulating pathway	kegg	0.751134	0.471831	7.39857	31	388	2282	29319	kegg_pathway_210
Glycerophospholipid metabolism	kegg	0.721446	0.486049	7.36041	29	365	2284	29342	kegg_pathway_294
Staphylococcus aureus infection	kegg	0.716641	0.48839	7.36544	26	327	2287	29380	kegg_pathway_164
Viral myocarditis	kegg	0.711364	0.490974	7.37179	23	289	2290	29418	kegg_pathway_206
Butanoate metabolism	kegg	0.669845	0.511788	7.52688	7	86	2306	29621	kegg_pathway_306
Th1 and Th2 cell differentiation	kegg	0.668121	0.512671	7.26141	35	447	2278	29260	kegg_pathway_218
Glycosphingolipid biosynthesis - lacto and neolacto series	kegg	0.64559	0.524353	7.33333	11	139	2302	29568	kegg_pathway_300
Lipoic acid metabolism	kegg	0.639453	0.527581	10	1	9	2312	29698	kegg_pathway_314
Biosynthesis of amino acids	kegg	0.638623	0.528019	7.24138	21	269	2292	29438	kegg_pathway_330
Drug metabolism - cytochrome P450	kegg	0.637919	0.528391	7.23684	22	282	2291	29425	kegg_pathway_323
Th17 cell differentiation	kegg	0.623727	0.535943	7.18954	44	568	2269	29139	kegg_pathway_219
TNF signaling pathway	kegg	0.620838	0.537494	7.18475	49	633	2264	29074	kegg_pathway_85
Notch signaling pathway	kegg	0.613968	0.541199	7.21154	15	193	2298	29514	kegg_pathway_56
Bacterial invasion of epithelial cells	kegg	0.613756	0.541314	7.18563	24	310	2289	29397	kegg_pathway_150
Fatty acid elongation	kegg	0.607526	0.544697	7.27273	8	102	2305	29605	kegg_pathway_248
Prolactin signaling pathway	kegg	0.592368	0.553016	7.14286	31	403	2282	29304	kegg_pathway_112
Mucin type O-glycan biosynthesis	kegg	0.591349	0.55358	7.2	9	116	2304	29591	kegg_pathway_282
Taurine and hypotaurine metabolism	kegg	0.580765	0.55947	7.5	3	37	2310	29670	kegg_pathway_273
Circadian rhythm	kegg	0.57694	0.561614	7.14286	10	130	2303	29577	kegg_pathway_88
Complement and coagulation cascades	kegg	0.572355	0.564195	7.1066	28	366	2285	29341	kegg_pathway_70
Metabolism of xenobiotics by cytochrome P450	kegg	0.570841	0.56505	7.10227	25	327	2288	29380	kegg_pathway_322
Proteoglycans in cancer	kegg	0.546018	0.579252	7.1028	76	994	2237	28713	kegg_pathway_177
Insulin signaling pathway	kegg	0.528842	0.589287	7.05128	44	580	2269	29127	kegg_pathway_105
Neomycin, kanamycin and gentamicin biosynthesis	kegg	0.526975	0.590388	7.40741	2	25	2311	29682	kegg_pathway_286
Neurotrophin signaling pathway	kegg	0.522498	0.593037	7.04441	46	607	2267	29100	kegg_pathway_92
Ubiquinone and other terpenoid-quinone biosynthesis	kegg	0.522369	0.593114	7.14286	3	39	2310	29668	kegg_pathway_253
Base excision repair	kegg	0.514272	0.597936	6.94444	10	134	2303	29573	kegg_pathway_14
Ferroptosis	kegg	0.509014	0.601088	6.94444	15	201	2298	29506	kegg_pathway_225
Protein export	kegg	0.507734	0.601858	6.94444	5	67	2308	29640	kegg_pathway_12
Glycosylphosphatidylinositol (GPI)-anchor biosynthesis	kegg	0.500034	0.60651	6.89655	6	81	2307	29626	kegg_pathway_293
Amyotrophic lateral sclerosis (ALS)	kegg	0.498564	0.607402	6.93431	19	255	2294	29452	kegg_pathway_142
Glycolysis / Gluconeogenesis	kegg	0.488055	0.613819	6.90909	19	256	2294	29451	kegg_pathway_240
Glycosaminoglycan biosynthesis - keratan sulfate	kegg	0.487392	0.614226	6.84932	5	68	2308	29639	kegg_pathway_289
Glioma	kegg	0.482473	0.617255	6.9378	29	389	2284	29318	kegg_pathway_183
Type II diabetes mellitus	kegg	0.480748	0.618321	6.89655	20	270	2293	29437	kegg_pathway_121
Small cell lung cancer	kegg	0.480691	0.618356	6.94737	33	442	2280	29265	kegg_pathway_191
Apelin signaling pathway	kegg	0.478008	0.620017	6.96921	43	574	2270	29133	kegg_pathway_222
Hepatitis C	kegg	0.474227	0.622366	6.98577	54	719	2259	28988	kegg_pathway_166
NF-kappa B signaling pathway	kegg	0.465446	0.627855	6.95103	44	589	2269	29118	kegg_pathway_29
Human papillomavirus infection	kegg	0.463196	0.629269	7.0368	109	1440	2204	28267	kegg_pathway_229
Fructose and mannose metabolism	kegg	0.454508	0.63476	6.72269	8	111	2305	29596	kegg_pathway_244
Relaxin signaling pathway	kegg	0.453381	0.635476	6.93374	45	604	2268	29103	kegg_pathway_55
Tuberculosis	kegg	0.452063	0.636314	6.97168	64	854	2249	28853	kegg_pathway_165
Glycosaminoglycan degradation	kegg	0.448989	0.638273	6.66667	5	70	2308	29637	kegg_pathway_287
Glycosphingolipid biosynthesis - globo and isoglobo series	kegg	0.448989	0.638273	6.66667	5	70	2308	29637	kegg_pathway_301
Pantothenate and CoA biosynthesis	kegg	0.448989	0.638273	6.66667	5	70	2308	29637	kegg_pathway_312
p53 signaling pathway	kegg	0.445428	0.64055	6.81818	21	287	2292	29420	kegg_pathway_37
IL-17 signaling pathway	kegg	0.44242	0.64248	6.89013	37	500	2276	29207	kegg_pathway_220
Autoimmune thyroid disease	kegg	0.439729	0.644211	6.77291	17	234	2296	29473	kegg_pathway_196
Gap junction	kegg	0.436374	0.646376	6.84932	30	408	2283	29299	kegg_pathway_68
Glycine, serine and threonine metabolism	kegg	0.431435	0.649576	6.66667	10	140	2303	29567	kegg_pathway_261
Hepatocellular carcinoma	kegg	0.430857	0.649952	6.92951	58	779	2255	28928	kegg_pathway_230
Chemical carcinogenesis	kegg	0.429091	0.651101	6.81818	27	369	2286	29338	kegg_pathway_176
Glycosaminoglycan biosynthesis - chondroitin sulfate / dermatan sulfate	kegg	0.414298	0.660804	6.52174	6	86	2307	29621	kegg_pathway_288
African trypanosomiasis	kegg	0.411259	0.662815	6.62983	12	169	2301	29538	kegg_pathway_160
Purine metabolism	kegg	0.397679	0.671878	6.81004	38	520	2275	29187	kegg_pathway_257
Measles	kegg	0.392104	0.675634	6.82853	45	614	2268	29093	kegg_pathway_168
Cellular senescence	kegg	0.390712	0.676575	6.87285	60	813	2253	28894	kegg_pathway_228
Cytokine-cytokine receptor interaction	kegg	0.38656	0.67939	6.96314	119	1590	2194	28117	kegg_pathway_27
Platinum drug resistance	kegg	0.359026	0.698356	6.64962	26	365	2287	29342	kegg_pathway_214
Vasopressin-regulated water reabsorption	kegg	0.358302	0.698862	6.45161	12	174	2301	29533	kegg_pathway_128
MAPK signaling pathway	kegg	0.349806	0.704825	6.90748	109	1469	2204	28238	kegg_pathway_20
Other types of O-glycan biosynthesis	kegg	0.342262	0.710162	6.18557	6	91	2307	29616	kegg_pathway_283
Human immunodeficiency virus 1 infection	kegg	0.335901	0.714694	6.81818	72	984	2241	28723	kegg_pathway_239
Amino sugar and nucleotide sugar metabolism	kegg	0.320281	0.725945	6.31579	12	178	2301	29529	kegg_pathway_285
AGE-RAGE signaling pathway in diabetic complications	kegg	0.319164	0.726756	6.65529	39	547	2274	29160	kegg_pathway_208
Retrograde endocannabinoid signaling	kegg	0.318779	0.727036	6.66667	41	574	2272	29133	kegg_pathway_93
Cortisol synthesis and secretion	kegg	0.316954	0.728364	6.48148	21	303	2292	29404	kegg_pathway_233
Glyoxylate and dicarboxylate metabolism	kegg	0.310747	0.732899	6.08696	7	108	2306	29599	kegg_pathway_304
Tryptophan metabolism	kegg	0.309449	0.733851	6.21118	10	151	2303	29556	kegg_pathway_270
Protein processing in endoplasmic reticulum	kegg	0.296537	0.743388	6.68348	53	740	2260	28967	kegg_pathway_42
Selenocompound metabolism	kegg	0.296331	0.743541	5.7971	4	65	2309	29642	kegg_pathway_275
Thiamine metabolism	kegg	0.291973	0.746789	5.66038	3	50	2310	29657	kegg_pathway_308
Rheumatoid arthritis	kegg	0.291916	0.746831	6.54762	33	471	2280	29236	kegg_pathway_199
Human T-cell leukemia virus 1 infection	kegg	0.29065	0.747777	6.75556	76	1049	2237	28658	kegg_pathway_170
Parkinson disease	kegg	0.286764	0.750689	6.58979	40	567	2273	29140	kegg_pathway_141
Non-small cell lung cancer	kegg	0.280173	0.755653	6.41711	24	350	2289	29357	kegg_pathway_192
Collecting duct acid secretion	kegg	0.278778	0.756708	6.04027	9	140	2304	29567	kegg_pathway_130
Glucagon signaling pathway	kegg	0.278236	0.757118	6.47321	29	419	2284	29288	kegg_pathway_117
Fc epsilon RI signaling pathway	kegg	0.2675	0.76529	6.39386	25	366	2288	29341	kegg_pathway_83
Sphingolipid signaling pathway	kegg	0.253422	0.77614	6.51828	41	588	2272	29119	kegg_pathway_33
Vibrio cholerae infection	kegg	0.246728	0.781353	6.15385	16	244	2297	29463	kegg_pathway_151
Drug metabolism - other enzymes	kegg	0.242163	0.784928	6.26781	22	329	2291	29378	kegg_pathway_324
Fluid shear stress and atherosclerosis	kegg	0.238826	0.787552	6.5445	50	714	2263	28993	kegg_pathway_221
Central carbon metabolism in cancer	kegg	0.234696	0.790811	6.32319	27	400	2286	29307	kegg_pathway_193
D-Glutamine and D-glutamate metabolism	kegg	0.231928	0.793003	4.7619	1	20	2312	29687	kegg_pathway_276
Glutathione metabolism	kegg	0.220811	0.801868	6.0241	15	234	2298	29473	kegg_pathway_278
Phospholipase D signaling pathway	kegg	0.217798	0.804288	6.47383	47	679	2266	29028	kegg_pathway_207
Chagas disease (American trypanosomiasis)	kegg	0.217512	0.804518	6.42633	41	597	2272	29110	kegg_pathway_159
EGFR tyrosine kinase inhibitor resistance	kegg	0.210599	0.810099	6.28931	30	447	2283	29260	kegg_pathway_213
Transcriptional misregulation in cancer	kegg	0.208527	0.811779	6.51429	57	818	2256	28889	kegg_pathway_174
Chronic myeloid leukemia	kegg	0.202625	0.816584	6.25	29	435	2284	29272	kegg_pathway_189
Acute myeloid leukemia	kegg	0.193906	0.823735	6.13811	24	367	2289	29340	kegg_pathway_190
ErbB signaling pathway	kegg	0.186649	0.829735	6.21118	30	453	2283	29254	kegg_pathway_21
HIF-1 signaling pathway	kegg	0.185513	0.830678	6.2724	35	523	2278	29184	kegg_pathway_30
T cell receptor signaling pathway	kegg	0.185128	0.830998	6.28272	36	537	2277	29170	kegg_pathway_81
Lysine degradation	kegg	0.181969	0.833627	5.92334	17	270	2296	29437	kegg_pathway_265
SNARE interactions in vesicular transport	kegg	0.181762	0.8338	5.30973	6	107	2307	29600	kegg_pathway_40
Vitamin B6 metabolism	kegg	0.180653	0.834725	4.16667	1	23	2312	29684	kegg_pathway_310
FoxO signaling pathway	kegg	0.18012	0.83517	6.35593	45	663	2268	29044	kegg_pathway_31
Autophagy - other	kegg	0.17115	0.842695	5.34351	7	124	2306	29583	kegg_pathway_224
C-type lectin receptor signaling pathway	kegg	0.1708	0.84299	6.2701	39	583	2274	29124	kegg_pathway_236
Non-alcoholic fatty liver disease (NAFLD)	kegg	0.168167	0.845213	6.32022	45	667	2268	29040	kegg_pathway_123
Phagosome	kegg	0.167638	0.84566	6.32737	46	681	2267	29026	kegg_pathway_45
NOD-like receptor signaling pathway	kegg	0.162824	0.849741	6.42105	61	889	2252	28818	kegg_pathway_75
Endometrial cancer	kegg	0.159288	0.852751	5.88235	19	304	2294	29403	kegg_pathway_182
mTOR signaling pathway	kegg	0.159214	0.852814	6.30137	46	684	2267	29023	kegg_pathway_47
Progesterone-mediated oocyte maturation	kegg	0.157467	0.854305	6.07375	28	433	2285	29274	kegg_pathway_109
Cysteine and methionine metabolism	kegg	0.152819	0.858285	5.52764	11	188	2302	29519	kegg_pathway_262
N-Glycan biosynthesis	kegg	0.15263	0.858447	5.5814	12	203	2301	29504	kegg_pathway_280
Primary bile acid biosynthesis	kegg	0.15241	0.858636	4.81928	4	79	2309	29628	kegg_pathway_252
Apoptosis - multiple species	kegg	0.147459	0.862898	5.43478	10	174	2303	29533	kegg_pathway_211
Mismatch repair	kegg	0.145203	0.864847	4.7619	4	80	2309	29627	kegg_pathway_16
Galactose metabolism	kegg	0.142063	0.867567	5.04202	6	113	2307	29594	kegg_pathway_245
Herpes simplex virus 1 infection	kegg	0.141746	0.867842	6.52759	97	1389	2216	28318	kegg_pathway_171
Sulfur relay system	kegg	0.141517	0.86804	3.7037	1	26	2312	29681	kegg_pathway_39
Leishmaniasis	kegg	0.131232	0.877014	5.88235	24	384	2289	29323	kegg_pathway_158
Pentose phosphate pathway	kegg	0.129386	0.878635	4.80769	5	99	2308	29608	kegg_pathway_242
Sphingolipid metabolism	kegg	0.128758	0.879187	5.31915	10	178	2303	29529	kegg_pathway_299
Fc gamma R-mediated phagocytosis	kegg	0.124594	0.882855	5.89569	26	415	2287	29292	kegg_pathway_84
Long-term potentiation	kegg	0.122257	0.884921	5.78947	22	358	2291	29349	kegg_pathway_90
Mannose type O-glycan biosynthesis	kegg	0.120194	0.886748	4.87805	6	117	2307	29590	kegg_pathway_284
Starch and sucrose metabolism	kegg	0.120194	0.886748	4.87805	6	117	2307	29590	kegg_pathway_279
Apoptosis	kegg	0.117749	0.888919	6.18687	49	743	2264	28964	kegg_pathway_50
Chemokine signaling pathway	kegg	0.116049	0.890432	6.30456	65	966	2248	28741	kegg_pathway_28
GnRH signaling pathway	kegg	0.115622	0.890812	5.9501	31	490	2282	29217	kegg_pathway_107
Sulfur metabolism	kegg	0.111331	0.894643	3.33333	1	29	2312	29678	kegg_pathway_320
Lysosome	kegg	0.110723	0.895187	5.92734	31	492	2282	29215	kegg_pathway_43
Influenza A	kegg	0.109578	0.896212	6.18312	52	789	2261	28918	kegg_pathway_169
Kaposi sarcoma-associated herpesvirus infection	kegg	0.108449	0.897225	6.2435	60	901	2253	28806	kegg_pathway_227
Epstein-Barr virus infection	kegg	0.107777	0.897828	6.26243	63	943	2250	28764	kegg_pathway_172
Primary immunodeficiency	kegg	0.107673	0.897921	5.30973	12	214	2301	29493	kegg_pathway_202
Propanoate metabolism	kegg	0.105871	0.899541	4.7619	6	120	2307	29587	kegg_pathway_305
Pyrimidine metabolism	kegg	0.102498	0.90258	5.38462	14	246	2299	29461	kegg_pathway_259
Homologous recombination	kegg	0.0882587	0.915524	4.94505	9	173	2304	29534	kegg_pathway_17
Toll-like receptor signaling pathway	kegg	0.0880523	0.915713	5.88235	35	560	2278	29147	kegg_pathway_74
Thyroid cancer	kegg	0.0868267	0.916836	5.09259	11	205	2302	29502	kegg_pathway_185
Arginine and proline metabolism	kegg	0.0846803	0.918806	5	10	190	2303	29517	kegg_pathway_266
Human cytomegalovirus infection	kegg	0.080811	0.922368	6.21762	72	1086	2241	28621	kegg_pathway_238
Salmonella infection	kegg	0.0787056	0.924312	5.67227	27	449	2286	29258	kegg_pathway_155
Huntington disease	kegg	0.0754242	0.92735	6.04333	53	824	2260	28883	kegg_pathway_143
Non-homologous end-joining	kegg	0.0737639	0.928891	3.44828	2	56	2311	29651	kegg_pathway_18
Carbon metabolism	kegg	0.0736993	0.928951	5.61555	26	437	2287	29270	kegg_pathway_327
mRNA surveillance pathway	kegg	0.0733764	0.929251	5.43478	20	348	2293	29359	kegg_pathway_5
Nucleotide excision repair	kegg	0.0732247	0.929392	4.81283	9	178	2304	29529	kegg_pathway_15
Oocyte meiosis	kegg	0.0730773	0.929529	5.70342	30	496	2283	29211	kegg_pathway_36
Retinol metabolism	kegg	0.0705963	0.931838	5.29595	17	304	2296	29403	kegg_pathway_316
Endocrine resistance	kegg	0.0701543	0.93225	5.76271	34	556	2279	29151	kegg_pathway_215
Antifolate resistance	kegg	0.0618988	0.939978	4.5977	8	166	2305	29541	kegg_pathway_217
ABC transporters	kegg	0.0610523	0.940774	4.93827	12	231	2301	29476	kegg_pathway_1
Riboflavin metabolism	kegg	0.0551048	0.946386	2.5641	1	38	2312	29669	kegg_pathway_309
Thyroid hormone signaling pathway	kegg	0.051388	0.94991	5.66929	36	599	2277	29108	kegg_pathway_114
Shigellosis	kegg	0.0480428	0.953093	5.22193	20	363	2293	29344	kegg_pathway_154
Viral carcinogenesis	kegg	0.0476138	0.953502	5.90129	55	877	2258	28830	kegg_pathway_175
Metabolic pathways	kegg	0.0472918	0.953809	6.71629	388	5389	1925	24318	kegg_pathway_326
VEGF signaling pathway	kegg	0.0448164	0.956173	5.05952	17	319	2296	29388	kegg_pathway_60
Pyruvate metabolism	kegg	0.0446899	0.956294	4.26829	7	157	2306	29550	kegg_pathway_303
Proteasome	kegg	0.0443699	0.9566	4.5	9	191	2304	29516	kegg_pathway_11
Cell cycle	kegg	0.0440689	0.956888	5.48446	30	517	2283	29190	kegg_pathway_35
Natural killer cell mediated cytotoxicity	kegg	0.0418548	0.959009	5.64399	39	652	2274	29055	kegg_pathway_80
Steroid biosynthesis	kegg	0.040672	0.960144	3.37079	3	86	2310	29621	kegg_pathway_251
B cell receptor signaling pathway	kegg	0.0396227	0.961152	5.17241	21	385	2292	29322	kegg_pathway_82
Osteoclast differentiation	kegg	0.0375305	0.963165	5.68475	44	730	2269	28977	kegg_pathway_61
Prostate cancer	kegg	0.0351247	0.965485	5.41958	31	541	2282	29166	kegg_pathway_184
Porphyrin and chlorophyll metabolism	kegg	0.0349114	0.965691	4.25532	8	180	2305	29527	kegg_pathway_317
Epithelial cell signaling in Helicobacter pylori infection	kegg	0.0340564	0.966517	5.18018	23	421	2290	29286	kegg_pathway_152
Alcoholism	kegg	0.033896	0.966672	5.58659	40	676	2273	29031	kegg_pathway_149
Olfactory transduction	kegg	0.0318416	0.96866	5.97362	77	1212	2236	28495	kegg_pathway_100
Mitophagy - animal	kegg	0.0307675	0.969701	4.77707	15	299	2298	29408	kegg_pathway_223
DNA replication	kegg	0.030016	0.97043	3.7037	5	130	2308	29577	kegg_pathway_9
Ribosome	kegg	0.0292486	0.971175	5.30165	29	518	2284	29189	kegg_pathway_3
Colorectal cancer	kegg	0.0285034	0.971899	5.17598	25	458	2288	29249	kegg_pathway_179
RNA polymerase	kegg	0.0277135	0.972667	3.84615	6	150	2307	29557	kegg_pathway_7
Terpenoid backbone biosynthesis	kegg	0.0272314	0.973136	3.125	3	93	2310	29614	kegg_pathway_318
Oxidative phosphorylation	kegg	0.0244146	0.975881	5.26316	30	540	2283	29167	kegg_pathway_255
Renal cell carcinoma	kegg	0.0242691	0.976023	4.88432	19	370	2294	29337	kegg_pathway_180
Autophagy - animal	kegg	0.0240397	0.976247	5.33118	33	586	2280	29121	kegg_pathway_41
Steroid hormone biosynthesis	kegg	0.0234058	0.976866	4.65839	15	307	2298	29400	kegg_pathway_254
Pentose and glucuronate interconversions	kegg	0.0229575	0.977304	3.75	6	154	2307	29553	kegg_pathway_243
Adherens junction	kegg	0.0219594	0.97828	4.88998	20	389	2293	29318	kegg_pathway_66
Necroptosis	kegg	0.0178015	0.982356	5.45229	44	763	2269	28944	kegg_pathway_226
Thermogenesis	kegg	0.0150568	0.985056	5.63771	61	1021	2252	28686	kegg_pathway_234
Ascorbate and aldarate metabolism	kegg	0.0142085	0.985892	3.10078	4	125	2309	29582	kegg_pathway_246
Long-term depression	kegg	0.0128087	0.987273	4.42478	15	324	2298	29383	kegg_pathway_99
Alzheimer disease	kegg	0.0124218	0.987655	5.38642	46	808	2267	28899	kegg_pathway_140
Bladder cancer	kegg	0.0123925	0.987684	4.10448	11	257	2302	29450	kegg_pathway_188
Hepatitis B	kegg	0.0112682	0.988795	5.39326	48	842	2265	28865	kegg_pathway_167
Choline metabolism in cancer	kegg	0.010215	0.989837	4.79042	24	477	2289	29230	kegg_pathway_194
Pancreatic cancer	kegg	0.00929305	0.99075	4.72279	23	464	2290	29243	kegg_pathway_181
Fanconi anemia pathway	kegg	0.00857466	0.991462	3.63636	8	212	2305	29495	kegg_pathway_19
RNA degradation	kegg	0.00707497	0.99295	4.22535	15	340	2298	29367	kegg_pathway_6
Ubiquitin mediated proteolysis	kegg	0.00653128	0.99349	4.83333	29	571	2284	29136	kegg_pathway_38
RIG-I-like receptor signaling pathway	kegg	0.00432835	0.995681	4.14508	16	370	2297	29337	kegg_pathway_76
Peroxisome	kegg	0.00416566	0.995843	4.13437	16	371	2297	29336	kegg_pathway_46
Cytosolic DNA-sensing pathway	kegg	0.00309177	0.996913	3.83481	13	326	2300	29381	kegg_pathway_77
Spliceosome	kegg	0.00242795	0.997575	4.65465	31	635	2282	29072	kegg_pathway_10
Citrate cycle (TCA cycle)	kegg	0.00218539	0.997817	2.17391	3	135	2310	29572	kegg_pathway_241
Ribosome biogenesis in eukaryotes	kegg	0.000626196	0.999374	3.27381	11	325	2302	29382	kegg_pathway_2
Basal transcription factors	kegg	3.50006e-05	0.999965	1.73913	4	226	2309	29481	kegg_pathway_8
RNA transport	kegg	2.90004e-05	0.999971	3.58814	23	618	2290	29089	kegg_pathway_4
Systemic lupus erythematosus	kegg	1.10001e-05	0.999989	3.11927	17	528	2296	29179	kegg_pathway_198
Aminoacyl-tRNA biosynthesis	kegg	1e-06	0.999999	1.17647	3	252	2310	29455	kegg_pathway_321
