# Supplementary material for: The Functional DNA Methylation Signatures Relevant to Altered Immune Response of Neonatal T Cells with l-Arginine Supplementation
Source: Nutrients. 2021 Aug 13;13(8):2780. doi: 10.3390/nu13082780 (PMC8401784; doi:10.3390/nu13082780)
Supplement: Supplementary file 1 [file nutrients-13-02780-s001.zip › Supplementary Table 3.xls]

## Sheet: Sheet1
## The result of pathway enrichment analysis on the genes with CpG markers significantly methylated between CT and CC samples ##
Pathway Name	Database	Enrichment Score	Enrichment p-value	% genes in pathway that are present	Sample score	AT vs. AC score	CT vs. CC score	AC vs. CC score	AT vs. CT score	# genes in list, in pathway	# genes not in list, in pathway	# genes in list, not in pathway	# genes not in list, not in pathway	Pathway ID
NF-kappa B signaling pathway	kegg	10.4586	2.87018e-05	17.8947	2.48236	0.274721	1.71185	2.43149	1.5949	17	78	409	6798	kegg_pathway_124
Th17 cell differentiation	kegg	9.87506	5.14417e-05	16.5138	2.72692	0.240563	1.74396	2.96396	1.6693	18	91	408	6785	kegg_pathway_188
Cellular senescence	kegg	9.83613	5.34837e-05	14.2857	2.50047	0.321732	1.69644	2.61654	1.47904	23	138	403	6738	kegg_pathway_154
Herpes simplex infection	kegg	8.65531	0.0001742	12.973	2.52503	0.296208	1.74412	2.68425	1.40943	24	161	402	6715	kegg_pathway_287
Antigen processing and presentation	kegg	7.70486	0.000450631	16.8831	2.78384	0.117395	1.80653	2.88214	1.78675	13	64	413	6812	kegg_pathway_177
Jak-STAT signaling pathway	kegg	7.63648	0.000482523	12.8834	2.42475	0.272599	1.7592	2.30217	1.68225	21	142	405	6734	kegg_pathway_183
Viral carcinogenesis	kegg	7.33367	0.000653174	11.8812	2.23484	0.302281	1.66932	2.2995	1.22222	24	178	402	6698	kegg_pathway_291
Natural killer cell mediated cytotoxicity	kegg	7.30905	0.000669452	13.5338	3.18833	0.328002	1.90029	3.21729	2.21231	18	115	408	6761	kegg_pathway_185
Measles	kegg	7.30905	0.000669452	13.5338	1.70646	0.305555	1.782	1.50374	0.851036	18	115	408	6761	kegg_pathway_282
Adherens junction	kegg	7.08754	0.000835447	16.6667	3.28029	0.569852	2.21179	2.98297	2.45091	12	60	414	6816	kegg_pathway_171
Primary immunodeficiency	kegg	7.02031	0.00089355	22.2222	2.3738	0.126365	1.86956	2.39792	1.36788	8	28	418	6848	kegg_pathway_321
Th1 and Th2 cell differentiation	kegg	7.00126	0.00091073	15.0538	2.2478	0.192406	1.81875	2.14922	1.50274	14	79	412	6797	kegg_pathway_187
HTLV-I infection	kegg	6.94327	0.000965113	10.8949	2.32161	0.281102	1.61739	2.36996	1.41724	28	229	398	6647	kegg_pathway_285
Cytokine-cytokine receptor interaction	kegg	6.86124	0.00104761	10.7011	2.43491	0.268646	1.77316	2.35378	1.57921	29	242	397	6634	kegg_pathway_122
Thyroid cancer	kegg	6.82801	0.00108301	21.6216	1.87262	0.257929	2.0376	1.79023	0.790815	8	29	418	6847	kegg_pathway_301
Pathways in cancer	kegg	6.20908	0.00201108	8.91841	2.10013	0.332986	1.82831	1.92687	1.2782	47	480	379	6396	kegg_pathway_289
Ras signaling pathway	kegg	6.17688	0.0020769	10.7759	1.92033	0.352521	1.72099	1.64902	1.18177	25	207	401	6669	kegg_pathway_117
T cell receptor signaling pathway	kegg	6.092	0.00226088	13.7255	2.28908	0.208592	1.81368	2.26941	1.35846	14	88	412	6788	kegg_pathway_189
Apoptosis	kegg	5.93241	0.00265208	12.3188	2.02644	0.320587	1.70447	1.95766	1.08595	17	121	409	6755	kegg_pathway_148
Kaposi's sarcoma-associated herpesvirus infection	kegg	5.87145	0.00281878	11.2299	2.14347	0.286309	1.70665	2.14615	1.22023	21	166	405	6710	kegg_pathway_286
Cell adhesion molecules (CAMs)	kegg	5.55786	0.00385701	11.8881	2.70858	0.216804	1.78396	2.78786	1.71162	17	126	409	6750	kegg_pathway_170
MAPK signaling pathway	kegg	5.52881	0.00397072	9.7973	1.9189	0.420682	1.7394	1.74462	1.11393	29	267	397	6609	kegg_pathway_115
Endocytosis	kegg	5.49926	0.0040898	10.2459	2.28097	0.303767	1.69523	2.35239	1.38649	25	219	401	6657	kegg_pathway_142
Inflammatory bowel disease (IBD)	kegg	5.38792	0.00457149	15.1515	2.80719	0.252393	1.88818	2.46522	2.32821	10	56	416	6820	kegg_pathway_316
Ferroptosis	kegg	4.87493	0.00763565	17.5	1.67233	0.47439	1.85116	1.23755	0.753192	7	33	419	6843	kegg_pathway_152
Platinum drug resistance	kegg	4.67021	0.00937032	13.6986	2.01482	0.396983	1.75556	2.13203	0.924916	10	63	416	6813	kegg_pathway_95
Hematopoietic cell lineage	kegg	4.64516	0.00960804	12.5	2.42997	0.339082	1.8226	2.3811	1.44594	12	84	414	6792	kegg_pathway_184
Estrogen signaling pathway	kegg	4.37516	0.0125861	11.0294	2.37466	0.245512	1.84749	2.33498	1.50463	15	121	411	6755	kegg_pathway_219
Leukocyte transendothelial migration	kegg	4.33553	0.0130949	11.6071	2.23195	0.483515	1.77042	2.04127	1.33163	13	99	413	6777	kegg_pathway_194
Pathogenic Escherichia coli infection	kegg	4.29344	0.0136578	14.5455	1.93294	0.399891	1.8839	2.13599	0.671855	8	47	418	6829	kegg_pathway_267
Non-small cell lung cancer	kegg	4.28488	0.0137753	13.6364	1.70576	0.265351	1.71404	1.93187	0.569453	9	57	417	6819	kegg_pathway_308
Glycosylphosphatidylinositol (GPI)-anchor biosynthesis	kegg	4.15505	0.015685	19.2308	3.44045	0.232696	2.12099	3.60874	2.0909	5	21	421	6855	kegg_pathway_54
Amphetamine addiction	kegg	4.01186	0.0180997	13.0435	1.99898	0.198909	1.74463	1.57963	1.54152	9	60	417	6816	kegg_pathway_260
Allograft rejection	kegg	3.96565	0.0189558	16.2162	3.73653	0.194385	1.5525	3.89697	2.91604	6	31	420	6845	kegg_pathway_319
Prolactin signaling pathway	kegg	3.92514	0.0197393	12.8571	1.90086	0.466122	1.74074	1.80797	1.03887	9	61	417	6815	kegg_pathway_221
Glioma	kegg	3.84046	0.0214838	12.6761	1.95308	0.239532	1.55785	2.32705	0.836053	9	62	417	6814	kegg_pathway_299
TNF signaling pathway	kegg	3.77477	0.0229424	11.1111	2.70452	0.217226	1.83752	2.45104	1.88636	12	96	414	6780	kegg_pathway_193
Proteoglycans in cancer	kegg	3.6856	0.0250821	9.45274	2.19577	0.336965	1.70408	2.23496	1.33278	19	182	407	6694	kegg_pathway_293
Epstein-Barr virus infection	kegg	3.64012	0.0262491	9.40594	2.81305	0.256919	1.8367	3.02897	1.61431	19	183	407	6693	kegg_pathway_288
Thyroid hormone synthesis	kegg	3.59799	0.0273788	12.1622	1.94131	0.140088	1.7179	1.45667	1.66224	9	65	417	6811	kegg_pathway_222
Circadian rhythm	kegg	3.57226	0.0280923	16.6667	2.14168	0.302876	2.06947	1.85342	1.14786	5	25	421	6851	kegg_pathway_196
Cortisol synthesis and secretion	kegg	3.53883	0.0290474	12.6984	1.61162	0.312551	1.75345	1.09155	1.19341	8	55	418	6821	kegg_pathway_231
Pancreatic cancer	kegg	3.52083	0.0295748	12	1.68559	0.413555	1.53967	1.58702	0.868583	9	66	417	6810	kegg_pathway_297
Pertussis	kegg	3.37172	0.0343305	11.6883	2.49913	0.367792	2.01861	2.04844	1.66317	9	68	417	6808	kegg_pathway_270
NOD-like receptor signaling pathway	kegg	3.33486	0.0356195	9.52381	2.23475	0.380833	1.63534	2.2975	1.17559	16	152	410	6724	kegg_pathway_180
Type I diabetes mellitus	kegg	3.29309	0.0371388	13.9535	3.24689	0.198179	1.60206	3.44152	2.29934	6	37	420	6839	kegg_pathway_237
Fc epsilon RI signaling pathway	kegg	3.21762	0.0400503	11.9403	2.26773	0.121628	1.83908	1.8662	1.82309	8	59	418	6817	kegg_pathway_191
Long-term potentiation	kegg	3.14233	0.0431822	11.7647	2.15747	0.240738	1.64377	2.16516	1.32828	8	60	418	6816	kegg_pathway_199
Small cell lung cancer	kegg	3.13047	0.0436974	10.7527	2.07551	0.288375	1.56665	2.26216	1.04363	10	83	416	6793	kegg_pathway_307
Hepatitis B	kegg	3.09862	0.0451112	9.58904	1.98512	0.360096	1.71014	1.9561	1.07237	14	132	412	6744	kegg_pathway_281
Viral myocarditis	kegg	2.98666	0.0504555	12.069	3.34534	0.283521	1.8332	3.39743	2.36874	7	51	419	6825	kegg_pathway_325
Aldosterone synthesis and secretion	kegg	2.94919	0.0523821	10.4167	2.15956	0.175666	1.75215	1.83632	1.58639	10	86	416	6790	kegg_pathway_229
Glycosphingolipid biosynthesis - ganglio series	kegg	2.93492	0.0531348	20	2.29814	0.254688	1.76319	2.43487	1.1849	3	12	423	6864	kegg_pathway_63
Ribosome	kegg	2.93086	0.0533511	9.55882	2.33769	0.229053	1.72463	2.67433	1.08938	13	123	413	6753	kegg_pathway_98
Inflammatory mediator regulation of TRP channels	kegg	2.89111	0.0555146	10.3093	1.72989	0.203172	1.52125	1.61037	1.14679	10	87	416	6789	kegg_pathway_212
Insulin signaling pathway	kegg	2.88292	0.055971	9.48905	3.05272	0.377259	1.90074	2.8405	2.248	13	124	413	6752	kegg_pathway_214
Phosphatidylinositol signaling system	kegg	2.7783	0.0621438	10.101	1.90256	0.272891	1.68702	2.18112	0.974833	10	89	416	6787	kegg_pathway_127
Colorectal cancer	kegg	2.77737	0.0622021	10.4651	1.98282	0.424093	1.97725	1.81014	0.910819	9	77	417	6799	kegg_pathway_295
Toxoplasmosis	kegg	2.73891	0.0646406	9.73451	1.99795	0.32451	1.58756	1.96033	1.05808	11	102	415	6774	kegg_pathway_276
Gap junction	kegg	2.66043	0.069918	10.2273	1.91954	0.355311	1.84806	2.17378	0.641687	9	79	417	6797	kegg_pathway_173
Tight junction	kegg	2.64876	0.070739	8.82353	3.19374	0.605576	1.82964	3.17574	2.11958	15	155	411	6721	kegg_pathway_172
Mitophagy - animal	kegg	2.55395	0.077774	10.9375	1.57233	0.324192	1.58864	1.74015	0.643539	7	57	419	6819	kegg_pathway_138
Fc gamma R-mediated phagocytosis	kegg	2.54841	0.078206	10	2.1865	0.216484	1.77549	2.11581	1.31711	9	81	417	6795	kegg_pathway_192
Autoimmune thyroid disease	kegg	2.51956	0.0804948	11.5385	3.72703	0.225479	1.59107	3.99259	2.84098	6	46	420	6830	kegg_pathway_315
Glucagon signaling pathway	kegg	2.51475	0.0808832	9.61538	2.0012	0.242479	1.65939	1.75892	1.2976	10	94	416	6782	kegg_pathway_226
Central carbon metabolism in cancer	kegg	2.48859	0.0830269	10.7692	1.67564	0.21333	1.51418	1.74442	0.81679	7	58	419	6818	kegg_pathway_312
Shigellosis	kegg	2.48859	0.0830269	10.7692	1.96209	0.281042	1.6427	2.16256	0.906542	7	58	419	6818	kegg_pathway_268
Dopaminergic synapse	kegg	2.48532	0.0832986	9.09091	1.74247	0.21441	1.71686	1.43296	1.17539	12	120	414	6756	kegg_pathway_207
Graft-versus-host disease	kegg	2.42828	0.0881887	12.1951	3.85989	0.210091	1.54869	3.99081	3.08219	5	36	421	6840	kegg_pathway_320
Renin secretion	kegg	2.42499	0.088479	10.6061	2.33557	0.22305	1.7966	1.80069	1.89989	7	59	419	6817	kegg_pathway_228
IL-17 signaling pathway	kegg	2.38906	0.0917157	9.67742	2.12347	0.110953	1.88	1.76234	1.5377	9	84	417	6792	kegg_pathway_186
Rap1 signaling pathway	kegg	2.37889	0.0926537	8.25243	2.31637	0.33413	1.64044	2.23392	1.50758	17	189	409	6687	kegg_pathway_118
Glutathione metabolism	kegg	2.37683	0.0928446	11.1111	1.64896	0.243096	1.82079	1.60951	0.610474	6	48	420	6828	kegg_pathway_39
Asthma	kegg	2.35924	0.0944921	13.3333	1.48189	0.0672115	1.81648	0.63164	1.50204	4	26	422	6850	kegg_pathway_314
Vascular smooth muscle contraction	kegg	2.35878	0.0945356	9.09091	2.31844	0.294417	1.67374	2.21179	1.62119	11	110	415	6766	kegg_pathway_157
Phagosome	kegg	2.28304	0.101974	8.60927	2.61524	0.298235	1.852	2.86312	1.43653	13	138	413	6738	kegg_pathway_143
MicroRNAs in cancer	kegg	2.25977	0.104374	7.69231	1.88553	0.337928	1.67058	1.89345	1.02278	23	276	403	6600	kegg_pathway_294
Glycosaminoglycan biosynthesis - chondroitin sulfate / dermatan sulfate	kegg	2.22868	0.10767	15	2.77686	0.190599	1.73437	3.07999	1.59462	3	17	423	6859	kegg_pathway_49
Cushing's syndrome	kegg	2.17024	0.11415	8.44156	1.96958	0.346093	2.13772	1.43332	1.22342	13	141	413	6735	kegg_pathway_236
Chemokine signaling pathway	kegg	2.10523	0.121818	8.10811	1.77112	0.280051	1.7897	1.73716	0.835698	15	170	411	6706	kegg_pathway_123
Apoptosis - multiple species	kegg	2.09179	0.123466	12.1212	1.78696	0.411841	1.56379	1.653	0.887782	4	29	422	6847	kegg_pathway_151
Osteoclast differentiation	kegg	2.06721	0.126538	8.59375	2.31888	0.267129	1.79482	1.96241	1.55823	11	117	415	6759	kegg_pathway_165
Type II diabetes mellitus	kegg	2.05512	0.128078	10.8696	1.4141	0.253372	1.52049	1.49402	0.44623	5	41	421	6835	kegg_pathway_232
Taurine and hypotaurine metabolism	kegg	2.02594	0.13187	18.1818	1.73863	0.305539	1.74142	2.12363	0.389087	2	9	424	6867	kegg_pathway_34
Influenza A	kegg	2.01633	0.133143	8.09249	1.76905	0.417605	1.79249	1.49577	0.85419	14	159	412	6717	kegg_pathway_283
African trypanosomiasis	kegg	2.01086	0.133873	11.7647	2.7422	0.175021	1.64213	2.52406	2.4263	4	30	422	6846	kegg_pathway_274
SNARE interactions in vesicular transport	kegg	2.01086	0.133873	11.7647	3.41636	0.333561	1.48822	3.52743	2.60652	4	30	422	6846	kegg_pathway_136
Melanogenesis	kegg	2.01009	0.133977	8.91089	2.27641	0.247332	2.2884	1.64972	1.52814	9	92	417	6784	kegg_pathway_220
FoxO signaling pathway	kegg	1.95274	0.141885	8.39695	2.32146	0.429099	1.81712	2.28182	1.35552	11	120	415	6756	kegg_pathway_126
Notch signaling pathway	kegg	1.9242	0.145992	10.4167	1.85375	0.192175	1.87228	1.37731	1.33174	5	43	421	6833	kegg_pathway_159
Chronic myeloid leukemia	kegg	1.87402	0.153505	9.21053	1.64356	0.324417	1.55532	1.69364	0.73016	7	69	419	6807	kegg_pathway_305
Neurotrophin signaling pathway	kegg	1.85964	0.155728	8.40336	1.85116	0.265261	1.63993	2.06792	0.791389	10	109	416	6767	kegg_pathway_201
Necroptosis	kegg	1.82921	0.160541	7.92683	2.86239	0.34798	1.82286	2.62295	2.07655	13	151	413	6725	kegg_pathway_153
Tuberculosis	kegg	1.7974	0.16573	7.77778	2.30501	0.327898	1.7123	2.01732	1.59378	14	166	412	6710	kegg_pathway_279
Alcoholism	kegg	1.7974	0.16573	7.77778	1.65939	0.300778	1.77627	1.07071	1.13541	14	166	412	6710	kegg_pathway_263
Apelin signaling pathway	kegg	1.74094	0.175356	8.0292	2.29976	0.440699	1.77823	2.37104	1.22852	11	126	415	6750	kegg_pathway_164
Amoebiasis	kegg	1.70612	0.181569	8.51064	1.91873	0.419463	1.50717	1.69995	1.33304	8	86	418	6790	kegg_pathway_277
Hippo signaling pathway	kegg	1.70561	0.181661	7.84314	2.55613	0.45891	1.82232	2.18815	1.82321	12	141	414	6735	kegg_pathway_166
Circadian entrainment	kegg	1.62745	0.19643	8.33333	1.89677	0.184691	1.75794	1.56962	1.31505	8	88	418	6788	kegg_pathway_197
p53 signaling pathway	kegg	1.58954	0.20402	8.82353	1.7242	0.377291	1.8289	1.85813	0.435766	6	62	420	6814	kegg_pathway_133
Cholinergic synapse	kegg	1.58143	0.205681	8.03571	1.85407	0.192005	1.79423	1.57068	1.20015	9	103	417	6773	kegg_pathway_204
Hypertrophic cardiomyopathy (HCM)	kegg	1.56492	0.209104	8.43373	2.44612	0.326633	2.04122	2.37742	1.40232	7	76	419	6800	kegg_pathway_322
Prostate cancer	kegg	1.55224	0.211773	8.16327	2.04543	0.25244	2.09978	1.72782	1.09694	8	90	418	6786	kegg_pathway_300
Adipocytokine signaling pathway	kegg	1.54481	0.213353	8.69565	2.8961	0.357195	1.80278	3.2576	1.54408	6	63	420	6813	kegg_pathway_224
Bladder cancer	kegg	1.53595	0.215252	9.7561	1.51735	0.296837	1.66072	1.99511	0.153808	4	37	422	6839	kegg_pathway_304
Legionellosis	kegg	1.53254	0.215987	9.09091	3.35951	0.169103	2.19942	3.6053	1.99476	5	50	421	6826	kegg_pathway_271
Staphylococcus aureus infection	kegg	1.53254	0.215987	9.09091	3.57499	0.418237	2.04199	3.69749	2.53001	5	50	421	6826	kegg_pathway_278
TGF-beta signaling pathway	kegg	1.52506	0.217607	8.33333	2.7643	0.524367	1.57013	2.78482	2.06383	7	77	419	6799	kegg_pathway_161
Hippo signaling pathway - multiple species	kegg	1.50456	0.222114	10.7143	3.3186	0.552314	1.37889	3.16932	2.78722	3	25	423	6851	kegg_pathway_167
Insulin secretion	kegg	1.48619	0.226233	8.23529	1.99414	0.100063	1.72999	1.53651	1.61732	7	78	419	6798	kegg_pathway_215
Axon guidance	kegg	1.45678	0.232985	7.34463	2.35182	0.288864	1.88069	2.24235	1.48086	13	164	413	6712	kegg_pathway_162
Hepatitis C	kegg	1.45374	0.233695	7.63359	1.96562	0.410525	1.74754	2.14284	0.669473	10	121	416	6755	kegg_pathway_280
Chagas disease (American trypanosomiasis)	kegg	1.41157	0.243761	7.84314	2.63057	0.409917	1.71367	2.18511	2.13541	8	94	418	6782	kegg_pathway_273
cGMP-PKG signaling pathway	kegg	1.39162	0.248672	7.31707	1.85538	0.210139	1.76117	1.58538	1.22937	12	152	414	6724	kegg_pathway_120
Sphingolipid signaling pathway	kegg	1.38518	0.250279	7.62712	2.28177	0.307814	1.78122	2.56347	1.16193	9	109	417	6767	kegg_pathway_128
Leishmaniasis	kegg	1.37812	0.252051	8.21918	2.3121	0.261781	1.78111	2.48275	1.09056	6	67	420	6809	kegg_pathway_272
Vasopressin-regulated water reabsorption	kegg	1.37214	0.253565	9.09091	2.09314	0.252981	1.78875	1.44868	1.94463	4	40	422	6836	kegg_pathway_241
Phenylalanine, tyrosine and tryptophan biosynthesis	kegg	1.3484	0.259656	20	2.23984	0.0310088	1.37483	1.17958	2.67107	1	4	425	6872	kegg_pathway_32
Neomycin, kanamycin and gentamicin biosynthesis	kegg	1.3484	0.259656	20	0.834059	0.170833	1.4405	0.82221	0.194217	1	4	425	6872	kegg_pathway_47
Phenylalanine metabolism	kegg	1.34329	0.260985	11.7647	2.30608	0.103647	1.65341	1.47411	2.19443	2	15	424	6861	kegg_pathway_30
Nitrogen metabolism	kegg	1.34329	0.260985	11.7647	2.0195	0.627888	1.8232	1.27241	1.41337	2	15	424	6861	kegg_pathway_80
Alzheimer's disease	kegg	1.34035	0.261755	7.22892	1.75912	0.20945	1.65006	1.89601	0.793019	12	154	414	6722	kegg_pathway_254
beta-Alanine metabolism	kegg	1.30983	0.269866	9.67742	1.45546	0.0272355	1.37478	1.26412	1.03036	3	28	423	6848	kegg_pathway_33
Salivary secretion	kegg	1.30572	0.270978	7.77778	2.3704	0.209961	1.51175	2.67345	1.45251	7	83	419	6793	kegg_pathway_244
VEGF signaling pathway	kegg	1.30474	0.271243	8.33333	1.95328	0.363322	1.67726	2.07062	1.04247	5	55	421	6821	kegg_pathway_163
Gastric acid secretion	kegg	1.3016	0.272095	8	2.44945	0.236148	1.5366	2.7301	1.54802	6	69	420	6807	kegg_pathway_245
Hepatocellular carcinoma	kegg	1.29073	0.27507	7.14286	1.96726	0.370601	1.8875	1.77757	1.0402	12	156	414	6720	kegg_pathway_310
Oxytocin signaling pathway	kegg	1.27318	0.27994	7.18954	2.28424	0.382094	1.86454	2.34539	1.23973	11	142	415	6734	kegg_pathway_225
mRNA surveillance pathway	kegg	1.27223	0.280205	7.69231	2.43276	0.390062	1.96969	2.27868	1.5249	7	84	419	6792	kegg_pathway_100
Long-term depression	kegg	1.26352	0.282656	8.19672	2.22259	0.232251	1.73522	2.53233	1.10826	5	56	421	6820	kegg_pathway_208
Transcriptional misregulation in cancer	kegg	1.26196	0.2831	7.02703	1.81934	0.316053	1.57658	1.89034	0.936955	13	172	413	6704	kegg_pathway_290
GnRH signaling pathway	kegg	1.23957	0.28951	7.6087	2.76055	0.227599	1.65534	3.11101	1.49927	7	85	419	6791	kegg_pathway_216
Platelet activation	kegg	1.23898	0.289679	7.31707	2.21106	0.389167	1.80765	2.09056	1.33839	9	114	417	6762	kegg_pathway_176
Fructose and mannose metabolism	kegg	1.19631	0.302308	9.09091	2.45648	0.5541	1.66571	2.4942	1.47303	3	30	423	6846	kegg_pathway_5
Phosphonate and phosphinate metabolism	kegg	1.19443	0.302878	16.6667	2.85725	0.434052	1.41882	2.07887	2.98001	1	5	425	6871	kegg_pathway_35
PI3K-Akt signaling pathway	kegg	1.17143	0.309924	6.55271	2.07475	0.301218	1.72096	1.91492	1.26075	23	328	403	6548	kegg_pathway_146
Drug metabolism - other enzymes	kegg	1.16085	0.313219	7.59494	2.54888	0.391685	2.14346	2.30459	1.45961	6	73	420	6803	kegg_pathway_85
EGFR tyrosine kinase inhibitor resistance	kegg	1.16085	0.313219	7.59494	1.75885	0.254908	1.50238	1.74161	0.972776	6	73	420	6803	kegg_pathway_92
Human papillomavirus infection	kegg	1.14501	0.31822	6.5625	2.22915	0.241641	1.84343	2.06806	1.33795	21	299	405	6577	kegg_pathway_284
Cocaine addiction	kegg	1.13959	0.319951	8.16327	1.94783	0.172518	1.98178	1.3703	1.42998	4	45	422	6831	kegg_pathway_259
Regulation of actin cytoskeleton	kegg	1.1134	0.32844	6.73077	1.9592	0.350661	1.649	1.86252	1.08275	14	194	412	6682	kegg_pathway_213
Adrenergic signaling in cardiomyocytes	kegg	1.10584	0.330932	6.94444	2.28509	0.145471	1.79722	2.16753	1.40898	10	134	416	6742	kegg_pathway_156
Prion diseases	kegg	1.09387	0.334919	8.57143	2.72178	0.254904	2.1878	3.24719	0.839089	3	32	423	6844	kegg_pathway_258
Vibrio cholerae infection	kegg	1.0586	0.346941	7.84314	3.26187	0.188941	1.57989	3.62775	2.16487	4	47	422	6829	kegg_pathway_265
Tyrosine metabolism	kegg	1.04637	0.351212	8.33333	1.89475	0.187882	1.63121	1.5783	1.45059	3	33	423	6843	kegg_pathway_29
Glutamatergic synapse	kegg	1.03213	0.356246	6.95652	1.74838	0.177574	1.7678	1.86056	0.71775	8	107	418	6769	kegg_pathway_203
Choline metabolism in cancer	kegg	1.03212	0.356251	7.07071	1.67859	0.272114	1.60026	1.76419	0.837396	7	92	419	6784	kegg_pathway_313
Amyotrophic lateral sclerosis (ALS)	kegg	1.02038	0.360458	7.69231	1.45292	0.361039	1.47724	1.53862	0.514827	4	48	422	6828	kegg_pathway_256
HIF-1 signaling pathway	kegg	1.00529	0.365938	7	2.3519	0.514766	1.63792	1.92392	2.0952	7	93	419	6783	kegg_pathway_125
Aldosterone-regulated sodium reabsorption	kegg	1.00114	0.367459	8.10811	2.13008	0.215712	1.74022	2.34039	1.16247	3	34	423	6842	kegg_pathway_239
Protein processing in endoplasmic reticulum	kegg	0.999129	0.3682	6.66667	2.49843	0.457252	1.79239	2.57394	1.33647	11	154	415	6722	kegg_pathway_140
Gastric cancer	kegg	0.993204	0.370388	6.71141	2.2949	0.380273	1.99279	2.14291	1.29765	10	139	416	6737	kegg_pathway_311
Other types of O-glycan biosynthesis	kegg	0.993102	0.370426	9.09091	2.39862	0.308261	2.33172	0.925254	2.36178	2	20	424	6856	kegg_pathway_44
Calcium signaling pathway	kegg	0.985869	0.373115	6.59341	2.11149	0.191849	1.51049	2.18807	1.39262	12	170	414	6706	kegg_pathway_119
Focal adhesion	kegg	0.974537	0.377367	6.53266	2.2788	0.374917	1.63225	2.09526	1.49733	13	186	413	6690	kegg_pathway_168
mTOR signaling pathway	kegg	0.971933	0.378351	6.66667	2.44829	0.730147	2.09269	2.4609	1.49649	10	140	416	6736	kegg_pathway_145
Spliceosome	kegg	0.96531	0.380865	6.71642	2.08176	0.258654	1.92421	2.15623	0.934741	9	125	417	6751	kegg_pathway_105
RNA transport	kegg	0.958869	0.383326	6.58683	2.07137	0.338666	1.70626	1.91167	1.30736	11	156	415	6720	kegg_pathway_99
Histidine metabolism	kegg	0.937376	0.391654	8.69565	1.61356	0.153363	1.84555	0.93469	1.15561	2	21	424	6855	kegg_pathway_28
B cell receptor signaling pathway	kegg	0.916836	0.399782	7.04225	2.44203	0.286104	2.03007	2.31884	1.47004	5	66	421	6810	kegg_pathway_190
Melanoma	kegg	0.887844	0.411542	6.94444	1.78386	0.246104	1.58695	2.22927	0.513902	5	67	421	6809	kegg_pathway_303
Glycosaminoglycan biosynthesis - heparan sulfate / heparin	kegg	0.885391	0.412553	8.33333	1.8163	0.101609	1.82571	1.84828	0.76703	2	22	424	6854	kegg_pathway_51
Tryptophan metabolism	kegg	0.877854	0.415674	7.5	2.50512	0.115508	1.75864	1.51812	2.50145	3	37	423	6839	kegg_pathway_31
Rheumatoid arthritis	kegg	0.845317	0.429421	6.66667	2.90083	0.332157	1.62641	2.95656	2.06835	6	84	420	6792	kegg_pathway_318
Insulin resistance	kegg	0.834877	0.433928	6.54206	2.06515	0.290144	2.0077	1.46776	1.39423	7	100	419	6776	kegg_pathway_233
Bacterial invasion of epithelial cells	kegg	0.832515	0.434954	6.75676	2.1474	0.302119	1.51751	2.03198	1.47203	5	69	421	6807	kegg_pathway_264
Morphine addiction	kegg	0.821085	0.439954	6.59341	1.22465	0.239917	1.58827	1.01491	0.602118	6	85	420	6791	kegg_pathway_261
Endometrial cancer	kegg	0.818985	0.440879	6.89655	1.87221	0.333968	2.28112	1.78148	0.57013	4	54	422	6822	kegg_pathway_298
Cell cycle	kegg	0.806603	0.446372	6.4	2.11895	0.428167	1.64372	2.42003	0.998463	8	117	418	6759	kegg_pathway_131
Oocyte meiosis	kegg	0.786709	0.455341	6.34921	2.18352	0.551696	1.72785	1.85545	1.23155	8	118	418	6758	kegg_pathway_132
Glycosphingolipid biosynthesis - lacto and neolacto series	kegg	0.748723	0.47297	7.40741	0.865854	0.184216	1.4655	0.841001	0.188015	2	25	424	6851	kegg_pathway_61
Endocrine resistance	kegg	0.730531	0.481653	6.31579	1.94148	0.34407	1.67252	2.20834	0.950737	6	89	420	6787	kegg_pathway_93
Pancreatic secretion	kegg	0.730531	0.481653	6.31579	1.45436	0.128852	1.51201	1.67485	0.716952	6	89	420	6787	kegg_pathway_246
Serotonergic synapse	kegg	0.729919	0.481948	6.25	1.65641	0.241859	1.75751	1.66965	0.730965	7	105	419	6771	kegg_pathway_205
Collecting duct acid secretion	kegg	0.708734	0.492267	7.14286	3.45725	0.266851	1.72961	3.6827	2.4591	2	26	424	6850	kegg_pathway_243
Phototransduction	kegg	0.708734	0.492267	7.14286	3.20519	0.284673	1.38604	3.70616	2.00853	2	26	424	6850	kegg_pathway_211
Cysteine and methionine metabolism	kegg	0.707155	0.493045	6.66667	2.26929	0.0781435	1.3605	1.3877	2.53247	3	42	423	6834	kegg_pathway_23
Basal cell carcinoma	kegg	0.68212	0.505544	6.34921	1.7722	0.344093	2.24551	1.59519	0.584074	4	59	422	6817	kegg_pathway_302
Proteasome	kegg	0.677431	0.50792	6.52174	3.3068	0.181395	2.37714	3.48639	1.6666	3	43	423	6833	kegg_pathway_106
Thyroid hormone signaling pathway	kegg	0.654804	0.519544	6.03448	1.79698	0.274972	1.66386	2.18779	0.537285	7	109	419	6767	kegg_pathway_223
AGE-RAGE signaling pathway in diabetic complications	kegg	0.649377	0.522371	6.06061	2.71648	0.478511	1.54749	2.54048	2.00624	6	93	420	6783	kegg_pathway_235
Nucleotide excision repair	kegg	0.649008	0.522564	6.38298	2.90244	0.744946	2.03192	2.80765	1.76988	3	44	423	6832	kegg_pathway_110
Pentose phosphate pathway	kegg	0.635837	0.529492	6.66667	2.16277	0.531731	1.40155	2.22261	1.37387	2	28	424	6848	kegg_pathway_3
Peroxisome	kegg	0.622087	0.536823	6.0241	2.74509	0.546695	1.60913	2.53199	2.04856	5	78	421	6798	kegg_pathway_144
Acute myeloid leukemia	kegg	0.611169	0.542716	6.06061	2.31393	0.354845	2.70072	1.7903	1.05521	4	62	422	6814	kegg_pathway_306
Antifolate resistance	kegg	0.602581	0.547397	6.45161	2.1744	0.380497	2.31041	1.63727	2.02174	2	29	424	6847	kegg_pathway_94
Mucin type O-glycan biosynthesis	kegg	0.602581	0.547397	6.45161	2.26992	0.237538	1.54545	2.63701	1.05225	2	29	424	6847	kegg_pathway_43
Malaria	kegg	0.595801	0.551121	6.12245	3.48058	0.318829	1.69162	3.44097	2.80768	3	46	423	6830	kegg_pathway_275
Arginine and proline metabolism	kegg	0.595801	0.551121	6.12245	1.94063	0.124481	1.71889	1.53345	1.34222	3	46	423	6830	kegg_pathway_27
Ubiquitin mediated proteolysis	kegg	0.595175	0.551466	5.83942	2.224	0.80723	1.61455	2.18854	1.3147	8	129	418	6747	kegg_pathway_134
Propanoate metabolism	kegg	0.571248	0.56482	6.25	1.89585	0.0912698	1.36166	1.25696	1.9177	2	30	424	6846	kegg_pathway_66
Cholesterol metabolism	kegg	0.570901	0.565016	6	2.68284	0.376636	2.12825	2.4883	1.59848	3	47	423	6829	kegg_pathway_253
Glycolysis / Gluconeogenesis	kegg	0.567952	0.566685	5.88235	1.86068	0.324111	1.39359	1.60927	1.41324	4	64	422	6812	kegg_pathway_1
Glycosaminoglycan biosynthesis - keratan sulfate	kegg	0.563358	0.569294	7.14286	0.913523	0.150463	1.50732	0.952612	0.16982	1	13	425	6863	kegg_pathway_50
Renal cell carcinoma	kegg	0.547476	0.578408	5.7971	2.28595	0.590663	2.13069	2.16944	1.27521	4	65	422	6811	kegg_pathway_296
Mineral absorption	kegg	0.547064	0.578646	5.88235	2.11494	0.804787	2.38212	0.592441	1.29874	3	48	423	6828	kegg_pathway_252
Toll-like receptor signaling pathway	kegg	0.543202	0.580885	5.71429	2.41607	0.442067	1.80175	2.36214	1.34169	6	99	420	6777	kegg_pathway_179
RIG-I-like receptor signaling pathway	kegg	0.527721	0.589948	5.71429	2.47985	0.450624	1.62373	2.27598	1.684	4	66	422	6810	kegg_pathway_181
Dilated cardiomyopathy (DCM)	kegg	0.511106	0.599832	5.61798	2.40737	0.230243	1.9944	2.21262	1.54241	5	84	421	6792	kegg_pathway_324
Arrhythmogenic right ventricular cardiomyopathy (ARVC)	kegg	0.490267	0.612463	5.55556	2.39579	0.295149	2.45578	1.86853	1.43515	4	68	422	6808	kegg_pathway_323
Alanine, aspartate and glutamate metabolism	kegg	0.487501	0.614159	5.71429	1.95959	0.106994	1.50953	1.66995	1.47716	2	33	424	6843	kegg_pathway_21
Autophagy - animal	kegg	0.482987	0.616938	5.51181	1.7763	0.286466	1.70584	1.50522	1.08916	7	120	419	6756	kegg_pathway_139
Fanconi anemia pathway	kegg	0.481448	0.617888	5.55556	1.04622	0.21945	1.39841	1.06627	0.593793	3	51	423	6825	kegg_pathway_114
Inositol phosphate metabolism	kegg	0.472517	0.623431	5.47945	1.71233	0.285671	1.73935	1.99017	0.775466	4	69	422	6807	kegg_pathway_53
Wnt signaling pathway	kegg	0.470716	0.624555	5.47945	1.93283	0.286479	2.08835	1.86177	0.82906	8	138	418	6738	kegg_pathway_158
Breast cancer	kegg	0.458431	0.632275	5.44218	1.67285	0.33041	2.03213	1.64378	0.585768	8	139	418	6737	kegg_pathway_309
Selenocompound metabolism	kegg	0.445503	0.640502	5.88235	3.50032	0.174816	2.28476	1.73819	4.03659	1	16	425	6860	kegg_pathway_36
Relaxin signaling pathway	kegg	0.443821	0.64158	5.38462	2.20234	0.317699	1.7025	1.77417	1.69786	7	123	419	6753	kegg_pathway_230
Pyruvate metabolism	kegg	0.39582	0.673128	5.12821	1.56893	0.177196	1.38648	1.25535	1.17381	2	37	424	6839	kegg_pathway_64
Pantothenate and CoA biosynthesis	kegg	0.383725	0.681319	5.26316	1.88613	0.784468	2.00623	2.60014	0.231404	1	18	425	6858	kegg_pathway_73
Complement and coagulation cascades	kegg	0.378323	0.685009	5.06329	2.41567	0.436008	2.4171	1.38165	1.9584	4	75	422	6801	kegg_pathway_175
Glycine, serine and threonine metabolism	kegg	0.37589	0.686678	5	1.51689	0.293097	1.60045	1.70175	0.369068	2	38	424	6838	kegg_pathway_22
Ribosome biogenesis in eukaryotes	kegg	0.351136	0.703888	4.93827	1.7654	0.35665	1.65525	2.09873	0.513585	4	77	422	6799	kegg_pathway_97
Fluid shear stress and atherosclerosis	kegg	0.342873	0.709728	5.03597	1.88877	0.257731	1.68854	2.31974	0.521909	7	132	419	6744	kegg_pathway_326
Longevity regulating pathway - multiple species	kegg	0.342509	0.709987	4.83871	2.90028	0.591411	2.45973	3.49947	0.547557	3	59	423	6817	kegg_pathway_150
AMPK signaling pathway	kegg	0.333091	0.716705	4.95868	2.0639	0.246959	2.0346	1.85458	0.993783	6	115	420	6761	kegg_pathway_147
Cytosolic DNA-sensing pathway	kegg	0.328214	0.720209	4.7619	1.3872	0.413217	1.66114	1.05698	0.611328	3	60	423	6816	kegg_pathway_182
Retrograde endocannabinoid signaling	kegg	0.323467	0.723636	4.96454	1.66265	0.210193	1.71886	1.7424	0.704075	7	134	419	6742	kegg_pathway_202
cAMP signaling pathway	kegg	0.318717	0.727081	5.05051	2.24464	0.241475	1.88151	1.52411	1.92962	10	188	416	6688	kegg_pathway_121
Terpenoid backbone biosynthesis	kegg	0.309192	0.73404	4.54545	4.01921	0.430173	1.35706	4.06526	3.4082	1	21	425	6855	kegg_pathway_79
ABC transporters	kegg	0.306089	0.736321	4.54545	3.66049	0.0855931	2.07159	4.00758	2.3807	2	42	424	6834	kegg_pathway_96
Aminoacyl-tRNA biosynthesis	kegg	0.306089	0.736321	4.54545	1.89911	0.140156	1.70065	2.38954	0.564803	2	42	424	6834	kegg_pathway_82
Salmonella infection	kegg	0.302238	0.739162	4.70588	2.12349	0.29865	1.90137	2.43683	0.855965	4	81	422	6795	kegg_pathway_269
Biosynthesis of unsaturated fatty acids	kegg	0.288212	0.749603	4.34783	2.00113	0.518894	1.4227	1.56805	1.77185	1	22	425	6854	kegg_pathway_86
Mannose type O-glycan biosynthesis	kegg	0.288212	0.749603	4.34783	1.31761	0.978393	1.49281	0.743881	0.300644	1	22	425	6854	kegg_pathway_45
Phospholipase D signaling pathway	kegg	0.287585	0.750073	4.82759	1.95999	0.232363	1.67102	2.04667	0.916972	7	138	419	6738	kegg_pathway_129
Hedgehog signaling pathway	kegg	0.27637	0.758532	4.34783	1.85818	0.194929	2.00819	1.64702	0.85942	2	44	424	6832	kegg_pathway_160
Sphingolipid metabolism	kegg	0.262638	0.76902	4.25532	1.24987	0.554481	1.57072	1.0167	0.217312	2	45	424	6831	kegg_pathway_60
Longevity regulating pathway	kegg	0.259848	0.771169	4.49438	2.01221	0.345729	1.89512	2.08331	0.805322	4	85	422	6791	kegg_pathway_149
Protein digestion and absorption	kegg	0.259848	0.771169	4.49438	1.79987	0.45795	1.64006	1.5874	0.874262	4	85	422	6791	kegg_pathway_248
Huntington's disease	kegg	0.259738	0.771254	4.81283	1.79569	0.331018	1.8146	1.7355	0.841055	9	178	417	6698	kegg_pathway_257
Parkinson's disease	kegg	0.258754	0.772013	4.65116	2.05941	0.435577	1.6421	2.34425	0.912684	6	123	420	6753	kegg_pathway_255
Drug metabolism - cytochrome P450	kegg	0.253947	0.775733	4.34783	3.63643	0.291532	2.6194	3.96875	1.4914	3	66	423	6810	kegg_pathway_84
Epithelial cell signaling in Helicobacter pylori infection	kegg	0.253947	0.775733	4.34783	2.9017	0.862963	1.99568	2.23055	2.03055	3	66	423	6810	kegg_pathway_266
Fatty acid elongation	kegg	0.250957	0.778056	4	2.00113	0.518894	1.4227	1.56805	1.77185	1	24	425	6852	kegg_pathway_9
Amino sugar and nucleotide sugar metabolism	kegg	0.249604	0.779109	4.16667	1.25537	0.231115	1.759	1.27654	0.124827	2	46	424	6830	kegg_pathway_46
Valine, leucine and isoleucine degradation	kegg	0.249604	0.779109	4.16667	1.84086	0.026081	1.37756	1.25956	1.79251	2	46	424	6830	kegg_pathway_24
N-Glycan biosynthesis	kegg	0.237229	0.788811	4.08163	3.01303	0.0395274	2.09469	3.49847	1.36445	2	47	424	6829	kegg_pathway_41
Systemic lupus erythematosus	kegg	0.235024	0.790552	4.54545	1.96562	0.619821	1.86329	1.26365	1.13783	6	126	420	6750	kegg_pathway_317
Folate biosynthesis	kegg	0.234395	0.791049	3.84615	1.20922	0.328274	1.59421	1.75196	0.210867	1	25	425	6851	kegg_pathway_76
Renin-angiotensin system	kegg	0.234395	0.791049	3.84615	0.901346	0.574057	1.42821	0.828236	1.15403	1	25	425	6851	kegg_pathway_178
Maturity onset diabetes of the young	kegg	0.234395	0.791049	3.84615	0.834059	0.170833	1.4405	0.82221	0.194217	1	25	425	6851	kegg_pathway_238
Endocrine and other factor-regulated calcium reabsorption	kegg	0.225478	0.798135	4	2.04622	0.189028	1.52006	2.05306	1.61896	2	48	424	6828	kegg_pathway_240
PPAR signaling pathway	kegg	0.223236	0.799926	4.16667	5.35241	0.167871	2.19033	5.65841	4.29228	3	69	423	6807	kegg_pathway_108
Ascorbate and aldarate metabolism	kegg	0.219048	0.803283	3.7037	4.76556	0.439742	1.86951	5.16883	3.57963	1	26	425	6850	kegg_pathway_7
Glyoxylate and dicarboxylate metabolism	kegg	0.20481	0.814802	3.57143	1.34121	0.276247	1.40591	1.54333	0.382608	1	27	425	6849	kegg_pathway_65
Carbon metabolism	kegg	0.204292	0.815224	4.31034	1.55753	0.339748	1.40663	1.6849	0.698194	5	111	421	6765	kegg_pathway_88
RNA degradation	kegg	0.179873	0.835376	3.8961	2.134	0.386657	1.83844	2.38194	0.829535	3	74	423	6802	kegg_pathway_101
Galactose metabolism	kegg	0.167855	0.845476	3.22581	0.834059	0.170833	1.4405	0.82221	0.194217	1	30	425	6846	kegg_pathway_6
Pyrimidine metabolism	kegg	0.163839	0.848879	3.9604	1.97207	0.431705	1.93613	1.34033	1.42408	4	97	422	6779	kegg_pathway_20
Lysosome	kegg	0.159385	0.852668	4.06504	3.09663	0.570188	2.28045	2.13244	2.26332	5	118	421	6758	kegg_pathway_141
Autophagy - other	kegg	0.157205	0.854529	3.125	1.46561	0.223906	2.00949	1.7318	0.471536	1	31	425	6845	kegg_pathway_137
Non-alcoholic fatty liver disease (NAFLD)	kegg	0.153399	0.857787	4.13793	2.34717	0.326025	1.9864	2.41807	1.04303	6	139	420	6737	kegg_pathway_234
Chemical carcinogenesis	kegg	0.144692	0.865289	3.65854	3.82229	0.247656	2.52281	3.78595	2.24115	3	79	423	6797	kegg_pathway_292
Lysine degradation	kegg	0.142857	0.866878	3.38983	2.46262	0.333397	1.43907	2.7695	1.44037	2	57	424	6819	kegg_pathway_26
Steroid hormone biosynthesis	kegg	0.142857	0.866878	3.38983	3.81725	0.296055	1.88018	4.29387	2.4408	2	57	424	6819	kegg_pathway_15
Base excision repair	kegg	0.138023	0.871079	2.94118	1.92265	0.0687659	1.55086	0.596349	2.46187	1	33	425	6843	kegg_pathway_109
Pentose and glucuronate interconversions	kegg	0.138023	0.871079	2.94118	4.76556	0.439742	1.86951	5.16883	3.57963	1	33	425	6843	kegg_pathway_4
Glycerolipid metabolism	kegg	0.129078	0.878905	3.27869	1.33809	0.114502	1.36286	1.69755	0.339188	2	59	424	6817	kegg_pathway_52
ErbB signaling pathway	kegg	0.126867	0.880851	3.52941	2.13008	0.215712	1.74022	2.34039	1.16247	3	82	423	6794	kegg_pathway_116
Starch and sucrose metabolism	kegg	0.121321	0.88575	2.77778	0.834059	0.170833	1.4405	0.82221	0.194217	1	35	425	6841	kegg_pathway_40
Purine metabolism	kegg	0.121183	0.885872	4.04624	1.55548	0.352108	1.68914	1.31646	0.742913	7	166	419	6710	kegg_pathway_18
GABAergic synapse	kegg	0.11116	0.894796	3.40909	1.33267	0.217959	1.60904	1.14045	0.812363	3	85	423	6791	kegg_pathway_206
Synaptic vesicle cycle	kegg	0.110844	0.895078	3.125	3.45725	0.266851	1.72961	3.6827	2.4591	2	62	424	6814	kegg_pathway_200
Signaling pathways regulating pluripotency of stem cells	kegg	0.0887536	0.915071	3.59712	3.51532	0.505731	1.86368	3.67366	2.32616	5	134	421	6742	kegg_pathway_174
Homologous recombination	kegg	0.0882347	0.915546	2.43902	1.21804	0.172899	1.43044	1.48151	0.20752	1	40	425	6836	kegg_pathway_112
Porphyrin and chlorophyll metabolism	kegg	0.0777832	0.925165	2.32558	4.76556	0.439742	1.86951	5.16883	3.57963	1	42	425	6834	kegg_pathway_78
Glycerophospholipid metabolism	kegg	0.0744423	0.928261	3.09278	1.80864	0.174288	1.36447	1.81349	1.19844	3	94	423	6782	kegg_pathway_55
Oxidative phosphorylation	kegg	0.0737542	0.9289	3.30579	2.23109	0.151865	1.78603	2.4401	1.10366	4	117	422	6759	kegg_pathway_16
Metabolism of xenobiotics by cytochrome P450	kegg	0.0700717	0.932327	2.73973	3.90278	0.265865	2.58232	4.29789	1.79229	2	71	424	6805	kegg_pathway_83
Basal transcription factors	kegg	0.0686087	0.933692	2.22222	1.74451	0.0302857	1.76758	2.10271	0.587084	1	44	425	6832	kegg_pathway_103
Biosynthesis of amino acids	kegg	0.0665758	0.935592	2.7027	1.87204	0.453571	1.40529	1.94369	1.05045	2	72	424	6804	kegg_pathway_91
Ether lipid metabolism	kegg	0.0605486	0.941248	2.12766	2.85725	0.434052	1.41882	2.07887	2.98001	1	46	425	6830	kegg_pathway_56
Intestinal immune network for IgA production	kegg	0.0605486	0.941248	2.12766	2.3795	0.0216149	1.59441	2.86474	1.08833	1	46	425	6830	kegg_pathway_195
Thermogenesis	kegg	0.0598763	0.941881	3.7037	1.8361	0.865584	1.84907	1.04579	0.822826	8	208	418	6668	kegg_pathway_198
Ovarian steroidogenesis	kegg	0.0502381	0.951003	2	3.32413	0.548986	1.53892	1.85229	3.92142	1	49	425	6827	kegg_pathway_217
Arachidonic acid metabolism	kegg	0.025485	0.974837	1.63934	1.04196	0.0540619	1.55281	0.159595	1.37838	1	60	425	6816	kegg_pathway_57
Retinol metabolism	kegg	0.0199395	0.980258	1.53846	4.76556	0.439742	1.86951	5.16883	3.57963	1	64	425	6812	kegg_pathway_77
Progesterone-mediated oocyte maturation	kegg	0.0172672	0.982881	2	1.86762	0.493497	1.97586	2.47634	0.203828	2	98	424	6778	kegg_pathway_218
Bile secretion	kegg	0.0138119	0.986283	1.40845	3.38075	0.174236	1.65469	3.85596	2.10299	1	70	425	6806	kegg_pathway_250
Cardiac muscle contraction	kegg	0.0114978	0.988568	1.35135	2.17794	0.0828555	1.79657	2.40366	1.31387	1	73	425	6803	kegg_pathway_155
Metabolic pathways	kegg	0.00752222	0.992506	4.45151	2.16489	0.292354	1.71012	2.15918	1.26909	56	1202	370	5674	kegg_pathway_87
Taste transduction	kegg	0.00705483	0.99297	1.21951	3.00106	0.0289288	1.93013	3.47323	1.52298	1	81	425	6795	kegg_pathway_210
ECM-receptor interaction	kegg	0.00705483	0.99297	1.21951	1.84022	0.338989	1.45308	2.04249	0.874942	1	81	425	6795	kegg_pathway_169
Neuroactive ligand-receptor interaction	kegg	0.000209022	0.999791	1.79856	3.24761	0.154105	1.97957	3.42677	2.08039	5	273	421	6603	kegg_pathway_130
Olfactory transduction	kegg	0.000193019	0.999807	2.40385	2.64754	0.377115	1.72736	2.74083	1.67349	10	406	416	6470	kegg_pathway_209
