# Supplementary material for: The Functional DNA Methylation Signatures Relevant to Altered Immune Response of Neonatal T Cells with l-Arginine Supplementation
Source: Nutrients. 2021 Aug 13;13(8):2780. doi: 10.3390/nu13082780 (PMC8401784; doi:10.3390/nu13082780)
Supplement: Supplementary file 1 [file nutrients-13-02780-s001.zip › Supplementary Table 4.xls]

## Sheet: Sheet1
## The result of pathway enrichment analysis on the genes with CpG markers significantly methylated between AT and AC samples ##
Pathway Name	Database	Enrichment Score	Enrichment p-value	% genes in pathway that are present	Sample score	AT vs. AC score	CT vs. CC score	AC vs. CC score	AT vs. CT score	# genes in list, in pathway	# genes not in list, in pathway	# genes in list, not in pathway	# genes not in list, not in pathway	Pathway ID
Vasopressin-regulated water reabsorption	kegg	5.7885	0.00306257	9.09091	1.59495	1.55808	0.281843	1.49159	1.11416	4	40	97	7161	kegg_pathway_241
Transcriptional misregulation in cancer	kegg	4.27506	0.0139112	3.78378	3.13856	1.63553	1.02621	3.34044	2.32495	7	178	94	7023	kegg_pathway_290
Kaposi's sarcoma-associated herpesvirus infection	kegg	4.2208	0.0146869	3.74332	2.16873	1.65491	0.746298	1.70042	1.11554	7	180	94	7021	kegg_pathway_286
Th17 cell differentiation	kegg	4.05963	0.0172554	4.58716	2.1348	1.57267	0.720276	1.8538	1.06303	5	104	96	7097	kegg_pathway_188
Serotonergic synapse	kegg	3.95355	0.0191865	4.46429	2.76314	1.68604	0.447732	2.9086	1.73005	5	107	96	7094	kegg_pathway_205
Viral carcinogenesis	kegg	3.83878	0.0215199	3.46535	1.59681	1.82525	0.632265	1.15358	1.43231	7	195	94	7006	kegg_pathway_291
Epstein-Barr virus infection	kegg	3.83878	0.0215199	3.46535	2.09735	1.7361	0.420998	1.88614	1.41066	7	195	94	7006	kegg_pathway_288
MicroRNAs in cancer	kegg	3.80982	0.0221522	3.01003	3.7049	1.65367	0.513209	3.8655	2.83148	9	290	92	6911	kegg_pathway_294
Cellular senescence	kegg	3.73844	0.0237912	3.72671	2.67901	1.83588	0.602664	2.71391	1.5222	6	155	95	7046	kegg_pathway_154
Lysosome	kegg	3.59475	0.0274676	4.06504	4.26825	1.64119	0.508168	4.21684	3.51368	5	118	96	7083	kegg_pathway_141
Steroid biosynthesis	kegg	3.58281	0.0277975	10.5263	2.4042	1.45681	0.0720489	2.72643	1.4901	2	17	99	7184	kegg_pathway_12
Glycosaminoglycan degradation	kegg	3.58281	0.0277975	10.5263	2.86195	1.47297	0.35384	3.03023	1.80194	2	17	99	7184	kegg_pathway_48
Valine, leucine and isoleucine degradation	kegg	3.5631	0.0283508	6.25	1.1807	1.73336	0.1629	1.31376	0.242298	3	45	98	7156	kegg_pathway_24
Endocrine and other factor-regulated calcium reabsorption	kegg	3.45772	0.0315015	6	2.83919	1.82978	0.472965	2.95649	1.77427	3	47	98	7154	kegg_pathway_240
Signaling pathways regulating pluripotency of stem cells	kegg	3.14434	0.0430955	3.59712	2.49693	1.57819	0.861969	2.24424	1.43034	5	134	96	7067	kegg_pathway_174
Glycerophospholipid metabolism	kegg	3.10122	0.0449945	4.12371	3.62411	1.62876	0.355202	3.80493	2.6652	4	93	97	7108	kegg_pathway_55
Adrenergic signaling in cardiomyocytes	kegg	3.01821	0.0488885	3.47222	2.21252	1.67266	0.442611	2.17085	1.34338	5	139	96	7062	kegg_pathway_156
Progesterone-mediated oocyte maturation	kegg	3.00835	0.0493732	4	3.43846	1.91386	0.670429	3.76131	2.14606	4	96	97	7105	kegg_pathway_218
Shigellosis	kegg	2.80307	0.0606237	4.61538	4.90666	1.40462	0.625946	5.13602	3.96221	3	62	98	7139	kegg_pathway_268
p53 signaling pathway	kegg	2.69478	0.0675575	4.41176	3.09103	1.35596	0.390356	3.42932	2.07714	3	65	98	7136	kegg_pathway_133
Long-term potentiation	kegg	2.69478	0.0675575	4.41176	2.89708	1.71536	0.454038	3.09116	1.8052	3	65	98	7136	kegg_pathway_199
Mucin type O-glycan biosynthesis	kegg	2.6888	0.0679627	6.45161	4.11773	1.63743	0.470474	3.15886	4.38254	2	29	99	7172	kegg_pathway_43
Leukocyte transendothelial migration	kegg	2.67148	0.0691496	3.57143	2.79356	1.52483	0.739194	2.83644	1.8682	4	108	97	7093	kegg_pathway_194
Propanoate metabolism	kegg	2.63305	0.0718586	6.25	1.16207	1.71464	0.0921083	1.40515	0.241957	2	30	99	7171	kegg_pathway_66
Glutamatergic synapse	kegg	2.59496	0.0746486	3.47826	2.25014	1.66225	0.406898	2.25436	1.46019	4	111	97	7090	kegg_pathway_203
Bile secretion	kegg	2.59244	0.074837	4.22535	2.7669	1.76593	0.517758	2.90645	1.68529	3	68	98	7133	kegg_pathway_250
Thyroid hormone signaling pathway	kegg	2.57008	0.0765298	3.44828	2.8186	1.74887	0.481254	2.84502	1.8737	4	112	97	7089	kegg_pathway_223
Prion diseases	kegg	2.4774	0.0839609	5.71429	2.6626	1.7987	0.526078	2.7545	1.60929	2	33	99	7168	kegg_pathway_258
Gastric acid secretion	kegg	2.4644	0.0850596	4	2.34527	1.74421	0.46915	2.20638	1.51877	3	72	98	7129	kegg_pathway_245
Tight junction	kegg	2.45216	0.0861076	2.94118	1.97632	1.59989	0.349655	1.88195	1.38089	5	165	96	7036	kegg_pathway_172
Vascular smooth muscle contraction	kegg	2.45003	0.086291	3.30579	2.31139	1.62301	0.711135	2.40669	1.66347	4	117	97	7084	kegg_pathway_157
Platelet activation	kegg	2.40397	0.0903585	3.25203	2.3502	1.59591	0.787697	2.64465	1.37888	4	119	97	7082	kegg_pathway_176
Influenza A	kegg	2.39518	0.0911566	2.89017	3.36017	1.4886	0.577507	3.86109	2.16423	5	168	96	7033	kegg_pathway_283
Axon guidance	kegg	2.32153	0.0981235	2.82486	2.3276	1.66956	0.386997	2.58847	1.4684	5	172	96	7029	kegg_pathway_162
FoxO signaling pathway	kegg	2.23002	0.107526	3.05344	3.52678	1.57146	0.753517	3.9518	2.06685	4	127	97	7074	kegg_pathway_126
Hepatitis C	kegg	2.23002	0.107526	3.05344	3.41451	1.60014	0.770529	3.48482	2.53641	4	127	97	7074	kegg_pathway_280
Dopaminergic synapse	kegg	2.20937	0.10977	3.0303	2.47144	1.62743	0.596929	2.76576	1.31735	4	128	97	7073	kegg_pathway_207
TGF-beta signaling pathway	kegg	2.20668	0.110066	3.57143	4.13904	1.93146	0.415287	3.66068	3.57092	3	81	98	7120	kegg_pathway_161
Natural killer cell mediated cytotoxicity	kegg	2.18894	0.112036	3.00752	4.23336	1.61843	0.236851	4.33564	3.48712	4	129	97	7072	kegg_pathway_185
Herpes simplex infection	kegg	2.18176	0.112843	2.7027	4.8174	2.88451	0.144988	4.91035	3.76809	5	180	96	7021	kegg_pathway_287
Hedgehog signaling pathway	kegg	2.01957	0.132712	4.34783	2.6626	1.7987	0.526078	2.7545	1.60929	2	44	99	7157	kegg_pathway_160
GnRH signaling pathway	kegg	2.0071	0.134378	3.26087	2.76549	1.67788	0.675981	3.07258	1.46781	3	89	98	7112	kegg_pathway_216
Intestinal immune network for IgA production	kegg	1.98474	0.137417	4.25532	2.24532	1.52958	0.182079	2.82351	0.860182	2	45	99	7156	kegg_pathway_195
Small cell lung cancer	kegg	1.98384	0.13754	3.22581	2.73333	1.44584	0.595148	3.34803	1.2606	3	90	98	7111	kegg_pathway_307
IL-17 signaling pathway	kegg	1.98384	0.13754	3.22581	2.76211	1.97922	0.634935	3.4157	0.832688	3	90	98	7111	kegg_pathway_186
Th1 and Th2 cell differentiation	kegg	1.98384	0.13754	3.22581	3.26901	1.55545	0.730178	3.52566	1.93166	3	90	98	7111	kegg_pathway_187
Fatty acid metabolism	kegg	1.95081	0.142159	4.16667	5.10897	1.85795	0.431041	4.96379	4.33053	2	46	99	7155	kegg_pathway_90
Endocrine resistance	kegg	1.93836	0.14394	3.15789	2.76549	1.67788	0.675981	3.07258	1.46781	3	92	98	7109	kegg_pathway_93
Proteoglycans in cancer	kegg	1.92929	0.145251	2.48756	2.20862	1.58817	0.727001	2.35234	1.35419	5	196	96	7005	kegg_pathway_293
Cocaine addiction	kegg	1.91776	0.146936	4.08163	2.6626	1.7987	0.526078	2.7545	1.60929	2	47	99	7154	kegg_pathway_259
Inflammatory mediator regulation of TRP channels	kegg	1.8942	0.150439	3.09278	2.76549	1.67788	0.675981	3.07258	1.46781	3	94	98	7107	kegg_pathway_212
Cholesterol metabolism	kegg	1.88555	0.151746	4	3.08204	1.43977	0.43085	2.67036	2.52463	2	48	99	7153	kegg_pathway_253
Ovarian steroidogenesis	kegg	1.88555	0.151746	4	2.6626	1.7987	0.526078	2.7545	1.60929	2	48	99	7153	kegg_pathway_217
Human papillomavirus infection	kegg	1.87252	0.153736	2.1875	1.89184	1.87285	0.613826	1.62631	1.76492	7	313	94	6888	kegg_pathway_284
Vibrio cholerae infection	kegg	1.85414	0.156587	3.92157	2.6626	1.7987	0.526078	2.7545	1.60929	2	49	99	7152	kegg_pathway_265
Regulation of actin cytoskeleton	kegg	1.82898	0.160578	2.40385	1.50012	1.49459	0.687188	1.51273	1.16924	5	203	96	6998	kegg_pathway_213
Amyotrophic lateral sclerosis (ALS)	kegg	1.82352	0.161457	3.84615	2.00066	1.40655	0.584263	2.28637	0.965539	2	50	99	7151	kegg_pathway_256
Regulation of lipolysis in adipocytes	kegg	1.76446	0.171279	3.7037	2.6626	1.7987	0.526078	2.7545	1.60929	2	52	99	7149	kegg_pathway_227
Cytokine-cytokine receptor interaction	kegg	1.75974	0.17209	2.21402	2.12263	1.7672	0.466313	2.12256	0.831216	6	265	95	6936	kegg_pathway_122
Glycosphingolipid biosynthesis - globo and isoglobo series	kegg	1.66755	0.188708	6.66667	5.49829	2.94582	0.280922	5.73155	4.34208	1	14	100	7187	kegg_pathway_62
Thiamine metabolism	kegg	1.66755	0.188708	6.66667	5.34109	1.38745	0.0818071	4.71307	5.42828	1	14	100	7187	kegg_pathway_69
Glycerolipid metabolism	kegg	1.57822	0.206343	3.27869	3.69538	1.71586	0.22948	3.88701	2.73085	2	59	99	7142	kegg_pathway_52
Longevity regulating pathway - multiple species	kegg	1.55391	0.21142	3.22581	2.6626	1.7987	0.526078	2.7545	1.60929	2	60	99	7141	kegg_pathway_150
Cortisol synthesis and secretion	kegg	1.53012	0.216509	3.1746	2.6626	1.7987	0.526078	2.7545	1.60929	2	61	99	7140	kegg_pathway_231
Mitophagy - animal	kegg	1.50684	0.22161	3.125	1.33127	1.68898	0.985128	0.291568	0.262285	2	62	99	7139	kegg_pathway_138
Non-small cell lung cancer	kegg	1.46171	0.23184	3.0303	3.4532	1.42295	0.333896	3.81487	2.40959	2	64	99	7137	kegg_pathway_308
Inflammatory bowel disease (IBD)	kegg	1.46171	0.23184	3.0303	3.56677	1.67467	0.484571	3.34256	2.67845	2	64	99	7137	kegg_pathway_316
Renin secretion	kegg	1.46171	0.23184	3.0303	2.6626	1.7987	0.526078	2.7545	1.60929	2	64	99	7137	kegg_pathway_228
One carbon pool by folate	kegg	1.41301	0.24341	5	4.0504	1.55317	0.168075	4.41721	2.99924	1	19	100	7182	kegg_pathway_68
Amphetamine addiction	kegg	1.3974	0.24724	2.89855	2.6626	1.7987	0.526078	2.7545	1.60929	2	67	99	7134	kegg_pathway_260
Cell cycle	kegg	1.38921	0.249272	2.4	4.28114	2.52357	0.530045	3.90952	3.38789	3	122	98	7079	kegg_pathway_131
Oocyte meiosis	kegg	1.37439	0.252995	2.38095	3.60835	2.08754	0.559391	3.78042	2.49558	3	123	98	7078	kegg_pathway_132
Autophagy - animal	kegg	1.35975	0.256726	2.3622	2.55101	1.70663	0.592416	2.83149	1.30528	3	124	98	7077	kegg_pathway_139
Glioma	kegg	1.35662	0.257529	2.8169	2.51635	1.43136	0.631137	3.15451	1.00243	2	69	99	7132	kegg_pathway_299
B cell receptor signaling pathway	kegg	1.35662	0.257529	2.8169	1.49072	1.84916	0.520292	0.281782	1.84198	2	69	99	7132	kegg_pathway_190
Osteoclast differentiation	kegg	1.34529	0.260465	2.34375	4.66135	1.53696	0.447408	4.97782	3.63891	3	125	98	7076	kegg_pathway_165
Melanoma	kegg	1.33683	0.262677	2.77778	2.51635	1.43136	0.631137	3.15451	1.00243	2	70	99	7131	kegg_pathway_303
Parkinson's disease	kegg	1.331	0.264212	2.32558	2.16183	1.79236	0.852655	1.7196	0.925928	3	126	98	7075	kegg_pathway_255
Leishmaniasis	kegg	1.31741	0.267827	2.73973	3.37729	1.3956	0.675578	3.96502	1.91658	2	71	99	7130	kegg_pathway_272
Relaxin signaling pathway	kegg	1.3169	0.267966	2.30769	2.76549	1.67788	0.675981	3.07258	1.46781	3	127	98	7074	kegg_pathway_230
Thyroid hormone synthesis	kegg	1.29837	0.272976	2.7027	2.6626	1.7987	0.526078	2.7545	1.60929	2	72	99	7129	kegg_pathway_222
Measles	kegg	1.2756	0.279264	2.25564	2.79107	1.36244	0.199164	2.78699	2.20201	3	130	98	7071	kegg_pathway_282
Metabolic pathways	kegg	1.26514	0.282201	1.58983	3.37917	1.77141	0.223324	3.4081	2.64562	20	1238	81	5963	kegg_pathway_87
HTLV-I infection	kegg	1.26326	0.282732	1.94553	1.84643	1.80168	0.307551	1.44884	1.34567	5	252	96	6949	kegg_pathway_285
cAMP signaling pathway	kegg	1.22694	0.293187	2.0202	2.41902	1.61793	0.632386	2.62974	1.62036	4	194	97	7007	kegg_pathway_121
Insulin signaling pathway	kegg	1.22281	0.294401	2.18978	3.26042	1.64712	0.7094	3.60008	1.98975	3	134	98	7067	kegg_pathway_214
alpha-Linolenic acid metabolism	kegg	1.22262	0.294457	4	4.32983	1.3095	0.544753	3.80761	4.3025	1	24	100	7177	kegg_pathway_59
Vitamin digestion and absorption	kegg	1.22262	0.294457	4	1.00539	1.55004	0.0448204	0.195377	1.30504	1	24	100	7177	kegg_pathway_251
Fatty acid elongation	kegg	1.22262	0.294457	4	6.36252	1.84332	0.308045	6.45466	5.69226	1	24	100	7177	kegg_pathway_9
Renin-angiotensin system	kegg	1.18991	0.304249	3.84615	4.2519	2.07842	0.0480528	4.5724	3.0941	1	25	100	7176	kegg_pathway_178
Pathways in cancer	kegg	1.18794	0.304849	1.70778	2.09261	1.62196	0.562806	1.95944	1.10546	9	518	92	6683	kegg_pathway_289
Retrograde endocannabinoid signaling	kegg	1.17249	0.309594	2.12766	2.76549	1.67788	0.675981	3.07258	1.46781	3	138	98	7063	kegg_pathway_202
Glycosphingolipid biosynthesis - lacto and neolacto series	kegg	1.15866	0.313907	3.7037	7.01956	2.1338	0.980535	7.25162	6.13651	1	26	100	7175	kegg_pathway_61
Taste transduction	kegg	1.15817	0.31406	2.43902	2.6626	1.7987	0.526078	2.7545	1.60929	2	80	99	7121	kegg_pathway_210
Butanoate metabolism	kegg	1.12877	0.323432	3.57143	1.34832	1.90186	0.800028	0.491175	0.24536	1	27	100	7174	kegg_pathway_67
Glyoxylate and dicarboxylate metabolism	kegg	1.12877	0.323432	3.57143	1.17043	1.75486	0.0138502	1.36961	0.215634	1	27	100	7174	kegg_pathway_65
Hepatitis B	kegg	1.11283	0.328626	2.05479	3.78118	1.62821	0.508645	4.18945	2.56449	3	143	98	7058	kegg_pathway_281
Wnt signaling pathway	kegg	1.11283	0.328626	2.05479	2.29861	1.71979	0.436111	2.23301	1.48839	3	143	98	7058	kegg_pathway_158
Insulin secretion	kegg	1.11061	0.329359	2.35294	2.6626	1.7987	0.526078	2.7545	1.60929	2	83	99	7118	kegg_pathway_215
Salmonella infection	kegg	1.11061	0.329359	2.35294	3.37729	1.3956	0.675578	3.96502	1.91658	2	83	99	7118	kegg_pathway_269
Linoleic acid metabolism	kegg	1.10014	0.332826	3.44828	4.32983	1.3095	0.544753	3.80761	4.3025	1	28	100	7173	kegg_pathway_58
mTOR signaling pathway	kegg	1.06754	0.343854	2	3.3	1.57386	0.473795	3.2303	2.59444	3	147	98	7054	kegg_pathway_145
Gap junction	kegg	1.06546	0.344568	2.27273	2.6626	1.7987	0.526078	2.7545	1.60929	2	86	99	7115	kegg_pathway_173
GABAergic synapse	kegg	1.06546	0.344568	2.27273	2.6626	1.7987	0.526078	2.7545	1.60929	2	86	99	7115	kegg_pathway_206
Longevity regulating pathway	kegg	1.05093	0.349614	2.24719	2.6626	1.7987	0.526078	2.7545	1.60929	2	87	99	7114	kegg_pathway_149
Dilated cardiomyopathy (DCM)	kegg	1.05093	0.349614	2.24719	2.6626	1.7987	0.526078	2.7545	1.60929	2	87	99	7114	kegg_pathway_324
Thermogenesis	kegg	1.05017	0.349878	1.85185	2.28984	1.58731	0.57127	2.30751	1.3318	4	212	97	6989	kegg_pathway_198
RNA polymerase	kegg	1.04632	0.351229	3.22581	1.06777	1.57887	0.0740679	0.174307	1.41772	1	30	100	7171	kegg_pathway_102
Galactose metabolism	kegg	1.04632	0.351229	3.22581	0.929633	1.56704	0.280027	0.628103	1.14903	1	30	100	7171	kegg_pathway_6
Salivary secretion	kegg	1.03663	0.354648	2.22222	2.6626	1.7987	0.526078	2.7545	1.60929	2	88	99	7113	kegg_pathway_244
Oxytocin signaling pathway	kegg	1.0349	0.355262	1.96078	2.14318	1.64914	0.725	2.28995	1.44355	3	150	98	7051	kegg_pathway_225
Cushing's syndrome	kegg	1.02427	0.35906	1.94805	2.73399	1.74797	0.491692	2.83818	1.71113	3	151	98	7050	kegg_pathway_236
Morphine addiction	kegg	1.02257	0.359669	2.1978	2.6626	1.7987	0.526078	2.7545	1.60929	2	89	99	7112	kegg_pathway_261
Amoebiasis	kegg	0.981779	0.374644	2.12766	2.6626	1.7987	0.526078	2.7545	1.60929	2	92	99	7109	kegg_pathway_277
Pentose and glucuronate interconversions	kegg	0.973139	0.377895	2.94118	0.929633	1.56704	0.280027	0.628103	1.14903	1	33	100	7168	kegg_pathway_4
Pancreatic secretion	kegg	0.968624	0.379605	2.10526	3.38707	1.47606	0.4797	3.30289	2.79713	2	93	99	7108	kegg_pathway_246
Circadian entrainment	kegg	0.955679	0.384551	2.08333	2.6626	1.7987	0.526078	2.7545	1.60929	2	94	99	7107	kegg_pathway_197
Aldosterone synthesis and secretion	kegg	0.955679	0.384551	2.08333	2.6626	1.7987	0.526078	2.7545	1.60929	2	94	99	7107	kegg_pathway_229
MAPK signaling pathway	kegg	0.941626	0.389993	1.68919	2.48837	1.69227	0.584671	2.73057	1.32354	5	291	96	6910	kegg_pathway_115
Jak-STAT signaling pathway	kegg	0.933745	0.393079	1.84049	1.79107	1.61658	0.666494	1.16179	0.940344	3	160	98	7041	kegg_pathway_183
Prostate cancer	kegg	0.930412	0.394391	2.04082	1.78202	1.41429	0.809763	2.47271	0.538733	2	96	99	7105	kegg_pathway_300
Starch and sucrose metabolism	kegg	0.928702	0.395066	2.77778	0.929633	1.56704	0.280027	0.628103	1.14903	1	35	100	7166	kegg_pathway_40
Ras signaling pathway	kegg	0.915054	0.400495	1.72414	2.51983	1.75	0.441767	2.52981	1.67911	4	228	97	6973	kegg_pathway_117
Aldosterone-regulated sodium reabsorption	kegg	0.907641	0.403475	2.7027	5.52247	1.68951	0.395675	5.78769	4.6136	1	36	100	7165	kegg_pathway_239
Allograft rejection	kegg	0.907641	0.403475	2.7027	1.49815	2.2594	0.0322784	0.693031	1.4126	1	36	100	7165	kegg_pathway_319
Thyroid cancer	kegg	0.907641	0.403475	2.7027	3.60128	1.5038	0.451192	4.1221	2.29328	1	36	100	7165	kegg_pathway_301
Melanogenesis	kegg	0.893996	0.409018	1.9802	2.6626	1.7987	0.526078	2.7545	1.60929	2	99	99	7102	kegg_pathway_220
Hepatocellular carcinoma	kegg	0.887222	0.411798	1.78571	1.68962	1.37347	0.444137	1.58341	0.963095	3	165	98	7036	kegg_pathway_310
Chagas disease (American trypanosomiasis)	kegg	0.882235	0.413857	1.96078	3.37729	1.3956	0.675578	3.96502	1.91658	2	100	99	7101	kegg_pathway_273
Glucagon signaling pathway	kegg	0.859258	0.423476	1.92308	2.6626	1.7987	0.526078	2.7545	1.60929	2	102	99	7099	kegg_pathway_226
Toll-like receptor signaling pathway	kegg	0.848034	0.428256	1.90476	4.1451	1.63211	0.784364	4.63284	2.71043	2	103	99	7098	kegg_pathway_179
Graft-versus-host disease	kegg	0.830186	0.435968	2.43902	1.49815	2.2594	0.0322784	0.693031	1.4126	1	40	100	7161	kegg_pathway_320
Fat digestion and absorption	kegg	0.830186	0.435968	2.43902	4.32983	1.3095	0.544753	3.80761	4.3025	1	40	100	7161	kegg_pathway_249
Homologous recombination	kegg	0.830186	0.435968	2.43902	1.2352	1.54358	0.111827	0.0993724	1.52309	1	40	100	7161	kegg_pathway_112
Porphyrin and chlorophyll metabolism	kegg	0.795067	0.451551	2.32558	5.92863	1.92163	0.0595861	6.0525	5.19848	1	42	100	7159	kegg_pathway_78
Type I diabetes mellitus	kegg	0.795067	0.451551	2.32558	1.49815	2.2594	0.0322784	0.693031	1.4126	1	42	100	7159	kegg_pathway_237
Fatty acid degradation	kegg	0.778309	0.459182	2.27273	1.34832	1.90186	0.800028	0.491175	0.24536	1	43	100	7158	kegg_pathway_10
Cholinergic synapse	kegg	0.77409	0.461123	1.78571	2.6626	1.7987	0.526078	2.7545	1.60929	2	110	99	7091	kegg_pathway_204
Calcium signaling pathway	kegg	0.769605	0.463196	1.64835	2.47616	1.77851	0.50979	2.51697	1.461	3	179	98	7022	kegg_pathway_119
Toxoplasmosis	kegg	0.764149	0.46573	1.76991	3.37729	1.3956	0.675578	3.96502	1.91658	2	111	99	7090	kegg_pathway_276
Carbon metabolism	kegg	0.735193	0.479413	1.72414	1.19019	1.77119	0.101203	1.27201	0.218937	2	114	99	7087	kegg_pathway_88
Huntington's disease	kegg	0.731678	0.481101	1.60428	0.864495	1.39155	0.109326	0.833594	0.659646	3	184	98	7017	kegg_pathway_257
Ether lipid metabolism	kegg	0.730953	0.48145	2.12766	4.32983	1.3095	0.544753	3.80761	4.3025	1	46	100	7155	kegg_pathway_56
Sphingolipid signaling pathway	kegg	0.716584	0.488418	1.69492	2.66361	1.4469	0.887299	3.42077	0.889043	2	116	99	7085	kegg_pathway_128
Amino sugar and nucleotide sugar metabolism	kegg	0.71607	0.488669	2.08333	0.929633	1.56704	0.280027	0.628103	1.14903	1	47	100	7154	kegg_pathway_46
Notch signaling pathway	kegg	0.71607	0.488669	2.08333	3.28393	1.59527	0.152723	2.29215	3.5694	1	47	100	7154	kegg_pathway_159
Malaria	kegg	0.701605	0.495789	2.04082	1.49465	1.56839	0.895612	0.296113	2.22292	1	48	100	7153	kegg_pathway_275
Mineral absorption	kegg	0.673866	0.509734	1.96078	5.92863	1.92163	0.0595861	6.0525	5.19848	1	50	100	7151	kegg_pathway_252
Autoimmune thyroid disease	kegg	0.660558	0.516563	1.92308	1.49815	2.2594	0.0322784	0.693031	1.4126	1	51	100	7150	kegg_pathway_315
Focal adhesion	kegg	0.648352	0.522907	1.50754	1.57495	1.56608	0.819475	1.57179	1.2076	3	196	98	7005	kegg_pathway_168
Fanconi anemia pathway	kegg	0.634991	0.52994	1.85185	1.2352	1.54358	0.111827	0.0993724	1.52309	1	53	100	7148	kegg_pathway_114
Pathogenic Escherichia coli infection	kegg	0.622707	0.53649	1.81818	1.07595	1.52623	0.241437	0.0139183	1.15669	1	54	100	7147	kegg_pathway_267
PI3K-Akt signaling pathway	kegg	0.618882	0.538546	1.4245	3.44037	1.59437	0.424045	3.80684	2.36826	5	346	96	6855	kegg_pathway_146
Rap1 signaling pathway	kegg	0.604312	0.54645	1.45631	2.72662	1.53057	0.532777	3.19845	1.4462	3	203	98	6998	kegg_pathway_118
Viral myocarditis	kegg	0.587701	0.555603	1.72414	1.49815	2.2594	0.0322784	0.693031	1.4126	1	57	100	7144	kegg_pathway_325
Endometrial cancer	kegg	0.587701	0.555603	1.72414	2.25342	1.46111	0.769316	3.03679	0.494611	1	57	100	7144	kegg_pathway_298
Spliceosome	kegg	0.5854	0.556883	1.49254	6.01261	1.38656	0.426038	5.9516	5.54926	2	132	99	7069	kegg_pathway_105
Estrogen signaling pathway	kegg	0.570967	0.564979	1.47059	2.6626	1.7987	0.526078	2.7545	1.60929	2	134	99	7067	kegg_pathway_219
VEGF signaling pathway	kegg	0.565792	0.56791	1.66667	2.97125	1.43624	0.975785	3.70875	1.18487	1	59	100	7142	kegg_pathway_163
Apelin signaling pathway	kegg	0.563898	0.568987	1.45985	2.6626	1.7987	0.526078	2.7545	1.60929	2	135	99	7066	kegg_pathway_164
Arachidonic acid metabolism	kegg	0.555237	0.573936	1.63934	4.32983	1.3095	0.544753	3.80761	4.3025	1	60	100	7141	kegg_pathway_57
Fluid shear stress and atherosclerosis	kegg	0.550041	0.576926	1.43885	3.58427	1.59652	0.790254	4.2064	1.99182	2	137	99	7064	kegg_pathway_326
Cell adhesion molecules (CAMs)	kegg	0.52343	0.592485	1.3986	2.03245	1.81508	0.237979	1.95448	1.27724	2	141	99	7060	kegg_pathway_170
Central carbon metabolism in cancer	kegg	0.51547	0.59722	1.53846	2.25342	1.46111	0.769316	3.03679	0.494611	1	64	100	7137	kegg_pathway_312
Phospholipase D signaling pathway	kegg	0.510651	0.600105	1.37931	3.0647	1.44993	0.25339	3.10469	2.32807	2	143	99	7058	kegg_pathway_129
Breast cancer	kegg	0.498206	0.60762	1.36054	2.51635	1.43136	0.631137	3.15451	1.00243	2	145	99	7056	kegg_pathway_309
Fc epsilon RI signaling pathway	kegg	0.496949	0.608384	1.49254	2.97125	1.43624	0.975785	3.70875	1.18487	1	66	100	7135	kegg_pathway_191
Adipocytokine signaling pathway	kegg	0.479258	0.619243	1.44928	3.60128	1.5038	0.451192	4.1221	2.29328	1	68	100	7133	kegg_pathway_224
Epithelial cell signaling in Helicobacter pylori infection	kegg	0.479258	0.619243	1.44928	2.97125	1.43624	0.975785	3.70875	1.18487	1	68	100	7133	kegg_pathway_266
RIG-I-like receptor signaling pathway	kegg	0.470709	0.624559	1.42857	2.97125	1.43624	0.975785	3.70875	1.18487	1	69	100	7132	kegg_pathway_181
Prolactin signaling pathway	kegg	0.470709	0.624559	1.42857	2.97125	1.43624	0.975785	3.70875	1.18487	1	69	100	7132	kegg_pathway_221
Adherens junction	kegg	0.454171	0.634974	1.38889	0.842634	1.40415	0.0762406	0.147069	1.00479	1	71	100	7130	kegg_pathway_171
PPAR signaling pathway	kegg	0.454171	0.634974	1.38889	3.60128	1.5038	0.451192	4.1221	2.29328	1	71	100	7130	kegg_pathway_108
Inositol phosphate metabolism	kegg	0.446173	0.640073	1.36986	2.25342	1.46111	0.769316	3.03679	0.494611	1	72	100	7129	kegg_pathway_53
Bacterial invasion of epithelial cells	kegg	0.438348	0.645101	1.35135	5.37521	1.8589	0.466182	5.41186	4.72229	1	73	100	7128	kegg_pathway_264
Pancreatic cancer	kegg	0.430689	0.650061	1.33333	3.30513	1.3421	0.2166	3.50765	2.5259	1	74	100	7127	kegg_pathway_297
Chronic myeloid leukemia	kegg	0.423195	0.654951	1.31579	3.30513	1.3421	0.2166	3.50765	2.5259	1	75	100	7126	kegg_pathway_305
Antigen processing and presentation	kegg	0.415858	0.659774	1.2987	1.49815	2.2594	0.0322784	0.693031	1.4126	1	76	100	7125	kegg_pathway_177
RNA degradation	kegg	0.415858	0.659774	1.2987	2.75371	1.39478	0.0301244	3.14015	1.73274	1	76	100	7125	kegg_pathway_101
Pertussis	kegg	0.415858	0.659774	1.2987	2.97125	1.43624	0.975785	3.70875	1.18487	1	76	100	7125	kegg_pathway_270
Endocytosis	kegg	0.41278	0.661808	1.22951	1.33755	1.78717	0.803833	0.527406	0.374304	3	241	98	6960	kegg_pathway_142
Necroptosis	kegg	0.404616	0.667233	1.21951	5.14913	1.60996	0.211146	5.31235	4.37232	2	162	99	7039	kegg_pathway_153
Complement and coagulation cascades	kegg	0.401642	0.66922	1.26582	1.48679	2.12992	0.144972	0.267452	1.46105	1	78	100	7123	kegg_pathway_175
EGFR tyrosine kinase inhibitor resistance	kegg	0.401642	0.66922	1.26582	2.25342	1.46111	0.769316	3.03679	0.494611	1	78	100	7123	kegg_pathway_92
Ribosome biogenesis in eukaryotes	kegg	0.388008	0.678407	1.23457	0.842634	1.40415	0.0762406	0.147069	1.00479	1	80	100	7121	kegg_pathway_97
NOD-like receptor signaling pathway	kegg	0.385418	0.680166	1.19048	2.65202	1.39449	0.963764	3.05494	1.24875	2	166	99	7035	kegg_pathway_180
Purine metabolism	kegg	0.362751	0.69576	1.15607	3.56332	1.65978	0.0582991	3.03629	3.54727	2	171	99	7030	kegg_pathway_18
Tuberculosis	kegg	0.333316	0.716544	1.11111	3.37729	1.3956	0.675578	3.96502	1.91658	2	178	99	7023	kegg_pathway_279
Rheumatoid arthritis	kegg	0.333073	0.716718	1.11111	2.15348	1.57496	0.107336	2.71139	0.779698	1	89	100	7112	kegg_pathway_318
Chemokine signaling pathway	kegg	0.31381	0.730658	1.08108	2.6626	1.7987	0.526078	2.7545	1.60929	2	183	99	7018	kegg_pathway_123
NF-kappa B signaling pathway	kegg	0.30651	0.736011	1.05263	0.842634	1.40415	0.0762406	0.147069	1.00479	1	94	100	7107	kegg_pathway_124
Hematopoietic cell lineage	kegg	0.301496	0.739711	1.04167	1.48679	2.12992	0.144972	0.267452	1.46105	1	95	100	7106	kegg_pathway_184
Phosphatidylinositol signaling system	kegg	0.28701	0.750504	1.0101	2.25342	1.46111	0.769316	3.03679	0.494611	1	98	100	7103	kegg_pathway_127
AGE-RAGE signaling pathway in diabetic complications	kegg	0.28701	0.750504	1.0101	2.97125	1.43624	0.975785	3.70875	1.18487	1	98	100	7103	kegg_pathway_235
HIF-1 signaling pathway	kegg	0.28236	0.754002	1	3.91867	1.34141	0.275302	4.30673	2.8922	1	99	100	7102	kegg_pathway_125
Pyrimidine metabolism	kegg	0.277795	0.757452	0.990099	1.06777	1.57887	0.0740679	0.174307	1.41772	1	100	100	7101	kegg_pathway_20
T cell receptor signaling pathway	kegg	0.273314	0.760854	0.980392	2.97125	1.43624	0.975785	3.70875	1.18487	1	101	100	7100	kegg_pathway_189
Insulin resistance	kegg	0.252099	0.777168	0.934579	2.25342	1.46111	0.769316	3.03679	0.494611	1	106	100	7095	kegg_pathway_233
TNF signaling pathway	kegg	0.248082	0.780296	0.925926	2.97125	1.43624	0.975785	3.70875	1.18487	1	107	100	7094	kegg_pathway_193
Neurotrophin signaling pathway	kegg	0.208302	0.811962	0.840336	2.97125	1.43624	0.975785	3.70875	1.18487	1	118	100	7083	kegg_pathway_201
Ribosome	kegg	0.159895	0.852233	0.735294	2.24551	1.39097	0.00168878	2.70555	1.14031	1	135	100	7066	kegg_pathway_98
Ubiquitin mediated proteolysis	kegg	0.157455	0.854315	0.729927	1.36237	1.91012	0.699218	0.912936	1.69177	1	136	100	7065	kegg_pathway_134
Non-alcoholic fatty liver disease (NAFLD)	kegg	0.139305	0.869963	0.689655	3.60128	1.5038	0.451192	4.1221	2.29328	1	144	100	7057	kegg_pathway_234
Gastric cancer	kegg	0.131076	0.877151	0.671141	3.60128	1.5038	0.451192	4.1221	2.29328	1	148	100	7053	kegg_pathway_311
Phagosome	kegg	0.127156	0.880596	0.662252	1.49815	2.2594	0.0322784	0.693031	1.4126	1	150	100	7051	kegg_pathway_143
cGMP-PKG signaling pathway	kegg	0.104504	0.900771	0.609756	1.10434	1.35001	1.12284	1.36084	1.11207	1	163	100	7038	kegg_pathway_120
Protein processing in endoplasmic reticulum	kegg	0.102947	0.902175	0.606061	4.72866	2.11044	0.304678	4.90183	3.80485	1	164	100	7037	kegg_pathway_140
Alzheimer's disease	kegg	0.101414	0.903559	0.60241	2.32143	1.77566	0.129526	0.757881	2.89135	1	165	100	7036	kegg_pathway_254
RNA transport	kegg	0.0999043	0.904924	0.598802	3.0483	3.25103	0.160283	0.192688	3.28761	1	166	100	7035	kegg_pathway_99
Olfactory transduction	kegg	0.0692911	0.933055	0.721154	2.67062	1.88263	0.543773	2.46147	1.81496	3	413	98	6788	kegg_pathway_209
Neuroactive ligand-receptor interaction	kegg	0.0194815	0.980707	0.359712	0.984628	1.61697	0.379479	0.616716	0.274699	1	277	100	6924	kegg_pathway_130
