# Supplementary material for: The Functional DNA Methylation Signatures Relevant to Altered Immune Response of Neonatal T Cells with l-Arginine Supplementation
Source: Nutrients. 2021 Aug 13;13(8):2780. doi: 10.3390/nu13082780 (PMC8401784; doi:10.3390/nu13082780)
Supplement: Supplementary file 1 [file nutrients-13-02780-s001.zip › Supplementary Table 5.xls]

## Sheet: Sheet1
## The result of GO analysis on the genes with CpG markers significantly methylated between CT and CC samples ##
function	type	Enrichment Score	Enrichment p-value	% genes in group that are present	Sample score	AT vs. AC score	CT vs. CC score	AC vs. CC score	AT vs. CT score	# genes in list, in group	# genes not in list, in group	# genes in list, not in group	# genes not in list, not in group	GO ID
protein binding	molecular function	39.7644	5.37699e-18	7.31738	2.23107	0.330513	1.77587	2.05879	1.43407	587	7435	404	9014	5515
positive regulation of immune system process	biological process	29.0364	2.45265e-13	13.3441	2.29223	0.355531	1.85475	2.02982	1.57023	83	539	908	15910	2684
regulation of immune system process	biological process	24.4826	2.33e-11	10.6877	2.34101	0.369953	1.87014	2.13177	1.53059	115	961	876	15488	2682
positive regulation of response to stimulus	biological process	23.8898	4.21474e-11	9.94194	2.29225	0.272895	1.76497	2.05981	1.59583	137	1241	854	15208	48584
immune system process	biological process	22.0922	2.54366e-10	9.39055	2.30354	0.360398	1.8494	2.15732	1.44559	151	1457	840	14992	2376
regulation of response to stimulus	biological process	21.4099	5.03279e-10	8.32717	2.28102	0.32653	1.76347	2.12654	1.5193	225	2477	766	13972	48583
positive regulation of immune response	biological process	19.6546	2.91136e-09	13.2388	2.25222	0.277768	1.81341	2.04639	1.51622	56	367	935	16082	50778
immune response	biological process	18.1966	1.25122e-08	10.0705	2.25973	0.350534	1.84217	2.11154	1.44408	100	893	891	15556	6955
regulation of immune response	biological process	15.9439	1.19034e-07	10.6082	2.42852	0.334186	1.86847	2.29339	1.62158	75	632	916	15817	50776
positive regulation of biological process	biological process	15.0712	2.84876e-07	7.37327	2.35029	0.338141	1.78868	2.1866	1.5527	288	3618	703	12831	48518
positive regulation of lymphocyte mediated immunity	biological process	14.4039	5.55233e-07	25.8621	2.85246	0.222462	1.93896	2.66548	2.08197	15	43	976	16406	2708
viral process	biological process	14.1038	7.49509e-07	10.7692	2.21088	0.26036	1.76279	2.21991	1.21455	63	522	928	15927	16032
symbiosis, encompassing mutualism through parasitism	biological process	14.1038	7.49509e-07	10.7692	2.21088	0.26036	1.76279	2.21991	1.21455	63	522	928	15927	44403
regulation of leukocyte activation	biological process	13.9425	8.80785e-07	12.2951	2.4648	0.42817	1.94613	2.16589	1.68788	45	321	946	16128	2694
positive regulation of leukocyte mediated immunity	biological process	13.9298	8.92008e-07	25	2.85246	0.222462	1.93896	2.66548	2.08197	15	45	976	16404	2705
multi-organism cellular process	biological process	13.7541	1.06334e-06	10.6599	2.21088	0.26036	1.76279	2.21991	1.21455	63	528	928	15921	44764
defense response	biological process	13.6653	1.16203e-06	9.06713	2.3756	0.343339	1.83358	2.27929	1.51088	104	1043	887	15406	6952
regulation of lymphocyte activation	biological process	13.6503	1.17962e-06	12.6935	2.40052	0.430087	1.94911	2.10928	1.60479	41	282	950	16167	51249
regulation of cell activation	biological process	13.5594	1.29191e-06	11.8987	2.56652	0.417599	1.91253	2.29188	1.7936	47	348	944	16101	50865
response to stimulus	biological process	13.2927	1.6868e-06	6.82878	2.27078	0.329757	1.77198	2.11337	1.46862	410	5594	581	10855	50896
positive regulation of T cell activation	biological process	13.2038	1.84351e-06	15.5172	2.54139	0.417132	1.90678	2.43162	1.68202	27	147	964	16302	50870
binding	molecular function	13.1501	1.94527e-06	6.21334	2.25398	0.331294	1.78365	2.10663	1.42771	752	11351	239	5098	5488
interspecies interaction between organisms	biological process	13.1368	1.97131e-06	10.2446	2.20132	0.257645	1.76414	2.19635	1.22164	67	587	924	15862	44419
positive regulation of adaptive immune response based on somatic recombination of immune receptors built from immunoglobulin superfamily domains	biological process	13.0938	2.05803e-06	25	2.93389	0.177808	1.93192	2.82737	2.09433	14	42	977	16407	2824
positive regulation of T cell mediated cytotoxicity	biological process	12.957	2.35961e-06	39.1304	3.04269	0.173458	1.99101	2.93221	2.20244	9	14	982	16435	1916
focal adhesion	cellular component	12.869	2.57681e-06	19.1919	2.82172	0.400162	1.83974	2.73213	1.92316	19	80	972	16369	5925
regulation of T cell activation	biological process	12.7251	2.97544e-06	13.5802	2.63837	0.446288	1.96465	2.53828	1.68388	33	210	958	16239	50863
endosome	cellular component	12.7022	3.0445e-06	11.7493	2.28814	0.481326	1.84784	2.04641	1.38473	45	338	946	16111	5768
positive regulation of T cell mediated immunity	biological process	12.7019	3.04535e-06	30.5556	3.10728	0.180553	1.98436	2.94969	2.31012	11	25	980	16424	2711
regulation of lymphocyte mediated immunity	biological process	12.5542	3.52996e-06	19.5652	2.81954	0.210779	1.9596	2.69456	1.95757	18	74	973	16375	2706
regulation of immune effector process	biological process	12.4765	3.81538e-06	13.2296	2.47857	0.213537	1.90093	2.29047	1.69443	34	223	957	16226	2697
positive regulation of adaptive immune response	biological process	12.4244	4.01935e-06	23.7288	2.93389	0.177808	1.93192	2.82737	2.09433	14	45	977	16404	2821
activation of immune response	biological process	12.4151	4.05668e-06	12.0944	2.02451	0.29916	1.77843	1.76659	1.32879	41	298	950	16151	2253
cell-substrate junction	cellular component	12.1637	5.21645e-06	17.6991	2.74742	0.40383	1.82826	2.64238	1.85565	20	93	971	16356	30055
positive regulation of leukocyte mediated cytotoxicity	biological process	12.1122	5.49235e-06	28.9474	2.91364	0.225009	1.98262	2.72012	2.14696	11	27	980	16422	1912
cell-substrate adherens junction	cellular component	11.9619	6.38311e-06	18.0952	2.82172	0.400162	1.83974	2.73213	1.92316	19	86	972	16363	5924
regulation of leukocyte mediated immunity	biological process	11.7524	7.87028e-06	17.2414	2.84582	0.216292	1.95302	2.71826	1.98898	20	96	971	16353	2703
immune response-activating cell surface receptor signaling pathway	biological process	11.7426	7.9478e-06	14.6893	1.85817	0.206325	1.71225	1.71021	1.13118	26	151	965	16298	2429
positive regulation of leukocyte activation	biological process	11.7315	8.03625e-06	13.1687	2.35612	0.409432	1.91077	2.06208	1.6298	32	211	959	16238	2696
regulation of T cell mediated immunity	biological process	11.6513	8.7078e-06	25.5319	3.09609	0.179515	2.00801	2.96259	2.24521	12	35	979	16414	2709
side of membrane	cellular component	11.6023	9.14501e-06	13.5135	2.05005	0.231515	1.68963	1.94187	1.28372	30	192	961	16257	98552
positive regulation of cell communication	biological process	11.5645	9.49766e-06	8.89952	2.29469	0.279802	1.72452	2.12003	1.55936	93	952	898	15497	10647
regulation of adaptive immune response	biological process	11.5369	9.76291e-06	17.5926	3.07144	0.217254	2.00293	2.99001	2.16038	19	89	972	16360	2819
regulation of T cell mediated cytotoxicity	biological process	11.4168	1.10092e-05	33.3333	3.04269	0.173458	1.99101	2.93221	2.20244	9	18	982	16431	1914
MHC class I protein complex	cellular component	11.3333	1.19682e-05	54.5455	2.93943	0.19686	1.92518	2.88696	2.13311	6	5	985	16444	42612
negative regulation of immune system process	biological process	11.3119	1.22268e-05	13.7931	2.70585	0.382321	1.99029	2.54404	1.73531	28	175	963	16274	2683
positive regulation of lymphocyte activation	biological process	11.2467	1.30502e-05	13.2743	2.37165	0.40718	1.91234	2.10147	1.62956	30	196	961	16253	51251
negative regulation of response to stimulus	biological process	11.2208	1.3393e-05	8.97833	2.27393	0.404968	1.76598	2.16982	1.42197	87	882	904	15567	48585
positive regulation of signaling	biological process	11.1769	1.39931e-05	8.83766	2.29333	0.278825	1.71929	2.11885	1.55944	92	949	899	15500	23056
cytoplasmic transport	biological process	11.1281	1.46943e-05	10.1604	2.27569	0.313524	1.84463	2.2285	1.27582	57	504	934	15945	16482
positive regulation of cell killing	biological process	11.0525	1.58468e-05	26.1905	2.91364	0.225009	1.98262	2.72012	2.14696	11	31	980	16418	31343
regulation of signal transduction	biological process	11.0369	1.60966e-05	7.79412	2.28414	0.351761	1.74605	2.17987	1.47076	159	1881	832	14568	9966
peptide antigen binding	molecular function	11.0107	1.65234e-05	36.3636	3.16605	0.161891	1.9712	3.23916	2.21092	8	14	983	16435	42605
positive regulation of cell activation	biological process	10.9796	1.70464e-05	12.6984	2.35612	0.409432	1.91077	2.06208	1.6298	32	220	959	16229	50867
actin binding	molecular function	10.9712	1.7189e-05	11.2903	2.56196	0.272325	1.71463	2.21241	2.02468	42	330	949	16119	3779
positive regulation of signal transduction	biological process	10.842	1.95602e-05	8.86203	2.31431	0.273927	1.72836	2.13269	1.58558	88	905	903	15544	9967
intracellular transport	biological process	10.769	2.10425e-05	8.74525	2.27984	0.33025	1.84374	2.2722	1.26091	92	960	899	15489	46907
regulation of leukocyte mediated cytotoxicity	biological process	10.3459	3.21243e-05	24.4444	2.91364	0.225009	1.98262	2.72012	2.14696	11	34	980	16415	1910
positive regulation of immune effector process	biological process	10.2414	3.56613e-05	16.1017	2.64545	0.208631	1.92717	2.32379	2.04451	19	99	972	16350	2699
innate immune response	biological process	10.1919	3.74711e-05	9.58269	2.22882	0.372617	1.80888	2.10376	1.42166	62	585	929	15864	45087
immune response-regulating cell surface receptor signaling pathway	biological process	10.1885	3.76001e-05	11.745	2.08569	0.302112	1.7898	1.95634	1.35225	35	263	956	16186	2768
regulation of adaptive immune response based on somatic recombination of immune receptors built from immunoglobulin superfamily domains	biological process	10.1486	3.91312e-05	17.1717	3.17333	0.177236	2.00787	3.14972	2.2443	17	82	974	16367	2822
phosphotyrosine binding	molecular function	10.1198	4.02752e-05	46.1538	2.74087	0.230957	2.12187	2.41	1.834	6	7	985	16442	1784
external side of plasma membrane	cellular component	10.092	4.14091e-05	13.6612	2.04879	0.22343	1.70322	1.91805	1.29251	25	158	966	16291	9897
cellular response to stimulus	biological process	10.0167	4.4647e-05	6.84785	2.25387	0.326797	1.75291	2.08362	1.47969	320	4353	671	12096	51716
receptor binding	molecular function	10.0085	4.50167e-05	8.36751	2.41362	0.301378	1.75063	2.38149	1.51607	102	1117	889	15332	5102
negative regulation of peptidyl-tyrosine phosphorylation	biological process	9.88492	5.09372e-05	28.125	3.68571	0.370418	1.66575	3.42319	3.10289	9	23	982	16426	50732
immune response-activating signal transduction	biological process	9.83251	5.3678e-05	11.6838	2.03046	0.289307	1.73993	1.82397	1.33024	34	257	957	16192	2757
enzyme binding	molecular function	9.79279	5.58526e-05	8.34021	2.27552	0.362617	1.76626	2.18935	1.40887	101	1110	890	15339	19899
cytoplasm	cellular component	9.78905	5.60623e-05	7.09323	2.12663	0.336234	1.74773	1.8578	1.3913	245	3209	746	13240	5737
intracellular organelle	cellular component	9.78752	5.61478e-05	6.43646	2.26683	0.36894	1.80703	2.07725	1.43385	507	7370	484	9079	43229
antigen processing and presentation of endogenous peptide antigen	biological process	9.70498	6.09793e-05	55.5556	4.01006	0.139795	1.90268	4.30045	2.89504	5	4	986	16445	2483
signal transduction	biological process	9.6683	6.32574e-05	7.00773	2.29231	0.333918	1.77016	2.18935	1.44105	263	3490	728	12959	7165
multi-organism process	biological process	9.56637	7.0045e-05	8.34753	2.19634	0.27498	1.81342	2.10305	1.27495	98	1076	893	15373	51704
actin filament organization	biological process	9.43199	8.01196e-05	15.2	2.41325	0.20381	1.74736	1.84251	2.10145	19	106	972	16343	7015
response to stress	biological process	9.3171	8.98745e-05	7.35294	2.19436	0.334988	1.77175	1.9748	1.4694	185	2331	806	14118	6950
regulation of cell killing	biological process	9.30386	9.10718e-05	22	2.91364	0.225009	1.98262	2.72012	2.14696	11	39	980	16410	31341
intracellular membrane-bounded organelle	cellular component	9.26458	9.47207e-05	6.5081	2.28144	0.388384	1.81043	2.11968	1.41222	446	6407	545	10042	43231
positive regulation of cellular process	biological process	9.17573	0.000103522	7.02456	2.3658	0.344744	1.77628	2.22005	1.54849	246	3256	745	13193	48522
T cell costimulation	biological process	9.04497	0.000117983	18.8406	2.36163	0.468841	2.02796	2.498	1.23471	13	56	978	16393	31295
single-organism intracellular transport	biological process	8.96197	0.000128194	8.79518	2.39598	0.357454	1.8191	2.39799	1.39077	73	757	918	15692	1902582
programmed cell death	biological process	8.9334	0.000131909	9.1716	2.33724	0.279223	1.78005	2.302	1.38645	62	614	929	15835	12501
lymphocyte costimulation	biological process	8.89216	0.000137463	18.5714	2.36163	0.468841	2.02796	2.498	1.23471	13	57	978	16392	31294
positive regulation of apoptotic signaling pathway	biological process	8.83591	0.000145417	15	1.73217	0.301297	1.68764	1.47	1.00073	18	102	973	16347	2001235
regulation of cell communication	biological process	8.70786	0.000165281	7.36888	2.26313	0.345725	1.74643	2.15537	1.45501	170	2137	821	14312	10646
apoptotic process	biological process	8.69524	0.00016738	9.17431	2.40673	0.283547	1.79937	2.36976	1.44727	60	594	931	15855	6915
immune response-regulating signaling pathway	biological process	8.62791	0.000179039	10.2757	2.17574	0.362127	1.79255	2.04442	1.42616	41	358	950	16091	2764
regulation of signaling	biological process	8.60354	0.000183456	7.36063	2.26743	0.345247	1.74364	2.15831	1.46204	169	2127	822	14322	23051
regulation of extrinsic apoptotic signaling pathway	biological process	8.58558	0.00018678	13.5484	1.92227	0.262419	1.76712	1.56205	1.28076	21	134	970	16315	2001236
kinase binding	molecular function	8.54457	0.000194599	10	2.28918	0.31669	1.76926	2.29698	1.27509	44	396	947	16053	19900
antigen processing and presentation of endogenous antigen	biological process	8.50162	0.000203139	45.4545	4.01006	0.139795	1.90268	4.30045	2.89504	5	6	986	16443	19883
cellular response to chemical stimulus	biological process	8.44096	0.000215842	7.62664	2.50759	0.376179	1.80525	2.38484	1.6739	134	1623	857	14826	70887
organelle	cellular component	8.43977	0.000216099	6.30682	2.28002	0.360909	1.80616	2.07696	1.46793	548	8141	443	8308	43226
antigen binding	molecular function	8.40259	0.000224286	18.75	2.76986	0.200467	1.87069	2.82016	1.85013	12	52	979	16397	3823
organic substance transport	biological process	8.28957	0.000251123	7.68293	2.33181	0.300044	1.79468	2.33886	1.41301	126	1514	865	14935	71702
response to chemical	biological process	8.2775	0.000254172	7.18905	2.44874	0.362384	1.80679	2.32315	1.60741	189	2440	802	14009	42221
regulation of antigen receptor-mediated signaling pathway	biological process	8.26233	0.000258058	25.8065	2.0162	0.263228	1.75047	1.69804	1.29482	8	23	983	16426	50854
establishment of protein localization to membrane	biological process	8.25292	0.000260497	12.1951	2.35947	0.223673	1.73449	2.50063	1.31577	25	180	966	16269	90150
antigen receptor-mediated signaling pathway	biological process	8.24248	0.000263231	14.7826	2.16224	0.230717	1.70756	2.15704	1.26073	17	98	974	16351	50851
protein phosphorylation	biological process	8.23348	0.000265611	9.6	2.16577	0.315145	1.76381	1.97156	1.50249	48	452	943	15997	6468
cellular response to organic substance	biological process	8.21464	0.000270662	7.78523	2.56233	0.366042	1.79521	2.43637	1.75446	116	1374	875	15075	71310
early endosome	cellular component	8.20781	0.000272516	13.5135	2.10045	0.493079	1.83069	1.74931	1.19216	20	128	971	16321	5769
nucleic acid transport	biological process	8.10649	0.000301577	13.7681	1.93775	0.275164	1.8287	1.85306	0.979548	19	119	972	16330	50657
RNA transport	biological process	8.10649	0.000301577	13.7681	1.93775	0.275164	1.8287	1.85306	0.979548	19	119	972	16330	50658
establishment of RNA localization	biological process	8.10649	0.000301577	13.7681	1.93775	0.275164	1.8287	1.85306	0.979548	19	119	972	16330	51236
regulation of DNA damage checkpoint	biological process	8.06035	0.000315816	57.1429	2.01185	0.43785	1.95532	1.79357	1.01531	4	3	987	16446	2000001
phosphorylation	biological process	8.02483	0.000327235	8.86981	2.0998	0.309012	1.7235	1.9078	1.44288	62	637	929	15812	16310
nucleobase-containing compound transport	biological process	7.97012	0.000345636	12.963	1.80232	0.255956	1.85545	1.7612	0.887695	21	141	970	16308	15931
protein kinase binding	molecular function	7.94308	0.00035511	10.0251	2.35617	0.315569	1.78517	2.41192	1.29089	40	359	951	16090	19901
intracellular signal transduction	biological process	7.91857	0.000363924	7.80142	2.32038	0.385138	1.76602	2.27652	1.45849	110	1300	881	15149	35556
regulation of extrinsic apoptotic signaling pathway in absence of ligand	biological process	7.91239	0.000366177	18.9655	1.88953	0.268573	1.6141	1.52531	1.34272	11	47	980	16402	2001239
regulation of I-kappaB kinase/NF-kappaB signaling	biological process	7.88289	0.000377143	11.9048	2.57224	0.312587	1.81342	2.44652	1.64874	25	185	966	16264	43122
cytosol	cellular component	7.861	0.000385487	7.16523	2.22552	0.353791	1.77793	2.15975	1.37333	183	2371	808	14078	5829
nuclear part	cellular component	7.85907	0.000386232	7.2898	2.24023	0.295316	1.75279	2.03433	1.51603	163	2073	828	14376	44428
nuclear transport	biological process	7.73942	0.000435322	12	1.84685	0.286107	1.84622	1.73057	0.910337	24	176	967	16273	51169
receptor signaling complex scaffold activity	molecular function	7.65383	0.000474225	31.5789	1.58893	0.269552	1.58734	1.43935	0.791339	6	13	985	16436	30159
adherens junction	cellular component	7.63858	0.00048151	12.6506	2.9591	0.55818	1.80153	2.82229	2.22726	21	145	970	16304	5912
response to organic substance	biological process	7.60717	0.000496874	7.32057	2.4771	0.353938	1.80122	2.36384	1.63714	153	1937	838	14512	10033
transcription export complex	cellular component	7.57276	0.000514269	38.4615	2.05233	0.339653	2.09359	2.35005	0.403665	5	8	986	16441	346
cytoplasmic part	cellular component	7.53944	0.000531693	6.41309	2.28446	0.382702	1.79803	2.12431	1.44307	435	6348	556	10101	44444
regulation of intracellular signal transduction	biological process	7.48839	0.000559545	7.93919	2.23386	0.385352	1.76595	2.09038	1.439	94	1090	897	15359	1902531
apoptotic nuclear changes	biological process	7.41327	0.000603195	50	2.2233	0.278217	1.59299	2.0177	1.58047	4	4	987	16445	30262
antigen processing and presentation of endogenous peptide antigen via MHC class I	biological process	7.41327	0.000603195	50	3.91544	0.0981922	1.95085	4.22828	2.74683	4	4	987	16445	19885
TAP binding	molecular function	7.41327	0.000603195	50	3.91544	0.0981922	1.95085	4.22828	2.74683	4	4	987	16445	46977
membrane-bounded organelle	cellular component	7.39561	0.000613944	6.31875	2.29361	0.377261	1.80952	2.11482	1.45035	494	7324	497	9125	43227
cell surface receptor signaling pathway	biological process	7.36478	0.000633163	7.25919	2.26779	0.340435	1.75282	2.15409	1.45337	156	1993	835	14456	7166
focal adhesion assembly	biological process	7.34608	0.000645114	30	3.35982	0.471353	1.82808	3.00934	2.67112	6	14	985	16435	48041
cell-substrate adherens junction assembly	biological process	7.34608	0.000645114	30	3.35982	0.471353	1.82808	3.00934	2.67112	6	14	985	16435	7045
protein phosphorylated amino acid binding	molecular function	7.34608	0.000645114	30	2.74087	0.230957	2.12187	2.41	1.834	6	14	985	16435	45309
MHC protein binding	molecular function	7.34608	0.000645114	30	2.34765	0.238877	1.83248	2.7809	1.01539	6	14	985	16435	42287
nuclear speck	cellular component	7.32074	0.000661671	12.3529	2.4509	0.265347	1.90314	2.48714	1.34217	21	149	970	16300	16607
antigen processing and presentation of endogenous peptide antigen via MHC class I via ER pathway	biological process	7.26341	0.000700714	75	3.22605	0.10733	1.67683	3.47305	2.15323	3	1	988	16448	2484
negative regulation of cell cycle checkpoint	biological process	7.26341	0.000700714	75	2.10648	0.472596	1.74051	2.48433	0.782658	3	1	988	16448	1901977
negative regulation of DNA damage checkpoint	biological process	7.26341	0.000700714	75	2.10648	0.472596	1.74051	2.48433	0.782658	3	1	988	16448	2000002
non-membrane-bounded organelle	cellular component	7.23908	0.000717972	7.41774	2.19986	0.334039	1.72327	1.96348	1.43418	133	1660	858	14789	43228
intracellular non-membrane-bounded organelle	cellular component	7.23908	0.000717972	7.41774	2.19986	0.334039	1.72327	1.96348	1.43418	133	1660	858	14789	43232
nucleocytoplasmic transport	biological process	7.23235	0.000722821	11.7949	1.82542	0.299199	1.83685	1.67564	0.915951	23	172	968	16277	6913
nitrogen compound transport	biological process	7.16377	0.000774127	9.63855	2.18649	0.309301	1.89793	2.22071	1.17699	40	375	951	16074	71705
negative regulation of leukocyte activation	biological process	7.05807	0.00086044	13.7931	2.84931	0.385884	2.03394	2.7894	1.75652	16	100	975	16349	2695
lamellipodium	cellular component	6.98096	0.000929408	13.2813	1.93879	0.300482	1.5873	1.71626	1.41301	17	111	974	16338	30027
cell-substrate junction assembly	biological process	6.97733	0.000932787	21.6216	3.20312	0.462462	1.77641	2.90336	2.47672	8	29	983	16420	7044
T cell activation	biological process	6.94251	0.000965842	11.7647	2.09922	0.356768	1.89599	1.84935	1.25128	22	165	969	16284	42110
Golgi to plasma membrane transport	biological process	6.93838	0.000969838	24.1379	2.78297	0.190872	1.6025	2.60113	2.24309	7	22	984	16427	6893
type I interferon signaling pathway	biological process	6.9062	0.00100156	16.9231	2.18358	0.407113	1.76379	1.96656	1.29403	11	54	980	16395	60337
RNA export from nucleus	biological process	6.90267	0.0010051	16	1.7609	0.25524	2.01587	1.86545	0.445544	12	63	979	16386	6405
regulation of response to stress	biological process	6.89415	0.0010137	8.23666	2.12135	0.324514	1.65764	1.89822	1.4491	71	791	920	15658	80134
platelet dense tubular network membrane	cellular component	6.87145	0.00103697	44.4444	2.7969	0.1675	1.39827	2.97419	2.08285	4	5	987	16444	31095
antigen processing and presentation of exogenous peptide antigen via MHC class I, TAP-independent	biological process	6.87145	0.00103697	44.4444	4.15898	0.216442	1.5819	4.377	3.29372	4	5	987	16444	2480
nuclear export	biological process	6.86693	0.00104167	14.0187	1.54538	0.280348	1.87555	1.43715	0.522715	15	92	976	16357	51168
negative regulation of antigen receptor-mediated signaling pathway	biological process	6.82083	0.00109082	33.3333	2.10508	0.314558	1.7117	2.40856	0.812558	5	10	986	16439	50858
positive regulation of extrinsic apoptotic signaling pathway	biological process	6.81592	0.00109618	17.8571	1.82502	0.233804	1.77603	1.37872	1.27872	10	46	981	16403	2001238
regulation of immunoglobulin production	biological process	6.79131	0.0011235	21.0526	1.60539	0.176729	1.75598	0.786874	1.46862	8	30	983	16419	2637
phosphatidylinositol 3-kinase binding	molecular function	6.78884	0.00112627	27.2727	3.17978	0.387375	1.98442	3.47923	1.64464	6	16	985	16433	43548
signaling adaptor activity	molecular function	6.77558	0.00114131	16.6667	2.85392	0.277333	1.7955	2.80101	2.0479	11	55	980	16394	35591
cellular response to type I interferon	biological process	6.77558	0.00114131	16.6667	2.18358	0.407113	1.76379	1.96656	1.29403	11	55	980	16394	71357
establishment of localization in cell	biological process	6.7534	0.0011669	7.57363	2.28799	0.353245	1.79783	2.26626	1.30023	108	1318	883	15131	51649
T cell receptor signaling pathway	biological process	6.71297	0.00121505	14.9425	2.04719	0.206938	1.65794	2.12237	1.10427	13	74	978	16375	50852
intracellular part	cellular component	6.70847	0.00122053	6.04088	2.23615	0.35161	1.79647	2.03211	1.44148	724	11261	267	5188	44424
nucleus	cellular component	6.70067	0.00123009	6.62116	2.21675	0.385579	1.79176	2.05419	1.36701	291	4104	700	12345	5634
protein lipidation	biological process	6.64792	0.00129672	16.4179	2.29641	0.183128	1.9068	2.46543	1.05479	11	56	980	16393	6497
response to type I interferon	biological process	6.64792	0.00129672	16.4179	2.18358	0.407113	1.76379	1.96656	1.29403	11	56	980	16393	34340
negative regulation of signal transduction	biological process	6.62054	0.00133271	8.25123	2.21881	0.418155	1.76548	2.12675	1.34449	67	745	924	15704	9968
organelle part	cellular component	6.60349	0.00135563	6.39378	2.27492	0.323708	1.77705	2.10224	1.48112	403	5900	588	10549	44422
negative regulation of lymphocyte activation	biological process	6.58036	0.00138735	14.1414	2.66815	0.390633	2.03568	2.64113	1.49971	14	85	977	16364	51250
response to biotic stimulus	biological process	6.55202	0.00142723	8.6743	2.23189	0.310197	1.83503	2.03251	1.43608	53	558	938	15891	9607
extracellular organelle	cellular component	6.54321	0.00143986	7.46073	2.20042	0.287779	1.75482	2.01482	1.46657	114	1414	877	15035	43230
extracellular membrane-bounded organelle	cellular component	6.54321	0.00143986	7.46073	2.20042	0.287779	1.75482	2.01482	1.46657	114	1414	877	15035	65010
extracellular vesicular exosome	cellular component	6.54321	0.00143986	7.46073	2.20042	0.287779	1.75482	2.01482	1.46657	114	1414	877	15035	70062
Golgi to plasma membrane protein transport	biological process	6.53531	0.00145128	26.087	3.29009	0.120718	1.69452	3.53336	2.2882	6	17	985	16432	43001
intracellular organelle part	cellular component	6.52913	0.00146027	6.40523	2.27655	0.324189	1.77616	2.10096	1.48548	392	5728	599	10721	44446
regulation of biological process	biological process	6.52402	0.00146775	6.22071	2.27716	0.34775	1.78164	2.11805	1.47109	531	8005	460	8444	50789
vesicle	cellular component	6.44611	0.00158668	7.15667	2.34121	0.326915	1.80452	2.18248	1.54046	148	1920	843	14529	31982
actin polymerization or depolymerization	biological process	6.43918	0.00159771	20	1.57194	0.0927301	1.77272	0.683998	1.54547	8	32	983	16417	8154
regulation of humoral immune response mediated by circulating immunoglobulin	biological process	6.40651	0.00165078	40	2.08537	0.181727	1.90842	1.76049	1.25354	4	6	987	16443	2923
mRNA export from nucleus	biological process	6.40107	0.00165978	15.942	1.72339	0.269359	2.02058	1.8061	0.424059	11	58	980	16391	6406
intracellular transport of viral protein in host cell	biological process	6.39041	0.00167756	60	2.93757	0.118873	2.01093	3.22186	1.69462	3	2	988	16447	19060
symbiont intracellular protein transport in host	biological process	6.39041	0.00167756	60	2.93757	0.118873	2.01093	3.22186	1.69462	3	2	988	16447	30581
intracellular protein transport in other organism involved in symbiotic interaction	biological process	6.39041	0.00167756	60	2.93757	0.118873	2.01093	3.22186	1.69462	3	2	988	16447	51708
protein myristoylation	biological process	6.39041	0.00167756	60	1.97419	0.289398	1.96777	2.22858	0.40861	3	2	988	16447	18377
positive regulation of podosome assembly	biological process	6.39041	0.00167756	60	2.74133	0.186309	1.5613	2.86981	1.84901	3	2	988	16447	71803
transport	biological process	6.3844	0.00168768	6.83986	2.23577	0.334928	1.7904	2.15453	1.35334	208	2833	783	13616	6810
anchoring junction	cellular component	6.37433	0.00170476	11.4754	2.9591	0.55818	1.80153	2.82229	2.22726	21	162	970	16287	70161
negative regulation of biological process	biological process	6.34407	0.00175713	6.75477	2.20546	0.341918	1.77404	2.034	1.42851	230	3175	761	13274	48519
response to cytokine	biological process	6.31939	0.00180105	8.83459	2.45391	0.345966	1.85662	2.19084	1.65583	47	485	944	15964	34097
multi-organism intracellular transport	biological process	6.31875	0.0018022	21.875	2.6216	0.185961	2.04215	2.92647	1.23324	7	25	984	16424	1902583
multi-organism transport	biological process	6.31875	0.0018022	21.875	2.6216	0.185961	2.04215	2.92647	1.23324	7	25	984	16424	44766
transport of virus	biological process	6.31875	0.0018022	21.875	2.6216	0.185961	2.04215	2.92647	1.23324	7	25	984	16424	46794
intracellular transport of virus	biological process	6.31875	0.0018022	21.875	2.6216	0.185961	2.04215	2.92647	1.23324	7	25	984	16424	75733
SH3/SH2 adaptor activity	molecular function	6.31219	0.00181406	18	3.03394	0.214093	1.7958	3.04249	2.26756	9	41	982	16408	5070
phagocytic vesicle membrane	cellular component	6.31219	0.00181406	18	2.88437	0.189201	1.56295	3.21139	2.07049	9	41	982	16408	30670
biological regulation	biological process	6.30648	0.00182445	6.17996	2.28114	0.34683	1.78301	2.12294	1.47396	557	8456	434	7993	65007
coreceptor activity	molecular function	6.29632	0.00184307	25	2.11227	0.186049	1.63896	2.33628	1.02669	6	18	985	16431	15026
regulation of T cell receptor signaling pathway	biological process	6.29632	0.00184307	25	2.04798	0.291385	1.7017	1.89649	1.22294	6	18	985	16431	50856
cell cortex part	cellular component	6.28999	0.00185478	13.7255	3.04973	0.391479	1.59478	2.85479	2.38721	14	88	977	16361	44448
positive regulation of intracellular signal transduction	biological process	6.28079	0.00187192	8.45921	2.21779	0.280908	1.72327	2.05327	1.43947	56	606	935	15843	1902533
kinase activity	molecular function	6.27632	0.0018803	8.21566	2.17314	0.472654	1.79342	2.07139	1.22265	64	715	927	15734	16301
response to activity	biological process	6.27236	0.00188777	19.5122	1.67652	0.313654	1.53539	1.6948	0.796048	8	33	983	16416	14823
regulation of leukocyte differentiation	biological process	6.26477	0.00190216	11.1675	2.66639	0.476826	1.95001	2.31397	1.78071	22	175	969	16274	1902105
divalent metal ion transport	biological process	6.23959	0.00195065	11.3514	1.85708	0.348461	1.79148	1.51009	1.04491	21	164	970	16285	70838
cellular response to cytokine stimulus	biological process	6.19683	0.00203588	9.15332	2.52282	0.314577	1.88706	2.22907	1.73764	40	397	951	16052	71345
immune effector process	biological process	6.19394	0.00204176	9.42408	1.90352	0.37496	1.8597	1.63346	1.08856	36	346	955	16103	2252
natural killer cell mediated immunity	biological process	6.19288	0.00204393	29.4118	2.04696	0.454968	1.8546	2.23367	0.888576	5	12	986	16437	2228
natural killer cell mediated cytotoxicity	biological process	6.19288	0.00204393	29.4118	2.04696	0.454968	1.8546	2.23367	0.888576	5	12	986	16437	42267
ribonucleoprotein complex	cellular component	6.18713	0.00205571	8.56672	1.88315	0.403976	1.75153	1.60013	1.04858	52	555	939	15894	30529
leukocyte activation	biological process	6.1853	0.00205948	9.57746	2.20481	0.400504	1.88952	1.91834	1.33962	34	321	957	16128	45321
negative regulation of cell activation	biological process	6.17369	0.00208354	12.6984	2.84931	0.385884	2.03394	2.7894	1.75652	16	110	975	16339	50866
regulation of alpha-beta T cell activation	biological process	6.14295	0.00214858	16.3934	2.67256	0.423357	1.87614	2.14188	2.18284	10	51	981	16398	46634
regulation of lymphocyte proliferation	biological process	6.1405	0.00215384	11.7284	1.9413	0.21538	1.78807	1.6083	1.29352	19	143	972	16306	50670
protein targeting to membrane	biological process	6.13821	0.00215879	12	2.00031	0.274214	1.72708	2.14466	0.946689	18	132	973	16317	6612
protein metabolic process	biological process	6.1255	0.0021864	6.81516	2.27986	0.342877	1.79372	2.13483	1.45087	205	2803	786	13646	19538
leukocyte cell-cell adhesion	biological process	6.11124	0.0022178	19.0476	3.40402	0.309321	1.93414	3.16802	2.72745	8	34	983	16415	7159
positive regulation of molecular function	biological process	6.0951	0.00225388	7.63423	2.14952	0.314641	1.78689	2.0071	1.25811	91	1101	900	15348	44093
tumor necrosis factor receptor binding	molecular function	6.07052	0.00230998	24	2.19923	0.299155	1.61591	2.29305	1.15326	6	19	985	16430	5164
cellular response to interleukin-4	biological process	6.07052	0.00230998	24	3.5647	0.226923	2.29789	3.37379	2.58882	6	19	985	16430	71353
regulation of mononuclear cell proliferation	biological process	6.06976	0.00231172	11.6564	1.9413	0.21538	1.78807	1.6083	1.29352	19	144	972	16305	32944
negative regulation of T cell activation	biological process	6.05067	0.00235628	15.2778	3.02149	0.392797	2.09093	3.27475	1.56579	11	61	980	16388	50868
regulation of T cell tolerance induction	biological process	6.0003	0.00247801	36.3636	2.6427	0.308501	1.4814	2.51104	2.03023	4	7	987	16442	2664
regulation of apoptotic signaling pathway	biological process	5.99782	0.00248415	9.63855	1.88437	0.291157	1.77014	1.63505	1.10599	32	300	959	16149	2001233
positive regulation of I-kappaB kinase/NF-kappaB signaling	biological process	5.99135	0.00250029	11.8421	2.50373	0.193314	1.70043	2.29315	1.81002	18	134	973	16315	43123
divalent inorganic cation transport	biological process	5.97816	0.00253348	11.1111	1.85708	0.348461	1.79148	1.51009	1.04491	21	168	970	16281	72511
negative regulation of signal transduction in absence of ligand	biological process	5.9488	0.00260897	20.5882	1.64014	0.278676	1.51088	1.55058	0.936196	7	27	984	16422	1901099
negative regulation of extrinsic apoptotic signaling pathway in absence of ligand	biological process	5.9488	0.00260897	20.5882	1.64014	0.278676	1.51088	1.55058	0.936196	7	27	984	16422	2001240
regulation of toll-like receptor signaling pathway	biological process	5.9488	0.00260897	20.5882	2.82778	0.562364	2.04215	2.60954	1.77685	7	27	984	16422	34121
Golgi vesicle transport	biological process	5.8849	0.00278112	11.236	2.79706	0.404754	1.80258	2.81864	1.7831	20	158	971	16291	48193
negative regulation of signaling	biological process	5.87409	0.00281134	7.98122	2.23155	0.417761	1.76303	2.14116	1.35849	68	784	923	15665	23057
immunological synapse	cellular component	5.85672	0.00286061	23.0769	3.63536	0.27347	1.72422	3.82697	2.70078	6	20	985	16429	1772
membrane raft	cellular component	5.82787	0.00294434	10.7843	2.61399	0.269876	1.87328	2.52022	1.68765	22	182	969	16267	45121
regulation of peptidyl-tyrosine phosphorylation	biological process	5.81969	0.00296854	11.1732	2.52658	0.229017	1.66958	2.45957	1.76709	20	159	971	16290	50730
regulation of cellular process	biological process	5.81451	0.00298395	6.20749	2.28383	0.349512	1.77514	2.1316	1.46877	502	7585	489	8864	50794
ligand-dependent nuclear receptor transcription coactivator activity	molecular function	5.80497	0.00301255	18.1818	2.50907	0.472689	1.53376	2.07868	2.13478	8	36	983	16413	30374
positive regulation of catalytic activity	biological process	5.80309	0.00301822	7.79487	2.11924	0.315193	1.79011	1.96768	1.2361	76	899	915	15550	43085
regulation of actin filament depolymerization	biological process	5.77507	0.00310397	20	3.95643	0.265677	1.48538	4.02614	3.29869	7	28	984	16421	30834
negative regulation of Ras protein signal transduction	biological process	5.77507	0.00310397	20	2.45595	0.627663	1.95723	2.22889	1.90112	7	28	984	16421	46580
regulation of defense response	biological process	5.76956	0.00312113	8.77551	2.16329	0.319089	1.72136	2.05768	1.31893	43	447	948	16002	31347
steroid hormone receptor activity	molecular function	5.76233	0.00314377	16.6667	2.86295	0.215188	1.83381	3.03578	1.78426	9	45	982	16404	3707
Fc receptor signaling pathway	biological process	5.75489	0.00316726	10.5505	2.17595	0.336391	1.80179	2.01817	1.52208	23	195	968	16254	38093
positive regulation of cell aging	biological process	5.74043	0.00321338	50	2.49154	0.273598	1.67991	2.25509	1.91942	3	3	988	16446	90343
cellular response to nicotine	biological process	5.74043	0.00321338	50	1.68831	0.236886	1.57478	1.63869	1.01383	3	3	988	16446	71316
positive regulation of thymocyte apoptotic process	biological process	5.74043	0.00321338	50	2.35991	0.742107	2.41945	2.82782	0.0609911	3	3	988	16446	70245
extracellular transport	biological process	5.74043	0.00321338	50	2.93757	0.118873	2.01093	3.22186	1.69462	3	3	988	16446	6858
regulation of podosome assembly	biological process	5.74043	0.00321338	50	2.74133	0.186309	1.5613	2.86981	1.84901	3	3	988	16446	71801
membrane-bounded vesicle	cellular component	5.73532	0.00322986	7.07786	2.35365	0.312862	1.77843	2.22181	1.56965	140	1838	851	14611	31988
cell death	biological process	5.73441	0.0032328	7.91284	2.30805	0.280225	1.78208	2.23233	1.42271	69	803	922	15646	8219
regulation of leukocyte proliferation	biological process	5.72771	0.00325452	11.3095	1.9413	0.21538	1.78807	1.6083	1.29352	19	149	972	16300	70663
positive regulation of T cell proliferation	biological process	5.72223	0.0032724	14.6667	2.5766	0.264412	1.87823	2.41245	1.65176	11	64	980	16385	42102
phosphate-containing compound metabolic process	biological process	5.6774	0.00342243	7.21587	2.04832	0.343191	1.70744	1.75273	1.4447	120	1543	871	14906	6796
regulation of programmed cell death	biological process	5.66565	0.00346291	7.49396	2.214	0.312855	1.8017	2.04282	1.33895	93	1148	898	15301	43067
positive regulation of alpha-beta T cell activation	biological process	5.65928	0.00348501	17.7778	2.71165	0.460699	1.937	2.13597	2.21508	8	37	983	16412	46635
adherens junction assembly	biological process	5.65392	0.00350377	22.2222	3.35982	0.471353	1.82808	3.00934	2.67112	6	21	985	16428	34333
MHC protein complex	cellular component	5.65392	0.00350377	22.2222	2.93943	0.19686	1.92518	2.88696	2.13311	6	21	985	16428	42611
negative thymic T cell selection	biological process	5.64052	0.00355103	33.3333	2.51286	0.246519	2.14494	1.7723	1.87485	4	8	987	16441	45060
phosphotransferase activity, alcohol group as acceptor	molecular function	5.62942	0.00359064	8.17791	2.0399	0.426631	1.74689	1.91889	1.08214	57	640	934	15809	16773
Ras protein signal transduction	biological process	5.6255	0.00360476	11.7241	2.27895	0.417287	1.73693	2.14882	1.47074	17	128	974	16321	7265
death	biological process	5.6253	0.00360548	7.87671	2.30805	0.280225	1.78208	2.23233	1.42271	69	807	922	15642	16265
positive regulation of adenylate cyclase activity	biological process	5.60822	0.0036676	19.4444	2.87921	0.272005	1.66103	2.59407	2.35226	7	29	984	16420	45762
T cell proliferation	biological process	5.60822	0.0036676	19.4444	2.21071	0.28376	1.69626	2.36649	1.19862	7	29	984	16420	42098
negative regulation of small GTPase mediated signal transduction	biological process	5.60822	0.0036676	19.4444	2.45595	0.627663	1.95723	2.22889	1.90112	7	29	984	16420	51058
intracellular receptor signaling pathway	biological process	5.59614	0.00371218	11.1765	1.9448	0.308633	1.55798	2.02034	1.0251	19	151	972	16298	30522
regulation of apoptotic process	biological process	5.58636	0.00374864	7.48576	2.2093	0.312925	1.79863	2.03526	1.33881	92	1137	899	15312	42981
establishment of localization	biological process	5.58357	0.00375911	6.72242	2.23193	0.334373	1.78847	2.1536	1.3483	209	2900	782	13549	51234
response to external stimulus	biological process	5.57477	0.00379235	7.46988	2.1021	0.285805	1.77121	1.94364	1.3011	93	1152	898	15297	9605
mRNA transport	biological process	5.55582	0.00386488	12.2951	1.93538	0.283803	1.89822	1.88921	0.873414	15	107	976	16342	51028
transmembrane receptor protein tyrosine kinase signaling pathway	biological process	5.55104	0.00388343	8.53432	2.27614	0.351254	1.80125	2.1634	1.51841	46	493	945	15956	7169
positive regulation of leukocyte differentiation	biological process	5.49782	0.0040957	12.6126	2.62098	0.435714	1.852	2.00818	2.09815	14	97	977	16352	1902107
regulation of protein phosphorylation	biological process	5.49386	0.00411196	7.8125	2.28434	0.310857	1.68776	2.10983	1.57204	70	826	921	15623	1932
lymphocyte activation	biological process	5.48227	0.00415986	9.68858	2.06336	0.394322	1.86591	1.72953	1.25554	28	261	963	16188	46649
negative regulation of cell proliferation	biological process	5.46388	0.00423707	8.45324	2.25286	0.299575	1.6596	2.09791	1.58358	47	509	944	15940	8285
negative regulation of actin filament depolymerization	biological process	5.4612	0.00424846	21.4286	4.15202	0.272304	1.4893	4.2079	3.51948	6	22	985	16427	30835
actin filament bundle assembly	biological process	5.44781	0.00430573	18.9189	4.30833	0.390113	1.75351	4.29177	3.45411	7	30	984	16419	51017
actin filament bundle organization	biological process	5.44781	0.00430573	18.9189	4.30833	0.390113	1.75351	4.29177	3.45411	7	30	984	16419	61572
cytosolic small ribosomal subunit	cellular component	5.44781	0.00430573	18.9189	2.33579	0.17944	1.84663	2.75397	0.961573	7	30	984	16419	22627
regulation of phosphorylation	biological process	5.41767	0.00443748	7.57856	2.25984	0.331569	1.68908	2.05583	1.55771	82	1000	909	15449	42325
transcription factor binding	molecular function	5.41294	0.0044585	8.75274	2.23233	0.381664	1.89818	2.06714	1.31799	40	417	951	16032	8134
response to external biotic stimulus	biological process	5.39972	0.00451785	8.34753	2.26202	0.309577	1.8541	2.00845	1.5069	49	538	942	15911	43207
cell activation	biological process	5.39693	0.00453047	8.42294	2.26648	0.41065	1.84481	2.0171	1.4004	47	511	944	15938	1775
negative regulation of cell communication	biological process	5.37969	0.00460923	7.83626	2.21881	0.418155	1.76548	2.12675	1.34449	67	788	924	15661	10648
regulation of phosphate metabolic process	biological process	5.37161	0.00464666	7.21649	2.19049	0.311856	1.68411	2.05779	1.43556	112	1440	879	15009	19220
translational elongation	biological process	5.36593	0.00467309	12.8713	2.48685	0.153087	1.77686	2.86079	1.22193	13	88	978	16361	6414
apoptotic signaling pathway	biological process	5.34934	0.0047513	9.40439	1.90777	0.334769	1.71142	1.86919	0.984307	30	289	961	16160	97190
regulation of tolerance induction	biological process	5.31838	0.0049007	30.7692	2.6427	0.308501	1.4814	2.51104	2.03023	4	9	987	16440	2643
MHC class I protein binding	molecular function	5.31838	0.0049007	30.7692	2.74552	0.318434	1.92509	3.16971	1.39816	4	9	987	16440	42288
negative regulation of T cell receptor signaling pathway	biological process	5.31838	0.0049007	30.7692	2.15734	0.373444	1.76682	2.40001	0.861992	4	9	987	16440	50860
negative T cell selection	biological process	5.31838	0.0049007	30.7692	2.51286	0.246519	2.14494	1.7723	1.87485	4	9	987	16440	43383
enzyme linked receptor protein signaling pathway	biological process	5.29829	0.00500013	8.02213	2.32374	0.372564	1.73797	2.24713	1.55579	58	665	933	15784	7167
regulation of establishment of protein localization to plasma membrane	biological process	5.29347	0.00502429	18.4211	3.35873	0.332061	1.86405	3.01838	2.81104	7	31	984	16418	90003
calcium ion transport	biological process	5.27964	0.00509427	10.8571	1.62	0.248129	1.67237	1.54808	0.742732	19	156	972	16293	6816
single-organism transport	biological process	5.25847	0.00520324	6.85332	2.24608	0.340431	1.79297	2.14761	1.37359	164	2229	827	14220	44765
cytokine receptor binding	molecular function	5.25233	0.00523531	10.2804	2.42494	0.285126	1.71823	2.20556	1.77331	22	192	969	16257	5126
ligand-activated sequence-specific DNA binding RNA polymerase II transcription factor activity	molecular function	5.24923	0.00525155	16.6667	2.54792	0.29606	1.69833	2.59265	1.65259	8	40	983	16409	4879
direct ligand regulated sequence-specific DNA binding transcription factor activity	molecular function	5.24923	0.00525155	16.6667	2.54792	0.29606	1.69833	2.59265	1.65259	8	40	983	16409	98531
regulation of establishment of protein localization	biological process	5.23859	0.00530774	8.88889	2.96883	0.31896	1.85301	2.83558	2.18696	36	369	955	16080	70201
cell surface	cellular component	5.23776	0.00531213	9.09091	2.35115	0.438007	1.85538	2.11859	1.4141	33	330	958	16119	9986
immune response-regulating cell surface receptor signaling pathway involved in phagocytosis	biological process	5.22396	0.00538598	14.4928	1.38296	0.168901	1.74278	1.06262	0.863571	10	59	981	16390	2433
Fc-gamma receptor signaling pathway involved in phagocytosis	biological process	5.22396	0.00538598	14.4928	1.38296	0.168901	1.74278	1.06262	0.863571	10	59	981	16390	38096
regulation of hippo signaling	biological process	5.22385	0.00538654	42.8571	3.3186	0.552314	1.37889	3.16932	2.78722	3	4	988	16445	35330
PTW/PP1 phosphatase complex	cellular component	5.22385	0.00538654	42.8571	2.25078	0.392658	1.76819	2.02555	1.69091	3	4	988	16445	72357
positive regulation of humoral immune response mediated by circulating immunoglobulin	biological process	5.22385	0.00538654	42.8571	1.91259	0.212342	1.84513	1.32155	1.33595	3	4	988	16445	2925
post-Golgi vesicle-mediated transport	biological process	5.21862	0.00541479	13.75	2.7476	0.212964	1.60528	2.69848	2.05239	11	69	980	16380	6892
peptidyl-tyrosine phosphorylation	biological process	5.19847	0.00552499	12.6214	1.85366	0.196442	1.76614	1.50786	1.35255	13	90	978	16359	18108
regulation of actin cytoskeleton organization	biological process	5.19773	0.00552912	10.2326	3.08168	0.30947	1.55687	3.16621	2.28237	22	193	969	16256	32956
regulation of alpha-beta T cell proliferation	biological process	5.19167	0.00556271	23.8095	2.31116	0.218667	1.91479	1.74457	1.73597	5	16	986	16433	46640
negative regulation of cellular process	biological process	5.18427	0.00560405	6.66667	2.19576	0.352293	1.77725	2.02172	1.40903	208	2912	783	13537	48523
cellular defense response	biological process	5.15504	0.00577025	15.2542	2.27515	0.243988	1.70386	2.07944	1.53342	9	50	982	16399	6968
positive regulation of cAMP metabolic process	biological process	5.12068	0.00597194	14.2857	2.67142	0.220132	1.65689	2.56093	1.96871	10	60	981	16389	30816
negative regulation of transforming growth factor beta receptor signaling pathway	biological process	5.12068	0.00597194	14.2857	2.43858	0.4388	1.54078	2.45112	1.61926	10	60	981	16389	30512
Fc receptor mediated stimulatory signaling pathway	biological process	5.12068	0.00597194	14.2857	1.38296	0.168901	1.74278	1.06262	0.863571	10	60	981	16389	2431
Fc-gamma receptor signaling pathway	biological process	5.12068	0.00597194	14.2857	1.38296	0.168901	1.74278	1.06262	0.863571	10	60	981	16389	38094
regulation of phosphorus metabolic process	biological process	5.11789	0.00598865	7.15655	2.19049	0.311856	1.68411	2.05779	1.43556	112	1453	879	14996	51174
response to interleukin-4	biological process	5.10295	0.00607876	20	3.5647	0.226923	2.29789	3.37379	2.58882	6	24	985	16425	70670
macromolecular complex	cellular component	5.05776	0.00635976	6.47687	2.27265	0.346716	1.79927	2.10754	1.44246	273	3942	718	12507	32991
cytoskeletal protein binding	molecular function	5.04463	0.00644385	7.94979	2.34334	0.266508	1.72375	2.0165	1.78936	57	660	934	15789	8092
cellular protein complex disassembly	biological process	5.03646	0.00649669	12.381	2.06387	0.0949609	1.78737	1.44277	1.72094	13	92	978	16357	43624
peptidyl-tyrosine modification	biological process	5.03646	0.00649669	12.381	1.85366	0.196442	1.76614	1.50786	1.35255	13	92	978	16357	18212
viral life cycle	biological process	5.02792	0.00655243	11.9658	2.06503	0.22377	1.69332	2.18954	0.992057	14	103	977	16346	19058
regulation of T cell proliferation	biological process	5.02792	0.00655243	11.9658	2.5201	0.232374	1.84668	2.46125	1.53439	14	103	977	16346	42129
T cell receptor complex	cellular component	5.02739	0.0065559	28.5714	1.81722	0.106494	1.75352	2.21891	0.50337	4	10	987	16439	42101
neurexin family protein binding	molecular function	5.02739	0.0065559	28.5714	1.95248	0.156889	1.99577	2.01241	0.973443	4	10	987	16439	42043
centriolar satellite	cellular component	5.02739	0.0065559	28.5714	2.20012	0.943926	1.83299	1.46613	2.1802	4	10	987	16439	34451
regulation of protein targeting to membrane	biological process	4.98095	0.00686754	22.7273	3.96033	0.282494	1.82826	4.19106	2.84832	5	17	986	16432	90313
positive regulation of establishment of protein localization to plasma membrane	biological process	4.98095	0.00686754	22.7273	4.69982	0.312796	2.14072	4.41128	4.11568	5	17	986	16432	90004
ribonucleoprotein complex subunit organization	biological process	4.96448	0.00698155	11.5385	2.38815	0.359504	1.86069	2.43959	1.31633	15	115	976	16334	71826
regulation of transferase activity	biological process	4.96159	0.00700179	7.94326	2.18088	0.330177	1.6811	2.06008	1.39078	56	649	935	15800	51338
recycling endosome	cellular component	4.93365	0.0072002	14.7541	2.15292	0.472665	2.08166	1.47481	1.4325	9	52	982	16397	55037
regulation of protein kinase activity	biological process	4.8847	0.00756138	8.02469	2.20519	0.332781	1.68505	2.05562	1.43622	52	596	939	15853	45859
phosphorus metabolic process	biological process	4.88469	0.0075615	7.03812	2.04832	0.343191	1.70744	1.75273	1.4447	120	1585	871	14864	6793
response to interferon-gamma	biological process	4.87968	0.00759948	12.1495	2.57311	0.319207	1.75713	2.69459	1.44504	13	94	978	16355	34341
positive regulation of lymphocyte proliferation	biological process	4.87968	0.00759948	12.1495	2.15159	0.18959	1.86847	1.73775	1.56306	13	94	978	16355	50671
poly(A) RNA binding	molecular function	4.87833	0.00760971	7.43119	2.2203	0.295386	1.74757	2.08566	1.41861	81	1009	910	15440	44822
RNA catabolic process	biological process	4.86973	0.0076754	10.0962	1.94064	0.212337	1.73464	2.14709	0.770515	21	187	970	16262	6401
negative regulation of response to DNA damage stimulus	biological process	4.86352	0.00772326	17.0732	1.93535	0.401703	1.77083	1.79413	1.06481	7	34	984	16415	2001021
Golgi apparatus part	cellular component	4.85154	0.00781631	7.95287	2.48584	0.277896	1.8703	2.41611	1.53969	54	625	937	15824	44431
viral transcription	biological process	4.85094	0.00782105	13.0952	2.33953	0.14284	1.7247	2.75602	1.0504	11	73	980	16376	19083
RNA binding	molecular function	4.8501	0.00782758	7.15259	2.17229	0.301595	1.74204	2.06259	1.34029	105	1363	886	15086	3723
cytokine activity	molecular function	4.81698	0.00809119	10.0478	2.17441	0.333409	1.7973	2.05184	1.2574	21	188	970	16261	5125
positive regulation of mononuclear cell proliferation	biological process	4.80317	0.00820366	12.037	2.15159	0.18959	1.86847	1.73775	1.56306	13	95	978	16354	32946
spectrin-associated cytoskeleton	cellular component	4.79675	0.00825655	37.5	3.47266	0.357385	1.82	2.89334	2.99179	3	5	988	16444	14731
positive regulation of T cell tolerance induction	biological process	4.79675	0.00825655	37.5	2.02274	0.346177	1.45862	1.81631	1.44624	3	5	988	16444	2666
viral mRNA export from host cell nucleus	biological process	4.79675	0.00825655	37.5	2.02108	0.339475	2.04893	2.33075	0.465554	3	5	988	16444	46784
response to sterol	biological process	4.78286	0.00837206	21.7391	2.81607	0.423122	1.53079	2.74033	2.13542	5	18	986	16431	36314
activation of adenylate cyclase activity	biological process	4.77665	0.00842421	18.75	2.41641	0.220778	1.56203	2.2536	1.74596	6	26	985	16423	7190
intrinsic component of plasma membrane	cellular component	4.77665	0.00842421	18.75	2.16401	0.492109	1.81307	1.54382	1.58293	6	26	985	16423	31226
macromolecule modification	biological process	4.76839	0.00849407	6.87805	2.14205	0.316696	1.73471	1.92962	1.44226	141	1909	850	14540	43412
regulation of kinase activity	biological process	4.76768	0.00850009	7.91789	2.20367	0.330674	1.68515	2.06176	1.42959	54	628	937	15821	43549
translational termination	biological process	4.76348	0.00853586	12.9412	2.33953	0.14284	1.7247	2.75602	1.0504	11	74	980	16375	6415
lymph node development	biological process	4.76262	0.00854321	26.6667	1.83623	0.609861	1.87573	1.22276	1.16227	4	11	987	16438	48535
regulation of thymocyte apoptotic process	biological process	4.76262	0.00854321	26.6667	2.27222	0.672631	2.37053	2.71757	0.0917304	4	11	987	16438	70243
negative regulation of lymphocyte mediated immunity	biological process	4.76262	0.00854321	26.6667	2.85427	0.221487	2.06888	2.52734	1.95696	4	11	987	16438	2707
establishment of protein localization to plasma membrane	biological process	4.75819	0.00858117	15.3846	2.80527	0.175707	1.76738	3.03004	1.66539	8	44	983	16405	90002
leukocyte differentiation	biological process	4.74859	0.00866392	9.70464	1.73006	0.421691	1.84191	1.33056	0.930652	23	214	968	16235	2521
negative regulation of immune response	biological process	4.72325	0.00888629	14.2857	2.2721	0.221886	1.85639	1.89871	1.58689	9	54	982	16395	50777
transferase activity, transferring phosphorus-containing groups	molecular function	4.71074	0.00899808	7.56579	2.1499	0.465035	1.77896	2.03218	1.23318	69	843	922	15606	16772
cellular protein metabolic process	biological process	4.71016	0.00900335	6.73617	2.26805	0.324833	1.77746	2.17602	1.43184	168	2326	823	14123	44267
negative regulation of kinase activity	biological process	4.69635	0.00912857	10.2703	2.29204	0.353238	1.59051	1.93847	1.72966	19	166	972	16283	33673
nuclear body	cellular component	4.67706	0.0093063	9.12052	2.11924	0.312856	1.77875	2.20453	1.00901	28	279	963	16170	16604
transforming growth factor beta receptor complex assembly	biological process	4.6765	0.00931157	66.6667	3.69645	0.559773	1.3448	4.1092	2.68632	2	1	989	16448	7181
regulation of cellular response to hypoxia	biological process	4.6765	0.00931157	66.6667	1.36991	0.0891844	1.43649	0.294153	1.7202	2	1	989	16448	1900037
negative regulation of hippo signaling	biological process	4.6765	0.00931157	66.6667	1.66218	0.349479	1.41279	1.23149	1.17354	2	1	989	16448	35331
antigen processing and presentation of endogenous peptide antigen via MHC class I via ER pathway, TAP-independent	biological process	4.6765	0.00931157	66.6667	4.61654	0.13284	1.61881	4.83519	3.75369	2	1	989	16448	2486
negative regulation of syncytium formation by plasma membrane fusion	biological process	4.6765	0.00931157	66.6667	2.03961	0.357501	1.78557	1.35024	1.50776	2	1	989	16448	34242
antigen processing and presentation of peptide antigen via MHC class Ib	biological process	4.6765	0.00931157	66.6667	2.92761	0.210561	1.70801	3.1591	1.8277	2	1	989	16448	2428
calcium-dependent protein kinase C activity	molecular function	4.6765	0.00931157	66.6667	2.04622	0.189028	1.52006	2.05306	1.61896	2	1	989	16448	4698
calcium-dependent protein serine/threonine kinase activity	molecular function	4.6765	0.00931157	66.6667	2.04622	0.189028	1.52006	2.05306	1.61896	2	1	989	16448	9931
MHC class Ib protein binding	molecular function	4.6765	0.00931157	66.6667	3.66049	0.0855931	2.07159	4.00758	2.3807	2	1	989	16448	23029
tapasin binding	molecular function	4.6765	0.00931157	66.6667	3.66049	0.0855931	2.07159	4.00758	2.3807	2	1	989	16448	46980
inositol 1,4,5-trisphosphate-sensitive calcium-release channel activity	molecular function	4.6765	0.00931157	66.6667	2.50015	0.281865	1.72025	3.10815	0.945614	2	1	989	16448	5220
regulation of lung goblet cell differentiation	biological process	4.6765	0.00931157	66.6667	1.18752	0.140817	1.75523	0.332905	1.16062	2	1	989	16448	1901249
regulation of chronic inflammatory response to antigenic stimulus	biological process	4.6765	0.00931157	66.6667	1.87875	0.170786	1.6323	2.03829	0.80776	2	1	989	16448	2874
nuclear matrix anchoring at nuclear membrane	biological process	4.6765	0.00931157	66.6667	2.44659	0.388924	2.24011	1.92812	1.68087	2	1	989	16448	90292
interleukin-2 binding	molecular function	4.6765	0.00931157	66.6667	1.99995	0.245357	1.47469	2.42823	0.811643	2	1	989	16448	19976
interleukin-2 receptor activity	molecular function	4.6765	0.00931157	66.6667	1.99995	0.245357	1.47469	2.42823	0.811643	2	1	989	16448	4911
negative regulation of alkaline phosphatase activity	biological process	4.6765	0.00931157	66.6667	3.16812	0.101914	1.70083	3.23518	2.3322	2	1	989	16448	10693
positive regulation of interleukin-18 production	biological process	4.6765	0.00931157	66.6667	3.67017	0.156346	1.8049	3.15207	3.50276	2	1	989	16448	32741
O-fucosylpeptide 3-beta-N-acetylglucosaminyltransferase activity	molecular function	4.6765	0.00931157	66.6667	2.39862	0.308261	2.33172	0.925254	2.36178	2	1	989	16448	33829
lens fiber cell apoptotic process	biological process	4.6765	0.00931157	66.6667	1.66306	0.384217	1.4592	1.07095	1.43978	2	1	989	16448	1990086
endoplasmic reticulum chaperone complex	cellular component	4.6765	0.00931157	66.6667	3.10392	0.459575	1.6635	3.06906	2.29191	2	1	989	16448	34663
protein transport	biological process	4.6445	0.00961438	7.40038	2.44404	0.284079	1.75898	2.47032	1.53847	78	976	913	15473	15031
double-stranded RNA binding	molecular function	4.64425	0.00961678	15.0943	3.38939	0.414468	1.6677	3.19123	2.52836	8	45	983	16404	3725
protein kinase activity	molecular function	4.64219	0.00963657	8.0756	2.05413	0.47758	1.77113	1.81897	1.15537	47	535	944	15914	4672
negative regulation of intracellular signal transduction	biological process	4.64031	0.00965475	9.18367	2.28804	0.532117	1.85686	2.08646	1.43237	27	267	964	16182	1902532
COP9 signalosome	cellular component	4.6241	0.0098125	18.1818	2.46315	0.27856	1.70949	1.97744	2.04164	6	27	985	16422	8180
regulation of cell death	biological process	4.62206	0.00983256	7.2093	2.214	0.312855	1.8017	2.04282	1.33895	93	1197	898	15252	10941
positive regulation of cAMP biosynthetic process	biological process	4.62193	0.00983381	14.0625	2.80003	0.231886	1.66218	2.62267	2.16552	9	55	982	16394	30819
regulation of cell proliferation	biological process	4.60689	0.00998285	7.21569	2.24186	0.30126	1.75574	2.06317	1.48406	92	1183	899	15266	42127
positive regulation of cyclase activity	biological process	4.60155	0.0100363	16.2791	2.87921	0.272005	1.66103	2.59407	2.35226	7	36	984	16413	31281
ribonucleoprotein complex assembly	biological process	4.59866	0.0100653	11.3821	2.35237	0.357047	1.86071	2.40197	1.27637	14	109	977	16340	22618
JAK-STAT cascade involved in growth hormone signaling pathway	biological process	4.59619	0.0100902	20.8333	2.31566	0.552429	1.94859	2.19935	1.26447	5	19	986	16430	60397
macromolecule metabolic process	biological process	4.59612	0.0100909	6.24897	2.20726	0.32836	1.76979	2.02806	1.42419	381	5716	610	10733	43170
cellular response to interferon-gamma	biological process	4.59361	0.0101163	12.6437	2.57904	0.310334	1.74257	2.7317	1.40027	11	76	980	16373	71346
positive regulation of leukocyte proliferation	biological process	4.58094	0.0102453	11.7117	2.15159	0.18959	1.86847	1.73775	1.56306	13	98	978	16351	70665
regulation of nucleotide metabolic process	biological process	4.56735	0.0103854	8.26613	2.00877	0.265473	1.66581	1.96919	1.1863	41	455	950	15994	6140
protein complex scaffold	molecular function	4.53355	0.0107425	14.8148	1.57606	0.32877	1.59976	1.36617	0.777222	8	46	983	16403	32947
regulation of viral genome replication	biological process	4.53355	0.0107425	14.8148	1.63539	0.553081	1.78097	0.968843	0.979084	8	46	983	16403	45069
interferon-gamma-mediated signaling pathway	biological process	4.52308	0.0108555	13.8462	2.69407	0.396443	1.75199	2.71555	1.58568	9	56	982	16393	60333
preassembly of GPI anchor in ER membrane	biological process	4.52022	0.0108866	25	2.69793	0.405952	1.73046	2.54812	1.61816	4	12	987	16437	16254
calcium-release channel activity	molecular function	4.52022	0.0108866	25	1.90833	0.192462	1.52797	2.26975	0.757903	4	12	987	16437	15278
positive regulation of alpha-beta T cell proliferation	biological process	4.52022	0.0108866	25	2.57602	0.275452	2.07318	1.70704	2.14502	4	12	987	16437	46641
antigen processing and presentation of peptide antigen via MHC class I	biological process	4.50101	0.0110978	12	3.16566	0.167624	2.03641	3.27112	2.07331	12	88	979	16361	2474
gene silencing by RNA	biological process	4.478	0.0113561	17.6471	1.65052	0.427656	1.67607	1.45009	0.883816	6	28	985	16421	31047
tumor necrosis factor receptor superfamily binding	molecular function	4.478	0.0113561	17.6471	2.19923	0.299155	1.61591	2.29305	1.15326	6	28	985	16421	32813
regulation of humoral immune response	biological process	4.47721	0.0113651	15.9091	2.30672	0.294329	2.12573	1.64343	1.59497	7	37	984	16412	2920
cellular process	biological process	4.47513	0.0113887	5.94884	2.24076	0.343146	1.76084	2.07922	1.44946	721	11399	270	5050	9987
protein domain specific binding	molecular function	4.47439	0.0113972	8.06452	2.13042	0.401995	1.76311	2.02652	1.31513	45	513	946	15936	19904
protein complex disassembly	biological process	4.46385	0.0115179	11.2	2.219	0.121477	1.74051	1.54909	1.97243	14	111	977	16338	43241
regulation of response to external stimulus	biological process	4.44983	0.0116805	8.08824	2.35471	0.274826	1.74561	2.4093	1.34541	44	500	947	15949	32101
endosome membrane	cellular component	4.43504	0.0118546	8.8685	2.14	0.346775	1.70339	1.74478	1.66405	29	298	962	16151	10008
spectrin	cellular component	4.43405	0.0118663	33.3333	2.77022	0.388974	2.04281	1.61193	2.55233	3	6	988	16443	8091
ATPase activator activity	molecular function	4.43405	0.0118663	33.3333	2.04383	0.198787	1.43393	2.47291	1.01454	3	6	988	16443	1671
regulation of B cell receptor signaling pathway	biological process	4.43405	0.0118663	33.3333	1.51198	0.255441	1.68444	0.937602	1.01	3	6	988	16443	50855
leukocyte mediated cytotoxicity	biological process	4.41991	0.0120353	20	2.04696	0.454968	1.8546	2.23367	0.888576	5	20	986	16429	1909
actin filament capping	biological process	4.41991	0.0120353	20	4.09858	0.28215	1.42514	4.13926	3.50026	5	20	986	16429	51693
C-terminal protein lipidation	biological process	4.41991	0.0120353	20	3.44045	0.232696	2.12099	3.60874	2.0909	5	20	986	16429	6501
regulation of actin filament-based process	biological process	4.39062	0.012393	9.52381	3.08168	0.30947	1.55687	3.16621	2.28237	22	209	969	16240	32970
positive regulation of lyase activity	biological process	4.35701	0.0128167	15.5556	2.87921	0.272005	1.66103	2.59407	2.35226	7	38	984	16411	51349
negative regulation of protein phosphorylation	biological process	4.3441	0.0129832	9.48276	2.67646	0.337986	1.6061	2.38059	2.10498	22	210	969	16239	1933
cytokine-mediated signaling pathway	biological process	4.31369	0.0133841	8.86076	2.62726	0.327569	1.77791	2.53696	1.75992	28	288	963	16161	19221
Fc-epsilon receptor signaling pathway	biological process	4.30319	0.0135253	10.241	2.65002	0.424127	1.84765	2.64002	1.83681	17	149	974	16300	38095
nuclear-transcribed mRNA catabolic process, nonsense-mediated decay	biological process	4.30071	0.0135589	11.3043	2.21523	0.148398	1.69803	2.58928	0.995396	13	102	978	16347	184
macromolecular complex subunit organization	biological process	4.29954	0.0135748	7.13725	2.30404	0.402959	1.732	2.02376	1.57173	91	1184	900	15265	43933
negative regulation of leukocyte mediated immunity	biological process	4.29713	0.0136075	23.5294	2.85427	0.221487	2.06888	2.52734	1.95696	4	13	987	16436	2704
cytoplasmic sequestering of transcription factor	biological process	4.29713	0.0136075	23.5294	2.51399	0.597795	1.9722	2.73353	1.18845	4	13	987	16436	42994
regulation of cell motility	biological process	4.29471	0.0136405	8.16327	2.82132	0.401429	1.79124	2.70548	2.04178	40	450	951	15999	2000145
positive regulation of behavior	biological process	4.27938	0.0138513	11.6505	2.60829	0.278528	1.72375	2.7809	1.46895	12	91	979	16358	48520
T cell differentiation	biological process	4.27286	0.0139418	12.0879	1.79049	0.380733	1.96943	1.44273	0.919281	11	80	980	16369	30217
T cell selection	biological process	4.25313	0.0142197	19.2308	1.81213	0.140468	1.83481	1.85243	0.727073	5	21	986	16428	45058
binding, bridging	molecular function	4.25167	0.0142405	10.6383	2.79309	0.27023	1.77159	2.82776	1.91535	15	126	976	16323	60090
regulation of molecular function	biological process	4.21361	0.0147929	6.75547	2.21055	0.337773	1.76561	2.08388	1.33353	142	1960	849	14489	65009
protein binding, bridging	molecular function	4.20581	0.0149087	10.8527	2.91343	0.221355	1.77267	2.98068	2.07594	14	115	977	16334	30674
positive regulation of cyclic nucleotide metabolic process	biological process	4.20424	0.0149322	12.5	2.67142	0.220132	1.65689	2.56093	1.96871	10	70	981	16379	30801
protein localization to plasma membrane	biological process	4.20354	0.0149426	16.6667	3.39443	0.287781	1.64309	3.64586	2.38326	6	30	985	16419	72659
regulation of purine nucleotide metabolic process	biological process	4.17269	0.0154107	8.09717	1.98848	0.266168	1.66021	1.94526	1.17051	40	454	951	15995	1900542
extracellular region part	cellular component	4.16592	0.0155155	6.62277	2.28248	0.318265	1.80519	2.11809	1.47056	171	2411	820	14038	44421
biological_process	biological process	4.15826	0.0156348	5.85238	2.27912	0.347452	1.7764	2.10352	1.48323	850	13674	141	2775	8150
ribosomal subunit	cellular component	4.14361	0.0158654	10.7692	2.35089	0.162586	1.73464	2.70442	1.13782	14	116	977	16333	44391
negative regulation of transferase activity	biological process	4.12365	0.0161853	9.69388	2.29204	0.353238	1.59051	1.93847	1.72966	19	177	972	16272	51348
negative regulation of extrinsic apoptotic signaling pathway	biological process	4.12139	0.0162219	11.828	2.04753	0.297458	1.71791	1.77085	1.35018	11	82	980	16367	2001237
ferric iron binding	molecular function	4.12001	0.0162444	30	1.96572	0.278914	1.87149	2.17718	0.788152	3	7	988	16442	8199
T cell migration	biological process	4.12001	0.0162444	30	3.03704	0.201479	2.05148	3.39581	1.68998	3	7	988	16442	72678
antigen processing and presentation via MHC class Ib	biological process	4.12001	0.0162444	30	3.11967	0.403268	1.78728	3.28005	2.06871	3	7	988	16442	2475
positive regulation of tolerance induction	biological process	4.12001	0.0162444	30	2.02274	0.346177	1.45862	1.81631	1.44624	3	7	988	16442	2645
negative regulation of glucose import	biological process	4.12001	0.0162444	30	2.54592	0.290113	1.45522	2.41543	1.86705	3	7	988	16442	46325
regulation of catalytic activity	biological process	4.11447	0.0163346	6.87427	2.14198	0.317919	1.73415	1.9986	1.31366	117	1585	874	14864	50790
negative regulation of phosphorylation	biological process	4.10634	0.0164679	8.96057	2.69906	0.342215	1.60846	2.42317	2.10422	25	254	966	16195	42326
intracellular protein transport	biological process	4.1031	0.0165213	7.84983	2.3038	0.246499	1.8283	2.39633	1.28352	46	540	945	15909	6886
mRNA catabolic process	biological process	4.103	0.016523	9.83607	2.23621	0.189996	1.7227	2.61984	0.964421	18	165	973	16284	6402
positive regulation of cell cycle	biological process	4.10185	0.016542	11.0169	2.2735	0.250504	1.69775	2.39012	1.28663	13	105	978	16344	45787
SH3 domain binding	molecular function	4.10185	0.016542	11.0169	1.82867	0.271849	1.6273	1.67889	1.06882	13	105	978	16344	17124
nucleoside-triphosphatase regulator activity	molecular function	4.07628	0.0169705	8.76623	1.94558	0.266305	1.57703	1.84398	1.21097	27	281	964	16168	60589
exopeptidase activity	molecular function	4.06886	0.0170968	11.3208	2.04899	0.559305	1.89259	1.89292	1.17996	12	94	979	16355	8238
cytokine binding	molecular function	4.06319	0.0171941	12.8571	2.25621	0.36409	1.49704	2.484	1.21658	9	61	982	16388	19955
cellular macromolecule metabolic process	biological process	4.05901	0.0172661	6.23326	2.19022	0.322569	1.76395	2.02662	1.40817	349	5250	642	11199	44260
cytokine receptor activity	molecular function	4.04331	0.0175393	12.1951	3.00025	0.186842	1.79339	3.32798	1.88279	10	72	981	16377	4896
positive regulation of hydrolase activity	biological process	4.02815	0.0178072	8.05785	2.21065	0.309975	1.79859	1.98889	1.35224	39	445	952	16004	51345
small ribosomal subunit	cellular component	4.02432	0.0178755	13.5593	2.41224	0.220447	1.85412	2.82497	1.09728	8	51	983	16398	15935
organelle envelope	cellular component	4.02189	0.0179191	10.6061	2.37762	0.296211	1.96695	1.58981	1.92821	14	118	977	16331	31967
envelope	cellular component	4.02189	0.0179191	10.6061	2.37762	0.296211	1.96695	1.58981	1.92821	14	118	977	16331	31975
macromolecular complex disassembly	biological process	4.02189	0.0179191	10.6061	2.219	0.121477	1.74051	1.54909	1.97243	14	118	977	16331	32984
positive regulation of integrin-mediated signaling pathway	biological process	4.0217	0.0179224	50	4.37139	0.268071	1.35498	4.45638	3.71137	2	2	989	16447	2001046
epithelial cell maturation involved in prostate gland development	biological process	4.0217	0.0179224	50	1.46207	0.133025	1.52469	1.67017	0.572625	2	2	989	16447	60743
positive regulation of gene silencing by miRNA	biological process	4.0217	0.0179224	50	1.66218	0.349479	1.41279	1.23149	1.17354	2	2	989	16447	2000637
positive regulation of posttranscriptional gene silencing	biological process	4.0217	0.0179224	50	1.66218	0.349479	1.41279	1.23149	1.17354	2	2	989	16447	60148
inositol-1,4,5-trisphosphate 5-phosphatase activity	molecular function	4.0217	0.0179224	50	1.15357	0.370614	1.42965	1.38266	0.741489	2	2	989	16447	52658
negative regulation of transforming growth factor beta production	biological process	4.0217	0.0179224	50	1.3638	0.212488	1.77299	0.730076	1.01425	2	2	989	16447	71635
calcium-dependent protein kinase activity	molecular function	4.0217	0.0179224	50	2.04622	0.189028	1.52006	2.05306	1.61896	2	2	989	16447	10857
oligopeptide-transporting ATPase activity	molecular function	4.0217	0.0179224	50	3.66049	0.0855931	2.07159	4.00758	2.3807	2	2	989	16447	15421
oligopeptide transmembrane transport	biological process	4.0217	0.0179224	50	3.66049	0.0855931	2.07159	4.00758	2.3807	2	2	989	16447	35672
TAP complex	cellular component	4.0217	0.0179224	50	3.66049	0.0855931	2.07159	4.00758	2.3807	2	2	989	16447	42825
TRAPP complex	cellular component	4.0217	0.0179224	50	3.14608	0.130437	2.36266	3.6722	1.15118	2	2	989	16447	30008
inorganic phosphate transmembrane transporter activity	molecular function	4.0217	0.0179224	50	1.03642	0.260953	1.6362	1.17393	0.65923	2	2	989	16447	5315
positive regulation of chronic inflammatory response	biological process	4.0217	0.0179224	50	1.87875	0.170786	1.6323	2.03829	0.80776	2	2	989	16447	2678
90S preribosome	cellular component	4.0217	0.0179224	50	2.27321	0.100785	1.7388	2.67822	0.915134	2	2	989	16447	30686
endonucleolytic cleavage in ITS1 to separate SSU-rRNA from 5.8S rRNA and LSU-rRNA from tricistronic rRNA transcript (SSU-rRNA, 5.8S rRNA, LSU-rRNA)	biological process	4.0217	0.0179224	50	2.27321	0.100785	1.7388	2.67822	0.915134	2	2	989	16447	447
cleavage involved in rRNA processing	biological process	4.0217	0.0179224	50	2.27321	0.100785	1.7388	2.67822	0.915134	2	2	989	16447	469
endonucleolytic cleavage involved in rRNA processing	biological process	4.0217	0.0179224	50	2.27321	0.100785	1.7388	2.67822	0.915134	2	2	989	16447	478
endonucleolytic cleavage of tricistronic rRNA transcript (SSU-rRNA, 5.8S rRNA, LSU-rRNA)	biological process	4.0217	0.0179224	50	2.27321	0.100785	1.7388	2.67822	0.915134	2	2	989	16447	479
N-terminal protein myristoylation	biological process	4.0217	0.0179224	50	2.16113	0.10996	1.91914	2.6915	0.572731	2	2	989	16447	6499
secretory columnal luminar epithelial cell differentiation involved in prostate glandular acinus development	biological process	4.0217	0.0179224	50	1.00387	0.0518495	1.7293	0.580881	0.881176	2	2	989	16447	60528
nuclear matrix organization	biological process	4.0217	0.0179224	50	2.44659	0.388924	2.24011	1.92812	1.68087	2	2	989	16447	43578
regulation of NK T cell differentiation	biological process	4.0217	0.0179224	50	2.11215	0.816537	1.82603	1.07393	1.8205	2	2	989	16447	51136
positive regulation of NK T cell differentiation	biological process	4.0217	0.0179224	50	2.11215	0.816537	1.82603	1.07393	1.8205	2	2	989	16447	51138
iron ion import	biological process	4.0217	0.0179224	50	1.46603	0.52111	2.07246	0.251588	1.02225	2	2	989	16447	97286
cellular component organization or biogenesis	biological process	4.01677	0.0180111	6.3952	2.29921	0.374015	1.74819	2.03873	1.57152	245	3586	746	12863	71840
regulation of metabolic process	biological process	4.00805	0.0181687	6.25237	2.19104	0.342152	1.75328	1.99527	1.42024	330	4948	661	11501	19222
protein serine/threonine kinase activity	molecular function	3.99546	0.018399	8.21596	2.04656	0.502476	1.78017	1.83848	1.09923	35	391	956	16058	4674
negative regulation of cellular response to growth factor stimulus	biological process	3.97549	0.0187701	11.5789	2.44791	0.403752	1.53435	2.51169	1.58544	11	84	980	16365	90288
cellular component organization	biological process	3.97476	0.0187839	6.39305	2.30569	0.374707	1.74763	2.04884	1.57729	243	3558	748	12891	16043
positive regulation of purine nucleotide metabolic process	biological process	3.96532	0.018962	12.0482	2.67142	0.220132	1.65689	2.56093	1.96871	10	73	981	16376	1900544
positive regulation of nucleotide metabolic process	biological process	3.96532	0.018962	12.0482	2.67142	0.220132	1.65689	2.56093	1.96871	10	73	981	16376	45981
cellular component assembly	biological process	3.95072	0.0192409	6.94635	2.42079	0.468478	1.7389	2.22821	1.57434	101	1353	890	15096	22607
positive regulation of mitotic cell cycle	biological process	3.95039	0.0192471	15.7895	2.13109	0.342892	1.60832	2.6396	0.899636	6	32	985	16417	45931
negative regulation of viral genome replication	biological process	3.95039	0.0192471	15.7895	2.08054	0.544989	1.91059	1.35631	1.42078	6	32	985	16417	45071
transcription factor complex	cellular component	3.94747	0.0193035	8.83392	2.36978	0.365221	1.88035	2.08022	1.62839	25	258	966	16191	5667
tumor necrosis factor-mediated signaling pathway	biological process	3.94494	0.0193523	17.8571	2.48463	0.238631	1.5256	2.47609	1.63682	5	23	986	16426	33209
nuclear-transcribed mRNA catabolic process	biological process	3.93187	0.0196069	9.82659	2.23106	0.191152	1.70631	2.61594	0.97615	17	156	974	16293	956
negative regulation of protein kinase activity	biological process	3.93187	0.0196069	9.82659	2.33882	0.348122	1.5994	1.99341	1.76913	17	156	974	16293	6469
positive regulation of T cell differentiation	biological process	3.93056	0.0196326	13.3333	2.73594	0.416645	1.86367	2.18779	2.24567	8	52	983	16397	45582
establishment of protein localization	biological process	3.91779	0.0198849	7.14932	2.4465	0.284655	1.76662	2.47512	1.53008	79	1026	912	15423	45184
cortical cytoskeleton	cellular component	3.9138	0.0199645	14.2857	3.41798	0.352143	1.60716	3.20341	2.7937	7	42	984	16407	30863
core promoter sequence-specific DNA binding	molecular function	3.9138	0.0199645	14.2857	1.63496	0.401068	1.58747	1.89968	0.5352	7	42	984	16407	1046
cytoskeletal part	cellular component	3.91335	0.0199734	7.03125	2.30119	0.338376	1.73832	2.15563	1.56963	90	1190	901	15259	44430
negative regulation of phosphorus metabolic process	biological process	3.90195	0.0202024	8.56269	2.65994	0.349755	1.62178	2.39102	2.03821	28	299	963	16150	10563
negative regulation of phosphate metabolic process	biological process	3.90195	0.0202024	8.56269	2.65994	0.349755	1.62178	2.39102	2.03821	28	299	963	16150	45936
negative regulation of adaptive immune response	biological process	3.89949	0.0202523	21.0526	2.52261	0.174688	2.24831	1.80412	1.83851	4	15	987	16434	2820
response to protozoan	biological process	3.89949	0.0202523	21.0526	3.92692	0.235296	2.14323	4.19503	2.77221	4	15	987	16434	1562
positive regulation of alcohol biosynthetic process	biological process	3.89949	0.0202523	21.0526	3.14127	0.347867	1.71454	2.611	2.89832	4	15	987	16434	1902932
regulation of inflammatory response to antigenic stimulus	biological process	3.89949	0.0202523	21.0526	1.76447	0.129784	1.74923	1.6102	1.01576	4	15	987	16434	2861
mitochondrial fission	biological process	3.89949	0.0202523	21.0526	2.70434	0.246301	2.22104	2.53169	1.71949	4	15	987	16434	266
positive regulation of cyclic nucleotide biosynthetic process	biological process	3.89393	0.0203652	12.5	2.80003	0.231886	1.66218	2.62267	2.16552	9	63	982	16386	30804
positive regulation of lymphocyte differentiation	biological process	3.89393	0.0203652	12.5	2.66817	0.529398	1.90701	1.99132	2.13591	9	63	982	16386	45621
protein localization to membrane	biological process	3.89393	0.0203652	12.5	2.86922	0.306154	1.65182	2.64925	2.3157	9	63	982	16386	72657
endonuclease activity	molecular function	3.8688	0.0208834	11.0092	1.90758	0.163539	1.58076	1.26178	1.74333	12	97	979	16352	4519
neurotrophin TRK receptor signaling pathway	biological process	3.86379	0.0209883	8.85609	2.25403	0.439125	1.82434	2.06739	1.55501	24	247	967	16202	48011
ribosome	cellular component	3.86292	0.0210065	9.93789	1.94283	0.540211	1.80281	1.85297	0.671805	16	145	975	16304	5840
nucleobase-containing compound catabolic process	biological process	3.8474	0.0213351	7.66773	2.06125	0.300905	1.7064	1.78781	1.41715	48	578	943	15871	34655
positive regulation of antigen receptor-mediated signaling pathway	biological process	3.84404	0.0214069	27.2727	1.88289	0.186233	1.80863	0.632252	2.01821	3	8	988	16441	50857
coenzyme A biosynthetic process	biological process	3.84404	0.0214069	27.2727	1.78755	0.395558	1.51309	1.90868	0.97572	3	8	988	16441	15937
leukocyte tethering or rolling	biological process	3.84404	0.0214069	27.2727	4.31073	0.344614	2.16573	4.18492	3.64659	3	8	988	16441	50901
regulation of nuclear-transcribed mRNA poly(A) tail shortening	biological process	3.84404	0.0214069	27.2727	2.92424	0.334958	1.54004	2.86523	2.15274	3	8	988	16441	60211
positive regulation of nuclear-transcribed mRNA poly(A) tail shortening	biological process	3.84404	0.0214069	27.2727	2.92424	0.334958	1.54004	2.86523	2.15274	3	8	988	16441	60213
cytoplasmic side of plasma membrane	cellular component	3.83106	0.0216867	15.3846	2.00497	0.301307	1.64311	1.83974	1.29441	6	33	985	16416	9898
response to alcohol	biological process	3.82	0.0219278	8.91473	2.1556	0.267763	1.70451	1.98968	1.47301	23	235	968	16214	97305
regulation of protein modification process	biological process	3.81714	0.0219905	7.09282	2.36925	0.327936	1.72874	2.2013	1.63753	81	1061	910	15388	31399
actin filament binding	molecular function	3.81406	0.0220584	11.7647	2.05684	0.353302	1.68577	2.03357	0.975764	10	75	981	16374	51015
endosomal part	cellular component	3.8118	0.0221083	8.43023	2.14	0.346775	1.70339	1.74478	1.66405	29	315	962	16134	44440
RNA phosphodiester bond hydrolysis, endonucleolytic	biological process	3.80224	0.0223207	17.2414	1.39886	0.217566	1.59987	1.51921	0.411948	5	24	986	16425	90502
integral component of organelle membrane	cellular component	3.79291	0.02253	9.35961	3.58973	0.248017	1.9521	3.5404	2.67409	19	184	972	16265	31301
spindle	cellular component	3.7887	0.0226251	10.2941	1.91655	0.283864	1.74959	2.12103	0.704398	14	122	977	16327	5819
response to other organism	biological process	3.78489	0.0227114	8.13397	2.1918	0.314731	1.81327	1.91447	1.43437	34	384	957	16065	51707
response to lipid	biological process	3.76553	0.0231554	7.65472	2.63308	0.34278	1.82456	2.60715	1.72107	47	567	944	15882	33993
lymphocyte differentiation	biological process	3.75965	0.0232918	9.81595	1.72979	0.437696	1.90947	1.27546	0.920859	16	147	975	16302	30098
regulation of cellular response to stress	biological process	3.7435	0.0236712	8.3815	1.91401	0.305582	1.57385	1.63161	1.37737	29	317	962	16132	80135
cellular response to endogenous stimulus	biological process	3.73702	0.0238249	7.41222	2.63869	0.415069	1.70976	2.59335	1.83592	57	712	934	15737	71495
response to oxygen levels	biological process	3.73657	0.0238358	8.94309	2.14022	0.455059	1.81167	1.99265	1.1398	22	224	969	16225	70482
response to hypoxia	biological process	3.73608	0.0238473	9.05172	2.11161	0.476503	1.83652	1.93595	1.10978	21	211	970	16238	1666
positive regulation of purine nucleotide biosynthetic process	biological process	3.73231	0.0239375	12.1622	2.80003	0.231886	1.66218	2.62267	2.16552	9	65	982	16384	1900373
positive regulation of nucleotide biosynthetic process	biological process	3.73231	0.0239375	12.1622	2.80003	0.231886	1.66218	2.62267	2.16552	9	65	982	16384	30810
regulation of transcription factor import into nucleus	biological process	3.73231	0.0239375	12.1622	3.35018	0.47111	1.92075	3.3762	2.39864	9	65	982	16384	42990
regulation of production of molecular mediator of immune response	biological process	3.73231	0.0239375	12.1622	1.65605	0.189757	1.77413	0.791973	1.54639	9	65	982	16384	2700
spliceosomal complex assembly	biological process	3.72121	0.0242046	20	2.9924	0.572765	2.15373	2.90495	1.80753	4	16	987	16433	245
response to cholesterol	biological process	3.72121	0.0242046	20	3.00651	0.476804	1.47372	2.88533	2.38786	4	16	987	16433	70723
thymic T cell selection	biological process	3.72121	0.0242046	20	2.51286	0.246519	2.14494	1.7723	1.87485	4	16	987	16433	45061
integral component of Golgi membrane	cellular component	3.71618	0.0243266	15	2.71989	0.475239	2.30933	1.71719	2.33781	6	34	985	16415	30173
cytoplasmic side of membrane	cellular component	3.71618	0.0243266	15	2.00497	0.301307	1.64311	1.83974	1.29441	6	34	985	16415	98562
regulation of NF-kappaB import into nucleus	biological process	3.71618	0.0243266	15	3.56244	0.384138	1.84689	3.59936	2.69017	6	34	985	16415	42345
regulation of cellular catabolic process	biological process	3.7153	0.0243482	7.62987	1.78686	0.325601	1.64374	1.71472	0.930059	47	569	944	15880	31329
gene expression	biological process	3.7136	0.0243895	7.55287	2.16836	0.230495	1.74482	2.12776	1.35527	50	612	941	15837	10467
negative regulation of protein complex disassembly	biological process	3.71245	0.0244177	13.7255	3.94727	0.260955	1.47804	3.96353	3.34584	7	44	984	16405	43242
neurotrophin signaling pathway	biological process	3.70885	0.0245058	8.72727	2.25403	0.439125	1.82434	2.06739	1.55501	24	251	967	16198	38179
negative regulation of defense response	biological process	3.69937	0.0247391	11.1111	2.55972	0.27463	1.71831	2.30344	1.96239	11	88	980	16361	31348
small GTPase mediated signal transduction	biological process	3.69306	0.0248956	8.07601	2.08764	0.304024	1.66505	2.05945	1.36277	34	387	957	16062	7264
mRNA metabolic process	biological process	3.67748	0.0252865	7.6661	1.8629	0.218994	1.81082	1.64123	1.11195	45	542	946	15907	16071
protein modification process	biological process	3.6715	0.0254383	6.69068	2.23611	0.331747	1.75652	2.12583	1.43403	130	1813	861	14636	36211
cellular protein modification process	biological process	3.6715	0.0254383	6.69068	2.23611	0.331747	1.75652	2.12583	1.43403	130	1813	861	14636	6464
C-terminal protein amino acid modification	biological process	3.66637	0.0255691	16.6667	3.44045	0.232696	2.12099	3.60874	2.0909	5	25	986	16424	18410
platelet-derived growth factor receptor signaling pathway	biological process	3.66637	0.0255691	16.6667	1.90616	0.367744	1.43239	2.00941	1.0914	5	25	986	16424	48008
antigen processing and presentation of exogenous peptide antigen via MHC class I, TAP-dependent	biological process	3.65422	0.0258816	12	3.71966	0.155024	2.00149	3.97741	2.47014	9	66	982	16383	2479
negative regulation of transmembrane receptor protein serine/threonine kinase signaling pathway	biological process	3.63344	0.0264251	11	2.51733	0.434605	1.55518	2.55605	1.66822	11	89	980	16360	90101
regulation of response to DNA damage stimulus	biological process	3.61723	0.0268569	10.6195	1.78193	0.30087	1.6121	1.83426	0.89967	12	101	979	16348	2001020
lymphocyte mediated immunity	biological process	3.61633	0.0268811	13.4615	2.04721	0.509699	1.86083	2.10045	0.938733	7	45	984	16404	2449
transforming growth factor beta receptor signaling pathway	biological process	3.61473	0.0269242	10.3175	2.2731	0.393443	1.51615	2.27208	1.47947	13	113	978	16336	7179
response to decreased oxygen levels	biological process	3.61219	0.0269926	8.93617	2.11161	0.476503	1.83652	1.93595	1.10978	21	214	970	16235	36293
apical plasma membrane	cellular component	3.61219	0.0269926	8.93617	2.53163	0.424194	1.96717	2.12271	1.76549	21	214	970	16235	16324
intrinsic apoptotic signaling pathway	biological process	3.60952	0.0270649	9.63855	2.0147	0.457926	1.71726	2.0096	1.0257	16	150	975	16299	97193
JAK-STAT cascade	biological process	3.60554	0.0271729	14.6341	2.47379	0.572713	1.94802	2.41845	1.42635	6	35	985	16414	7259
epithelial cell maturation	biological process	3.59872	0.0273588	25	1.89987	0.11632	1.68242	2.14501	0.898721	3	9	988	16440	2070
response to leptin	biological process	3.59872	0.0273588	25	1.63804	0.139321	1.63743	1.75572	0.683987	3	9	988	16440	44321
sphingolipid binding	molecular function	3.59872	0.0273588	25	3.08466	0.251546	2.06461	2.69149	2.29473	3	9	988	16440	46625
positive regulation of T cell apoptotic process	biological process	3.59872	0.0273588	25	2.35991	0.742107	2.41945	2.82782	0.0609911	3	9	988	16440	70234
activation of MAPKKK activity	biological process	3.59872	0.0273588	25	1.69202	0.114295	1.41917	1.63699	1.16806	3	9	988	16440	185
thioesterase binding	molecular function	3.59872	0.0273588	25	3.72179	0.129683	1.90059	4.12637	2.30478	3	9	988	16440	31996
positive regulation of B cell mediated immunity	biological process	3.59872	0.0273588	25	1.91259	0.212342	1.84513	1.32155	1.33595	3	9	988	16440	2714
positive regulation of immunoglobulin mediated immune response	biological process	3.59872	0.0273588	25	1.91259	0.212342	1.84513	1.32155	1.33595	3	9	988	16440	2891
positive regulation of humoral immune response	biological process	3.59872	0.0273588	25	1.91259	0.212342	1.84513	1.32155	1.33595	3	9	988	16440	2922
positive regulation of organelle assembly	biological process	3.59872	0.0273588	25	2.74133	0.186309	1.5613	2.86981	1.84901	3	9	988	16440	1902117
regulation of immunoglobulin secretion	biological process	3.59872	0.0273588	25	3.24122	0.110459	1.44594	3.25168	2.57233	3	9	988	16440	51023
chemokine binding	molecular function	3.59872	0.0273588	25	1.53942	0.157996	1.57395	1.83313	0.384949	3	9	988	16440	19956
regulation of nuclear-transcribed mRNA catabolic process, deadenylation-dependent decay	biological process	3.59872	0.0273588	25	2.92424	0.334958	1.54004	2.86523	2.15274	3	9	988	16440	1900151
structural constituent of ribosome	molecular function	3.58619	0.0277037	9.80392	2.3659	0.241993	1.73094	2.71394	1.12716	15	138	976	16311	3735
regulation of cellular component movement	biological process	3.57965	0.0278854	7.73585	2.78303	0.42503	1.78227	2.64074	1.9954	41	489	950	15960	51270
cellular macromolecule catabolic process	biological process	3.56158	0.0283938	7.50383	2.10541	0.249484	1.69881	1.85278	1.43825	49	604	942	15845	44265
spectrin binding	molecular function	3.55466	0.028591	19.0476	3.69417	0.365854	1.77358	3.10467	3.28143	4	17	987	16432	30507
mitogen-activated protein kinase kinase kinase binding	molecular function	3.55466	0.028591	19.0476	2.17568	0.364071	1.60562	1.88442	1.52309	4	17	987	16432	31435
cytoplasmic sequestering of protein	biological process	3.55466	0.028591	19.0476	2.51399	0.597795	1.9722	2.73353	1.18845	4	17	987	16432	51220
omega peptidase activity	molecular function	3.55466	0.028591	19.0476	2.40212	0.304286	1.70512	2.765	1.26225	4	17	987	16432	8242
sodium-independent organic anion transmembrane transporter activity	molecular function	3.54904	0.0287523	40	3.33184	0.283237	1.5102	3.83292	2.06781	2	3	989	16446	15347
nuclear RNA surveillance	biological process	3.54904	0.0287523	40	2.33533	0.363004	1.60093	2.96462	0.845593	2	3	989	16446	71027
nuclear mRNA surveillance	biological process	3.54904	0.0287523	40	2.33533	0.363004	1.60093	2.96462	0.845593	2	3	989	16446	71028
estrogen receptor activity	molecular function	3.54904	0.0287523	40	3.01885	0.292922	1.7709	2.86713	2.40532	2	3	989	16446	30284
negative regulation of tyrosine phosphorylation of Stat3 protein	biological process	3.54904	0.0287523	40	3.71342	0.646289	1.37606	3.59237	3.15544	2	3	989	16446	42518
histone deacetylase regulator activity	molecular function	3.54904	0.0287523	40	1.43641	0.305035	1.58084	2.05249	0.0114898	2	3	989	16446	35033
peptide-transporting ATPase activity	molecular function	3.54904	0.0287523	40	3.66049	0.0855931	2.07159	4.00758	2.3807	2	3	989	16446	15440
TAP1 binding	molecular function	3.54904	0.0287523	40	3.66049	0.0855931	2.07159	4.00758	2.3807	2	3	989	16446	46978
TAP2 binding	molecular function	3.54904	0.0287523	40	3.66049	0.0855931	2.07159	4.00758	2.3807	2	3	989	16446	46979
alpha-beta T cell receptor complex	cellular component	3.54904	0.0287523	40	2.27302	0.16135	1.95403	2.55716	0.892196	2	3	989	16446	42105
cyclin catabolic process	biological process	3.54904	0.0287523	40	3.8942	0.0588338	1.63321	3.58984	3.49816	2	3	989	16446	8054
N-terminal protein lipidation	biological process	3.54904	0.0287523	40	2.16113	0.10996	1.91914	2.6915	0.572731	2	3	989	16446	6498
negative regulation of protein kinase activity by regulation of protein phosphorylation	biological process	3.54904	0.0287523	40	1.20287	0.36438	1.72552	0.65907	0.586103	2	3	989	16446	44387
cytoskeletal anchoring at nuclear membrane	biological process	3.54904	0.0287523	40	2.44659	0.388924	2.24011	1.92812	1.68087	2	3	989	16446	90286
MHC class II protein binding	molecular function	3.54904	0.0287523	40	1.57676	0.0847361	1.65304	2.02757	0.273761	2	3	989	16446	42289
regulation of interleukin-18 production	biological process	3.54904	0.0287523	40	3.67017	0.156346	1.8049	3.15207	3.50276	2	3	989	16446	32661
cobalt ion binding	molecular function	3.54904	0.0287523	40	1.84025	0.75195	2.19512	0.539884	1.00668	2	3	989	16446	50897
C-C chemokine binding	molecular function	3.54904	0.0287523	40	1.57535	0.177807	1.56087	1.77661	0.499318	2	3	989	16446	19957
positive regulation of inositol trisphosphate biosynthetic process	biological process	3.54904	0.0287523	40	4.49455	0.507735	1.95226	3.51517	4.71504	2	3	989	16446	32962
protein repair	biological process	3.54904	0.0287523	40	2.66883	0.917896	1.8565	1.81878	2.38265	2	3	989	16446	30091
sphingomyelin catabolic process	biological process	3.54904	0.0287523	40	1.24987	0.554481	1.57072	1.0167	0.217312	2	3	989	16446	6685
membrane biogenesis	biological process	3.54904	0.0287523	40	1.35888	0.634467	1.72157	0.415726	0.81716	2	3	989	16446	44091
fructose 2,6-bisphosphate metabolic process	biological process	3.54904	0.0287523	40	1.09654	0.132963	1.61792	1.29255	0.154695	2	3	989	16446	6003
regulation of organelle organization	biological process	3.54792	0.0287844	7.47384	2.58274	0.331492	1.73255	2.63342	1.67678	50	619	941	15830	33043
B cell receptor signaling pathway	biological process	3.53685	0.029105	16.129	2.61163	0.262327	2.06877	2.04421	1.93652	5	26	986	16423	50853
negative regulation of mononuclear cell proliferation	biological process	3.52308	0.0295083	13.2075	1.76137	0.234137	1.67343	1.86121	0.716399	7	46	984	16403	32945
negative regulation of lymphocyte proliferation	biological process	3.52308	0.0295083	13.2075	1.76137	0.234137	1.67343	1.86121	0.716399	7	46	984	16403	50672
regulation of protein localization	biological process	3.51419	0.029772	7.83898	2.97598	0.319072	1.85479	2.84798	2.18797	37	435	954	16014	32880
negative regulation of T cell proliferation	biological process	3.49889	0.030231	14.2857	2.14418	0.188954	1.70246	2.51523	0.841332	6	36	985	16413	42130
negative regulation of immune effector process	biological process	3.49711	0.0302848	12.3077	3.21146	0.214137	2.00222	3.17636	2.2717	8	57	983	16392	2698
positive regulation of phospholipase C activity	biological process	3.49711	0.0302848	12.3077	2.14153	0.198425	1.68967	1.73097	1.69296	8	57	983	16392	10863
protease binding	molecular function	3.49711	0.0302848	12.3077	1.67107	0.338592	1.64698	1.49721	0.836656	8	57	983	16392	2020
transcription initiation from RNA polymerase II promoter	biological process	3.45219	0.0316761	9.28962	2.58702	0.30098	1.67973	2.7563	1.60329	17	166	974	16283	6367
cellular response to lipopolysaccharide	biological process	3.44266	0.0319794	10.6796	2.982	0.298997	1.89972	3.09444	1.87357	11	92	980	16357	71222
regulation of phospholipase C activity	biological process	3.41693	0.0328131	12.1212	2.14153	0.198425	1.68967	1.73097	1.69296	8	58	983	16391	1900274
RNA polymerase II core promoter sequence-specific DNA binding	molecular function	3.41323	0.0329347	15.625	1.64708	0.454261	1.58466	1.90346	0.566311	5	27	986	16422	979
vesicle-mediated transport	biological process	3.41198	0.0329758	7.27041	2.51946	0.400787	1.79346	2.46667	1.60948	57	727	934	15722	16192
regulation of cysteine-type endopeptidase activity	biological process	3.40727	0.0331316	9.23913	2.56946	0.420374	1.85987	2.19734	1.67723	17	167	974	16282	2000116
negative regulation of response to biotic stimulus	biological process	3.39865	0.0334184	18.1818	2.18582	0.424568	1.95304	2.2147	0.97956	4	18	987	16431	2832
positive regulation of steroid metabolic process	biological process	3.39865	0.0334184	18.1818	1.7559	0.215336	1.62878	1.47725	1.07834	4	18	987	16431	45940
positive regulation of release of sequestered calcium ion into cytosol	biological process	3.39865	0.0334184	18.1818	1.84267	0.119973	1.87663	1.10014	1.7477	4	18	987	16431	51281
Notch receptor processing	biological process	3.39865	0.0334184	18.1818	1.97054	0.328956	1.67231	1.91668	1.12098	4	18	987	16431	7220
regulation of cell cycle checkpoint	biological process	3.39865	0.0334184	18.1818	2.01185	0.43785	1.95532	1.79357	1.01531	4	18	987	16431	1901976
positive regulation of myeloid leukocyte differentiation	biological process	3.39604	0.0335058	13.9535	2.36844	0.476959	1.7938	1.61444	1.9613	6	37	985	16412	2763
regulation of myeloid leukocyte differentiation	biological process	3.39532	0.0335298	10.989	2.30195	0.461598	1.74204	1.92107	1.59254	10	81	981	16368	2761
single-organism localization	biological process	3.39532	0.0335298	10.989	2.79	0.310839	1.67114	2.48694	2.2768	10	81	981	16368	1902578
single-organism cellular localization	biological process	3.39532	0.0335298	10.989	2.79	0.310839	1.67114	2.48694	2.2768	10	81	981	16368	1902580
purine nucleotide biosynthetic process	biological process	3.39532	0.0335298	10.989	2.05526	0.407528	1.58514	1.91945	1.37735	10	81	981	16368	6164
chromatin	cellular component	3.38611	0.0338399	8.62745	2.13299	0.393145	1.76541	1.65153	1.58557	22	233	969	16216	785
molecular_function	molecular function	3.3825	0.0339625	5.80888	2.24452	0.339955	1.78076	2.08454	1.42801	879	14253	112	2196	3674
regulation of Ras protein signal transduction	biological process	3.38132	0.0340024	10.5769	2.25843	0.701185	1.91704	1.93183	1.8401	11	93	980	16356	46578
positive regulation of cell proliferation	biological process	3.38025	0.0340388	7.33057	2.17501	0.294859	1.76496	2.09715	1.25593	53	670	938	15779	8284
regulation of purine nucleotide catabolic process	biological process	3.37953	0.0340633	8.06452	1.85288	0.259583	1.65588	1.81725	1.03577	30	342	961	16107	33121
positive regulation of steroid biosynthetic process	biological process	3.37857	0.0340962	23.0769	1.7116	0.182438	1.55715	1.67466	0.871442	3	10	988	16439	10893
negative regulation of glucose transport	biological process	3.37857	0.0340962	23.0769	2.54592	0.290113	1.45522	2.41543	1.86705	3	10	988	16439	10829
maintenance of gastrointestinal epithelium	biological process	3.37857	0.0340962	23.0769	3.47187	0.144396	2.17761	2.97097	3.05193	3	10	988	16439	30277
histone methyltransferase activity (H3-K4 specific)	molecular function	3.37857	0.0340962	23.0769	3.29495	0.516223	1.75561	3.72458	1.93949	3	10	988	16439	42800
nucleoplasm	cellular component	3.36985	0.0343949	7.0028	2.12281	0.289011	1.78983	1.88602	1.41613	75	996	916	15453	5654
protein tyrosine kinase activity	molecular function	3.36038	0.0347222	9.72222	2.6112	0.30172	1.73545	2.40525	1.91885	14	130	977	16319	4713
antigen processing and presentation of exogenous peptide antigen via MHC class I	biological process	3.35886	0.034775	11.3924	3.71966	0.155024	2.00149	3.97741	2.47014	9	70	982	16379	42590
regulation of nucleotide catabolic process	biological process	3.34912	0.0351152	8.0429	1.85288	0.259583	1.65588	1.81725	1.03577	30	343	961	16106	30811
regulation of nucleoside metabolic process	biological process	3.34912	0.0351152	8.0429	1.85288	0.259583	1.65588	1.81725	1.03577	30	343	961	16106	9118
regulation of locomotion	biological process	3.34844	0.0351391	7.60668	2.82971	0.398195	1.7844	2.70209	2.06699	41	498	950	15951	40012
cellular component disassembly involved in execution phase of apoptosis	biological process	3.34474	0.0352695	12.7273	2.27334	0.290939	1.67231	2.03846	1.62694	7	48	984	16401	6921
purine nucleoside biosynthetic process	biological process	3.33875	0.0354813	11.9403	2.0006	0.408614	1.5513	1.91061	1.35087	8	59	983	16390	42451
purine ribonucleoside biosynthetic process	biological process	3.33875	0.0354813	11.9403	2.0006	0.408614	1.5513	1.91061	1.35087	8	59	983	16390	46129
regulation of innate immune response	biological process	3.33686	0.0355483	8.67769	2.21474	0.39839	1.69632	2.08027	1.3984	21	221	970	16228	45088
regulation of T cell differentiation	biological process	3.33027	0.0357836	10.8696	2.86775	0.535089	2.10663	2.42287	1.99151	10	82	981	16367	45580
regulation of inflammatory response	biological process	3.32728	0.0358906	8.77193	2.5054	0.279582	1.76825	2.27578	1.7824	20	208	971	16241	50727
regulation of lymphocyte differentiation	biological process	3.32532	0.0359611	10.1695	2.77607	0.583258	2.11631	2.27596	1.85815	12	106	979	16343	45619
regulation of cell migration	biological process	3.32072	0.0361269	7.75862	2.86112	0.331534	1.75615	2.78337	2.01284	36	428	955	16021	30334
chromatin binding	molecular function	3.316	0.0362979	7.96915	2.37266	0.404096	1.78935	2.03063	1.68992	31	358	960	16091	3682
regulation of cellular component biogenesis	biological process	3.31439	0.0363562	7.87589	2.56952	0.305752	1.68603	2.68342	1.57174	33	386	958	16063	44087
endoplasmic reticulum	cellular component	3.31138	0.0364658	7.33813	2.40165	0.396097	1.80812	2.30499	1.56324	51	644	940	15805	5783
cytoplasmic vesicle	cellular component	3.31138	0.0364658	7.33813	2.54437	0.410939	1.8973	2.4148	1.63559	51	644	940	15805	31410
non-membrane spanning protein tyrosine kinase activity	molecular function	3.29679	0.0370017	13.6364	3.42006	0.50562	1.94041	3.09024	2.76082	6	38	985	16411	4715
positive regulation of neuron apoptotic process	biological process	3.29679	0.0370017	13.6364	2.40852	0.245571	1.85345	2.72933	1.04896	6	38	985	16411	43525
negative regulation of transcription factor import into nucleus	biological process	3.29512	0.0370637	15.1515	3.45687	0.428852	2.0798	3.6868	2.23427	5	28	986	16421	42992
ATPase binding	molecular function	3.29512	0.0370637	15.1515	1.9588	0.177619	1.52699	2.39265	0.822338	5	28	986	16421	51117
defense response to other organism	biological process	3.2951	0.0370645	8.30565	2.25091	0.30595	1.91763	2.04379	1.34703	25	276	966	16173	98542
structural molecule activity	molecular function	3.28725	0.0373564	7.46269	1.95158	0.300501	1.77688	1.98749	0.907471	45	558	946	15891	5198
regulation of macromolecule metabolic process	biological process	3.28484	0.0374466	6.22508	2.23438	0.346768	1.76914	2.02679	1.46319	281	4233	710	12216	60255
nucleolus	cellular component	3.26743	0.0381043	8.09249	2.28331	0.23926	1.63657	2.01551	1.68862	28	318	963	16131	5730
regulation of actin polymerization or depolymerization	biological process	3.26189	0.038316	10.3774	3.33026	0.206208	1.47554	3.47301	2.56973	11	95	980	16354	8064
SRP-dependent cotranslational protein targeting to membrane	biological process	3.26189	0.038316	10.3774	2.33953	0.14284	1.7247	2.75602	1.0504	11	95	980	16354	6614
regulation of cellular component size	biological process	3.26065	0.0383633	9.58904	3.00503	0.211947	1.56351	2.86528	2.38946	14	132	977	16317	32535
negative regulation of leukocyte proliferation	biological process	3.25942	0.0384106	12.5	1.76137	0.234137	1.67343	1.86121	0.716399	7	49	984	16400	70664
intrinsic apoptotic signaling pathway in response to endoplasmic reticulum stress	biological process	3.25214	0.0386913	17.3913	2.15262	0.586919	1.78463	2.12396	1.10767	4	19	987	16430	70059
regulation of gene silencing	biological process	3.25214	0.0386913	17.3913	2.48461	0.242455	1.55078	1.3886	2.77493	4	19	987	16430	60968
embryonic hemopoiesis	biological process	3.25214	0.0386913	17.3913	1.62243	0.622468	1.76979	1.03163	0.89346	4	19	987	16430	35162
stereocilium	cellular component	3.25214	0.0386913	17.3913	1.95846	0.233209	1.85833	1.48926	1.57518	4	19	987	16430	32420
protein complex subunit organization	biological process	3.24803	0.0388508	6.93694	2.29988	0.405343	1.71494	1.98952	1.60117	77	1033	914	15416	71822
negative regulation of response to external stimulus	biological process	3.24437	0.0389932	9.375	2.23354	0.319542	1.78591	2.25494	1.27472	15	145	976	16304	32102
receptor signaling protein activity	molecular function	3.23476	0.0393695	9.77444	2.66104	0.460956	1.76419	2.35349	2.02905	13	120	978	16329	5057
regulation of primary metabolic process	biological process	3.22581	0.0397234	6.19748	2.22257	0.343058	1.76708	2.03818	1.42947	295	4465	696	11984	80090
translational initiation	biological process	3.21509	0.0401519	10	2.20574	0.173329	1.73193	2.45616	1.00268	12	108	979	16341	6413
regulation of cellular component organization	biological process	3.21276	0.0402455	6.7238	2.60593	0.352119	1.76105	2.55959	1.74182	102	1415	889	15034	51128
regulation of cytokine production	biological process	3.20964	0.0403713	7.72627	2.24683	0.277419	1.85479	2.07996	1.39027	35	418	956	16031	1817
regulation of actin filament length	biological process	3.20374	0.04061	10.2804	3.33026	0.206208	1.47554	3.47301	2.56973	11	96	980	16353	30832
positive regulation of smooth muscle cell proliferation	biological process	3.20097	0.0407225	13.3333	1.75636	0.16438	1.73727	1.18532	1.46539	6	39	985	16410	48661
cellular nitrogen compound catabolic process	biological process	3.19869	0.0408156	7.32436	2.05804	0.301073	1.70506	1.78134	1.41774	49	620	942	15829	44270
regulation of cyclase activity	biological process	3.18814	0.0412485	11.5942	2.66425	0.343094	1.68208	2.37556	2.01734	8	61	983	16388	31279
regulation of mRNA processing	biological process	3.18814	0.0412485	11.5942	2.0499	0.284513	1.82256	1.96433	1.12712	8	61	983	16388	50684
hydrolase activity, acting on carbon-nitrogen (but not peptide) bonds, in cyclic amidines	molecular function	3.18216	0.0414961	14.7059	1.41978	0.526145	1.79412	0.619119	0.802313	5	29	986	16420	16814
DNA packaging	biological process	3.18216	0.0414961	14.7059	3.49404	0.309785	1.92864	3.55563	2.5238	5	29	986	16420	6323
extrinsic apoptotic signaling pathway via death domain receptors	biological process	3.18216	0.0414961	14.7059	1.5352	0.246234	1.63766	1.50785	0.652665	5	29	986	16420	8625
regulation of organelle assembly	biological process	3.18216	0.0414961	14.7059	2.02889	0.256251	1.76499	2.20082	1.04113	5	29	986	16420	1902115
RNA surveillance	biological process	3.18154	0.0415218	33.3333	2.33533	0.363004	1.60093	2.96462	0.845593	2	4	989	16445	71025
negative regulation of protein targeting to membrane	biological process	3.18154	0.0415218	33.3333	4.54261	0.239035	1.43649	4.64662	3.83854	2	4	989	16445	90315
gene silencing by miRNA	biological process	3.18154	0.0415218	33.3333	1.66218	0.349479	1.41279	1.23149	1.17354	2	4	989	16445	35195
negative regulation of execution phase of apoptosis	biological process	3.18154	0.0415218	33.3333	1.25576	0.318107	1.41895	1.0818	0.568985	2	4	989	16445	1900118
negative regulation of tyrosine phosphorylation of STAT protein	biological process	3.18154	0.0415218	33.3333	3.71342	0.646289	1.37606	3.59237	3.15544	2	4	989	16445	42532
transcription cofactor binding	molecular function	3.18154	0.0415218	33.3333	3.11042	0.340382	1.70502	3.53285	1.75304	2	4	989	16445	1221
transcription corepressor binding	molecular function	3.18154	0.0415218	33.3333	3.11042	0.340382	1.70502	3.53285	1.75304	2	4	989	16445	1222
nerve growth factor binding	molecular function	3.18154	0.0415218	33.3333	1.48343	0.328453	1.67354	1.16504	0.730443	2	4	989	16445	48406
ER to Golgi transport vesicle	cellular component	3.18154	0.0415218	33.3333	3.30791	0.250821	1.64255	3.82331	1.96307	2	4	989	16445	30134
negative regulation of leukocyte mediated cytotoxicity	biological process	3.18154	0.0415218	33.3333	3.04326	0.306018	1.949	2.13854	2.77447	2	4	989	16445	1911
negative regulation of cell killing	biological process	3.18154	0.0415218	33.3333	3.04326	0.306018	1.949	2.13854	2.77447	2	4	989	16445	31342
oligopeptide transmembrane transporter activity	molecular function	3.18154	0.0415218	33.3333	3.66049	0.0855931	2.07159	4.00758	2.3807	2	4	989	16445	35673
fibroblast migration	biological process	3.18154	0.0415218	33.3333	1.99941	0.277866	1.55011	2.24664	0.841116	2	4	989	16445	10761
spliceosomal tri-snRNP complex assembly	biological process	3.18154	0.0415218	33.3333	1.99826	0.221149	2.32684	1.67845	0.967944	2	4	989	16445	244
positive regulation of cholesterol metabolic process	biological process	3.18154	0.0415218	33.3333	1.36714	0.256267	1.69861	0.937195	0.726198	2	4	989	16445	90205
G-protein coupled glutamate receptor binding	molecular function	3.18154	0.0415218	33.3333	3.16694	0.218977	1.37198	2.80067	2.9109	2	4	989	16445	35256
protein lipoylation	biological process	3.18154	0.0415218	33.3333	2.16113	0.10996	1.91914	2.6915	0.572731	2	4	989	16445	9249
negative regulation of necrotic cell death	biological process	3.18154	0.0415218	33.3333	3.85387	0.306862	1.49928	3.96649	3.12076	2	4	989	16445	60547
macropinocytosis	biological process	3.18154	0.0415218	33.3333	3.06273	0.412391	1.81254	3.05175	2.25862	2	4	989	16445	44351
SUN-KASH complex	cellular component	3.18154	0.0415218	33.3333	2.44659	0.388924	2.24011	1.92812	1.68087	2	4	989	16445	34993
protein import into peroxisome membrane	biological process	3.18154	0.0415218	33.3333	1.285	0.413168	1.57973	1.29576	0.133717	2	4	989	16445	45046
T cell receptor binding	molecular function	3.18154	0.0415218	33.3333	2.58285	0.35953	1.79046	2.87653	1.29303	2	4	989	16445	42608
regulation of chemokine (C-X-C motif) ligand 2 production	biological process	3.18154	0.0415218	33.3333	1.9198	0.129802	1.37645	1.8153	1.51225	2	4	989	16445	2000341
iron ion transmembrane transport	biological process	3.18154	0.0415218	33.3333	1.46603	0.52111	2.07246	0.251588	1.02225	2	4	989	16445	34755
multicellular organismal iron ion homeostasis	biological process	3.18154	0.0415218	33.3333	1.46603	0.52111	2.07246	0.251588	1.02225	2	4	989	16445	60586
nuclear body organization	biological process	3.18154	0.0415218	33.3333	2.49349	0.228286	2.06752	2.80547	0.95217	2	4	989	16445	30575
telomerase holoenzyme complex	cellular component	3.18154	0.0415218	33.3333	1.42092	0.284077	1.57384	1.77956	0.242271	2	4	989	16445	5697
regulation of inositol trisphosphate biosynthetic process	biological process	3.18154	0.0415218	33.3333	4.49455	0.507735	1.95226	3.51517	4.71504	2	4	989	16445	32960
interleukin-1 secretion	biological process	3.18154	0.0415218	33.3333	2.14464	0.227948	2.07078	2.5767	0.359864	2	4	989	16445	50701
common-partner SMAD protein phosphorylation	biological process	3.18154	0.0415218	33.3333	3.26531	0.686236	1.43735	2.81282	3.00439	2	4	989	16445	7182
oxidoreductase activity, acting on a sulfur group of donors, disulfide as acceptor	molecular function	3.18154	0.0415218	33.3333	3.1655	0.344763	1.66137	3.36091	2.22192	2	4	989	16445	16671
Arp2/3 complex-mediated actin nucleation	biological process	3.18154	0.0415218	33.3333	1.53869	0.107249	1.45219	2.1008	0.295922	2	4	989	16445	34314
THO complex	cellular component	3.18154	0.0415218	33.3333	1.61143	0.111911	1.87031	2.0649	0.0546662	2	4	989	16445	347
THO complex part of transcription export complex	cellular component	3.18154	0.0415218	33.3333	1.61143	0.111911	1.87031	2.0649	0.0546662	2	4	989	16445	445
response to food	biological process	3.17948	0.0416072	21.4286	1.85772	0.204377	1.52979	2.07325	0.823574	3	11	988	16438	32094
positive regulation of circadian rhythm	biological process	3.17948	0.0416072	21.4286	2.59744	0.0938074	1.68181	2.54606	1.87951	3	11	988	16438	42753
regulation of necrotic cell death	biological process	3.17948	0.0416072	21.4286	2.61807	0.306746	1.75823	2.09102	2.08839	3	11	988	16438	10939
positive regulation of toll-like receptor signaling pathway	biological process	3.17948	0.0416072	21.4286	2.96897	0.311163	2.20439	2.37464	2.2666	3	11	988	16438	34123
response to interferon-beta	biological process	3.17948	0.0416072	21.4286	1.92985	0.422034	1.82368	1.7866	0.956852	3	11	988	16438	35456
intrinsic component of the cytoplasmic side of the plasma membrane	cellular component	3.17948	0.0416072	21.4286	1.7031	0.241564	1.63849	1.03696	1.62254	3	11	988	16438	31235
ATPase regulator activity	molecular function	3.17948	0.0416072	21.4286	2.04383	0.198787	1.43393	2.47291	1.01454	3	11	988	16438	60590
heterocycle catabolic process	biological process	3.17698	0.0417116	7.31343	2.05804	0.301073	1.70506	1.78134	1.41774	49	621	942	15828	46700
cytoplasmic mRNA processing body	cellular component	3.17655	0.0417295	12.2807	2.0616	0.476941	1.7016	1.83536	1.10454	7	50	984	16399	932
cytoplasmic membrane-bounded vesicle	cellular component	3.17204	0.0419179	7.40132	2.6235	0.404577	1.85477	2.58564	1.70819	45	563	946	15886	16023
cell-cell junction organization	biological process	3.1637	0.0422692	9.45946	3.04437	0.478591	1.62984	2.78755	2.41611	14	134	977	16315	45216
nuclear envelope	cellular component	3.1613	0.0423707	9.91736	2.35699	0.299539	1.95557	1.50699	1.97896	12	109	979	16340	5635
cellular response to biotic stimulus	biological process	3.1613	0.0423707	9.91736	2.60365	0.308789	1.82086	2.849	1.40761	12	109	979	16340	71216
regulation of protein metabolic process	biological process	3.15413	0.0426757	6.62139	2.22114	0.355813	1.74606	2.05839	1.41681	117	1650	874	14799	51246
protein autophosphorylation	biological process	3.15237	0.0427507	9.25926	2.23142	0.19022	1.69392	2.17109	1.56191	15	147	976	16302	46777
cell junction organization	biological process	3.14779	0.042947	9.09091	2.98615	0.473316	1.61803	2.74883	2.33319	16	160	975	16289	34330
positive regulation of innate immune response	biological process	3.14779	0.042947	9.09091	2.34471	0.400148	1.70374	2.2287	1.54306	16	160	975	16289	45089
protein targeting to ER	biological process	3.14662	0.0429973	10.1852	2.33953	0.14284	1.7247	2.75602	1.0504	11	97	980	16352	45047
cotranslational protein targeting to membrane	biological process	3.14662	0.0429973	10.1852	2.33953	0.14284	1.7247	2.75602	1.0504	11	97	980	16352	6613
cellular response to molecule of bacterial origin	biological process	3.14662	0.0429973	10.1852	2.982	0.298997	1.89972	3.09444	1.87357	11	97	980	16352	71219
plasma membrane part	cellular component	3.14122	0.0432299	6.52482	2.40878	0.301619	1.79501	2.20008	1.69273	138	1977	853	14472	44459
regulation of protein complex disassembly	biological process	3.11559	0.0443523	11.4286	3.78673	0.255775	1.47524	3.81753	3.16123	8	62	983	16387	43244
positive regulation of myeloid cell differentiation	biological process	3.11559	0.0443523	11.4286	2.41591	0.420749	1.8854	1.91537	1.7134	8	62	983	16387	45639
cellular response to lipid	biological process	3.11544	0.0443592	8.46774	2.84496	0.365535	1.79667	3.00584	1.74044	21	227	970	16222	71396
endoplasmic reticulum organization	biological process	3.11426	0.0444115	16.6667	2.45619	0.719187	1.58686	2.36159	1.59064	4	20	987	16429	7029
GPI anchor biosynthetic process	biological process	3.11426	0.0444115	16.6667	2.69793	0.405952	1.73046	2.54812	1.61816	4	20	987	16429	6506
mRNA splice site selection	biological process	3.11426	0.0444115	16.6667	2.13655	0.348009	1.9053	2.09686	1.06384	4	20	987	16429	6376
Rab guanyl-nucleotide exchange factor activity	molecular function	3.11426	0.0444115	16.6667	2.38132	0.43308	1.50708	1.71008	2.27937	4	20	987	16429	17112
cortical actin cytoskeleton	cellular component	3.11426	0.0444115	16.6667	3.46576	0.417332	1.46883	3.58363	2.67139	4	20	987	16429	30864
defense response to Gram-negative bacterium	biological process	3.11426	0.0444115	16.6667	2.40645	0.118377	2.00435	2.81832	1.01303	4	20	987	16429	50829
positive regulation of ATPase activity	biological process	3.11426	0.0444115	16.6667	2.1967	0.216705	1.67749	2.66297	0.872322	4	20	987	16429	32781
positive regulation of GTPase activity	biological process	3.10727	0.0447229	9.20245	1.7378	0.284588	1.67033	1.56139	0.960078	15	148	976	16301	43547
activation of phospholipase C activity	biological process	3.09602	0.0452288	12.069	2.01898	0.230123	1.76767	1.4259	1.69418	7	51	984	16398	7202
regulation of cell shape	biological process	3.09049	0.0454795	10.0917	2.87859	0.417731	1.60536	2.72691	2.137	11	98	980	16351	8360
establishment of protein localization to endoplasmic reticulum	biological process	3.09049	0.0454795	10.0917	2.33953	0.14284	1.7247	2.75602	1.0504	11	98	980	16351	72599
embryonic organ development	biological process	3.09049	0.0454795	10.0917	1.92646	0.455624	1.6731	1.99261	0.873458	11	98	980	16351	48568
cellular component disassembly	biological process	3.08813	0.0455872	8.01187	2.13514	0.234651	1.70358	1.6664	1.67744	27	310	964	16139	22411
negative regulation of multi-organism process	biological process	3.08244	0.0458474	10.4167	1.93458	0.382077	1.83232	1.65629	1.0105	10	86	981	16363	43901
GTPase activator activity	molecular function	3.07978	0.0459693	8.43373	2.002	0.276094	1.60903	1.74569	1.38869	21	228	970	16221	5096
Golgi stack	cellular component	3.07402	0.0462348	14.2857	3.16761	0.112566	1.74173	3.3872	2.09259	5	30	986	16419	5795
regulation of immunoglobulin mediated immune response	biological process	3.07402	0.0462348	14.2857	2.09008	0.17677	1.8865	1.8129	1.23439	5	30	986	16419	2889
regulation of ATPase activity	biological process	3.07402	0.0462348	14.2857	1.83106	0.212496	1.66532	2.08886	0.843635	5	30	986	16419	43462
positive regulation of protein phosphorylation	biological process	3.0727	0.0462961	7.32484	2.07648	0.301984	1.76075	1.90369	1.32908	46	582	945	15867	1934
regulation of myeloid cell differentiation	biological process	3.06942	0.046448	9.33333	2.29005	0.418107	1.80025	1.98729	1.47316	14	136	977	16313	45637
regulation of neuron apoptotic process	biological process	3.06213	0.0467878	8.98876	2.00715	0.281071	1.69657	1.96135	1.1627	16	162	975	16287	43523
regulation of catabolic process	biological process	3.04247	0.0477171	7.22543	1.77501	0.326372	1.64096	1.71165	0.931935	50	642	941	15807	9894
GTPase regulator activity	molecular function	3.04244	0.0477182	8.16327	1.91778	0.285414	1.61753	1.66598	1.26657	24	270	967	16179	30695
interaction with host	biological process	3.02444	0.0485852	10.7143	2.09534	0.173301	1.76953	2.29317	0.960207	9	75	982	16374	51701
negative regulation of protein polymerization	biological process	3.01898	0.0488509	12.766	3.73879	0.283269	1.49516	3.59903	3.21138	6	41	985	16408	32272
endoribonuclease activity	molecular function	3.01898	0.0488509	12.766	1.38397	0.236308	1.60892	1.37955	0.510879	6	41	985	16408	4521
calcium-dependent protein binding	molecular function	3.01898	0.0488509	12.766	1.46635	0.18653	1.73384	1.46522	0.824715	6	41	985	16408	48306
negative regulation of NF-kappaB transcription factor activity	biological process	3.01775	0.048911	11.8644	3.07045	0.693459	2.45516	3.26607	1.22179	7	52	984	16397	32088
transforming growth factor beta binding	molecular function	2.99827	0.0498732	20	2.86402	0.511255	1.4531	2.83088	2.12382	3	12	988	16437	50431
heparan sulfate proteoglycan biosynthetic process	biological process	2.99827	0.0498732	20	2.40481	0.197179	1.7897	2.51162	1.37308	3	12	988	16437	15012
positive regulation of lymphocyte apoptotic process	biological process	2.99827	0.0498732	20	2.35991	0.742107	2.41945	2.82782	0.0609911	3	12	988	16437	70230
mast cell activation	biological process	2.99827	0.0498732	20	3.53303	0.242895	2.21171	3.89461	1.93281	3	12	988	16437	45576
positive regulation of mRNA catabolic process	biological process	2.99827	0.0498732	20	2.92424	0.334958	1.54004	2.86523	2.15274	3	12	988	16437	61014
cellular response to pH	biological process	2.99827	0.0498732	20	1.61467	0.106518	1.68932	1.37055	1.18514	3	12	988	16437	71467
positive regulation of calcium-mediated signaling	biological process	2.98423	0.0505784	16	2.10465	0.183306	1.66814	2.46427	0.919195	4	21	987	16428	50850
response to mineralocorticoid	biological process	2.98423	0.0505784	16	2.96522	0.38708	1.89513	2.93848	2.19163	4	21	987	16428	51385
execution phase of apoptosis	biological process	2.98423	0.0505784	16	2.85075	0.389198	1.6334	2.42169	2.36443	4	21	987	16428	97194
positive regulation of ion transmembrane transport	biological process	2.98423	0.0505784	16	2.65046	0.14406	1.85768	2.97774	1.30474	4	21	987	16428	34767
response to bacterium	biological process	2.97858	0.0508652	8.88889	2.31286	0.167674	1.89034	2.43662	1.24479	16	164	975	16285	9617
negative regulation of intracellular protein transport	biological process	2.97572	0.0510108	11.1111	3.87434	0.357109	1.7963	4.09334	2.82295	8	64	983	16385	90317
positive regulation of neuron projection development	biological process	2.97572	0.0510108	11.1111	2.78657	0.257499	1.7165	2.79255	1.96556	8	64	983	16385	10976
regulation of lyase activity	biological process	2.97572	0.0510108	11.1111	2.66425	0.343094	1.68208	2.37556	2.01734	8	64	983	16385	51339
toll-like receptor 9 signaling pathway	biological process	2.97572	0.0510108	11.1111	2.23444	0.352642	1.70885	2.14459	1.43156	8	64	983	16385	34162
ER to Golgi transport vesicle membrane	cellular component	2.97042	0.051282	13.8889	3.59589	0.212451	1.57691	3.79221	2.70085	5	31	986	16418	12507
regulation of B cell mediated immunity	biological process	2.97042	0.051282	13.8889	2.09008	0.17677	1.8865	1.8129	1.23439	5	31	986	16418	2712
ribonucleoprotein granule	cellular component	2.96555	0.051532	10.2041	2.26026	0.491404	1.65436	2.24664	1.19019	10	88	981	16361	35770
regulation of transforming growth factor beta receptor signaling pathway	biological process	2.96555	0.051532	10.2041	2.43858	0.4388	1.54078	2.45112	1.61926	10	88	981	16361	17015
positive regulation of lipase activity	biological process	2.96179	0.0517265	10.5882	2.18648	0.189715	1.72452	1.81632	1.67003	9	76	982	16373	60193
Notch signaling pathway	biological process	2.95466	0.0520964	9.6	1.89605	0.279686	1.71238	1.66387	1.12871	12	113	979	16336	7219
positive regulation of NF-kappaB transcription factor activity	biological process	2.95466	0.0520964	9.6	2.39359	0.232264	1.63841	2.41634	1.48173	12	113	979	16336	51092
protein complex	cellular component	2.95234	0.0522175	6.25171	2.37572	0.329612	1.81302	2.22871	1.55101	229	3434	762	13015	43234
regulation of cellular metabolic process	biological process	2.95024	0.0523272	6.15836	2.23159	0.341343	1.75009	2.05545	1.44306	294	4480	697	11969	31323
regulation of neuron death	biological process	2.94649	0.0525238	8.71795	1.9937	0.276787	1.69428	1.95431	1.14496	17	178	974	16271	1901214
single-organism cellular process	biological process	2.94467	0.0526195	5.98331	2.20815	0.326444	1.75057	2.04129	1.43263	502	7888	489	8561	44763
regulation of protein depolymerization	biological process	2.94166	0.0527779	11.6667	3.95643	0.265677	1.48538	4.02614	3.29869	7	53	984	16396	1901879
positive regulation of cytokine biosynthetic process	biological process	2.94166	0.0527779	11.6667	1.88226	0.140118	1.77114	2.11918	0.711638	7	53	984	16396	42108
regulation of Ras GTPase activity	biological process	2.93697	0.0530261	8.48214	1.99325	0.259178	1.69276	1.7957	1.29874	19	205	972	16244	32318
regulation of RNA stability	biological process	2.93251	0.0532631	12.5	2.03013	0.312806	1.71846	1.82029	1.27706	6	42	985	16407	43487
negative regulation of protein depolymerization	biological process	2.93251	0.0532631	12.5	4.15202	0.272304	1.4893	4.2079	3.51948	6	42	985	16407	1901880
stress fiber	cellular component	2.93251	0.0532631	12.5	3.85244	0.291016	1.78084	4.04018	2.94254	6	42	985	16407	1725
regulation of stress fiber assembly	biological process	2.93251	0.0532631	12.5	3.35977	0.490241	1.71122	3.40209	2.50546	6	42	985	16407	51492
positive regulation of neuron death	biological process	2.93251	0.0532631	12.5	2.40852	0.245571	1.85345	2.72933	1.04896	6	42	985	16407	1901216
positive regulation of cellular component organization	biological process	2.92223	0.0538135	7.24409	3.02034	0.353498	1.74365	3.01424	2.18672	46	589	945	15860	51130
regulation of nucleobase-containing compound metabolic process	biological process	2.90524	0.0547354	6.24486	2.21489	0.3387	1.74831	2.03728	1.43537	228	3423	763	13026	19219
purine ribonucleotide biosynthetic process	biological process	2.90046	0.054998	10.4651	2.08829	0.395416	1.54039	1.95026	1.49611	9	77	982	16372	9152
actin cytoskeleton	cellular component	2.89284	0.0554184	9.28571	3.09474	0.396612	1.50886	2.93433	2.48775	13	127	978	16322	15629
organelle outer membrane	cellular component	2.89284	0.0554184	9.28571	2.14747	0.190714	1.98913	2.44958	0.600145	13	127	978	16322	31968
complement activation, lectin pathway	biological process	2.88283	0.0559759	28.5714	1.24666	0.169833	1.88099	1.24371	0.690343	2	5	989	16444	1867
positive regulation of circadian sleep/wake cycle, sleep	biological process	2.88283	0.0559759	28.5714	3.15465	0.117035	1.55757	2.9564	2.63507	2	5	989	16444	45938
positive regulation of homotypic cell-cell adhesion	biological process	2.88283	0.0559759	28.5714	4.36859	0.339303	1.49141	4.48188	3.65181	2	5	989	16444	34112
posttranscriptional gene silencing	biological process	2.88283	0.0559759	28.5714	1.66218	0.349479	1.41279	1.23149	1.17354	2	5	989	16444	16441
posttranscriptional gene silencing by RNA	biological process	2.88283	0.0559759	28.5714	1.66218	0.349479	1.41279	1.23149	1.17354	2	5	989	16444	35194
detection of mechanical stimulus involved in sensory perception of pain	biological process	2.88283	0.0559759	28.5714	2.01622	0.225681	1.70734	1.83728	1.26005	2	5	989	16444	50966
positive regulation of T cell receptor signaling pathway	biological process	2.88283	0.0559759	28.5714	1.82925	0.127269	1.57146	0.889457	1.94485	2	5	989	16444	50862
regulation of dendritic cell differentiation	biological process	2.88283	0.0559759	28.5714	3.78505	0.181619	1.47466	3.98836	2.96722	2	5	989	16444	2001198
regulation of T cell anergy	biological process	2.88283	0.0559759	28.5714	3.64028	0.246423	1.54194	3.74655	2.80644	2	5	989	16444	2667
regulation of lymphocyte anergy	biological process	2.88283	0.0559759	28.5714	3.64028	0.246423	1.54194	3.74655	2.80644	2	5	989	16444	2911
skeletal muscle atrophy	biological process	2.88283	0.0559759	28.5714	1.78162	0.134983	1.59582	0.800285	1.88916	2	5	989	16444	14732
regulation of glial cell apoptotic process	biological process	2.88283	0.0559759	28.5714	3.94062	0.102375	1.43819	4.2661	2.97911	2	5	989	16444	34350
negative regulation of glial cell apoptotic process	biological process	2.88283	0.0559759	28.5714	3.94062	0.102375	1.43819	4.2661	2.97911	2	5	989	16444	34351
oligopeptide transporter activity	molecular function	2.88283	0.0559759	28.5714	3.66049	0.0855931	2.07159	4.00758	2.3807	2	5	989	16444	15198
retinoic acid receptor activity	molecular function	2.88283	0.0559759	28.5714	2.19794	0.342618	1.63058	2.47084	0.913741	2	5	989	16444	3708
ribosomal small subunit assembly	biological process	2.88283	0.0559759	28.5714	2.58002	0.0334208	1.88216	3.07122	1.04313	2	5	989	16444	28
regulation of extracellular matrix disassembly	biological process	2.88283	0.0559759	28.5714	2.41433	0.321751	2.04956	2.53029	1.02349	2	5	989	16444	10715
positive regulation of activin receptor signaling pathway	biological process	2.88283	0.0559759	28.5714	3.93464	0.709243	1.87625	3.84356	3.1345	2	5	989	16444	32927
pancreatic juice secretion	biological process	2.88283	0.0559759	28.5714	1.05638	0.0209836	1.62278	1.28042	0.24665	2	5	989	16444	30157
peroxisomal membrane transport	biological process	2.88283	0.0559759	28.5714	1.285	0.413168	1.57973	1.29576	0.133717	2	5	989	16444	15919
lysosome localization	biological process	2.88283	0.0559759	28.5714	2.97536	0.278293	1.75356	2.81674	2.5046	2	5	989	16444	32418
regulation of adenylate cyclase activity involved in G-protein coupled receptor signaling pathway	biological process	2.88283	0.0559759	28.5714	4.25718	0.380645	1.80909	3.44381	4.39952	2	5	989	16444	10578
positive regulation of adenylate cyclase activity involved in G-protein coupled receptor signaling pathway	biological process	2.88283	0.0559759	28.5714	4.25718	0.380645	1.80909	3.44381	4.39952	2	5	989	16444	10579
G-protein coupled adenosine receptor activity	molecular function	2.88283	0.0559759	28.5714	2.68209	0.203632	1.58412	2.56644	1.96502	2	5	989	16444	1609
type I transforming growth factor beta receptor binding	molecular function	2.88283	0.0559759	28.5714	3.26531	0.686236	1.43735	2.81282	3.00439	2	5	989	16444	34713
sphingomyelin phosphodiesterase activity	molecular function	2.88283	0.0559759	28.5714	1.24987	0.554481	1.57072	1.0167	0.217312	2	5	989	16444	4767
cAMP-dependent protein kinase activity	molecular function	2.88283	0.0559759	28.5714	2.3809	0.603	2.07011	2.40441	1.00497	2	5	989	16444	4691
positive regulation of metabolic process	biological process	2.87815	0.0562387	6.43719	2.24208	0.369044	1.74872	2.06585	1.46391	144	2093	847	14356	9893
regulation of nitrogen compound metabolic process	biological process	2.87808	0.0562426	6.23161	2.22853	0.336362	1.75709	2.05668	1.43582	233	3506	758	12943	51171
negative regulation of epithelial cell migration	biological process	2.87107	0.0566383	13.5135	2.96881	0.365465	1.7997	3.30154	1.7273	5	32	986	16417	10633
regulation of calcium-mediated signaling	biological process	2.87107	0.0566383	13.5135	2.12612	0.236882	1.71149	2.33514	1.02224	5	32	986	16417	50848
gene silencing	biological process	2.86767	0.0568313	11.4754	1.66942	0.420492	1.67585	1.49848	0.874575	7	54	984	16395	16458
regulation of adenylate cyclase activity	biological process	2.86767	0.0568313	11.4754	2.87921	0.272005	1.66103	2.59407	2.35226	7	54	984	16395	45761
negative regulation of cell morphogenesis involved in differentiation	biological process	2.86139	0.0571891	15.3846	3.95087	0.427617	1.35942	3.95816	3.28226	4	22	987	16427	10771
mitotic DNA damage checkpoint	biological process	2.86139	0.0571891	15.3846	1.70199	0.350542	1.64438	2.24307	0.307557	4	22	987	16427	44773
response to organic cyclic compound	biological process	2.85948	0.0572984	7.21003	2.31062	0.31332	1.7046	2.19586	1.5246	46	592	945	15857	14070
RNA splicing	biological process	2.85409	0.057608	8	1.7448	0.232098	1.8067	1.39152	1.15036	24	276	967	16173	8380
metal ion transport	biological process	2.85338	0.0576492	7.49465	1.83303	0.301806	1.81589	1.59038	1.00071	35	432	956	16017	30001
regulation of DNA metabolic process	biological process	2.85063	0.057808	8.29876	2.33409	0.321612	1.58866	2.44733	1.46945	20	221	971	16228	51052
iron ion transport	biological process	2.84888	0.0579094	12.2449	1.81604	0.446407	2.03811	0.962222	1.15966	6	43	985	16406	6826
endothelial cell migration	biological process	2.84888	0.0579094	12.2449	1.40165	0.556483	1.62554	1.0176	0.4875	6	43	985	16406	43542
DNA-templated transcription, initiation	biological process	2.84682	0.0580286	8.49057	2.55948	0.292159	1.7119	2.69797	1.59795	18	194	973	16255	6352
regulation of JAK-STAT cascade	biological process	2.84246	0.0582821	10.8108	2.41183	0.258297	1.65864	2.04268	2.03095	8	66	983	16383	46425
regulation of cell-cell adhesion	biological process	2.84042	0.0584009	10.3448	3.55207	0.413019	1.46509	3.58861	2.89434	9	78	982	16371	22407
RNA polymerase II transcription factor binding	molecular function	2.84042	0.0584009	10.3448	1.54742	0.300413	1.69835	1.2452	0.958095	9	78	982	16371	1085
ruffle	cellular component	2.84042	0.0584009	10.3448	2.92362	0.495169	1.92121	2.74052	1.98195	9	78	982	16371	1726
positive regulation of protein oligomerization	biological process	2.83242	0.0588702	18.75	1.57074	0.378462	1.73024	1.90072	0.120987	3	13	988	16436	32461
cellular response to glucose starvation	biological process	2.83242	0.0588702	18.75	1.31997	0.355633	1.57562	1.60613	0.134158	3	13	988	16436	42149
retinoid X receptor binding	molecular function	2.83242	0.0588702	18.75	2.65502	0.349775	1.51352	1.85501	2.63385	3	13	988	16436	46965
entry into host cell	biological process	2.83242	0.0588702	18.75	1.68708	0.116987	1.74899	2.04608	0.414401	3	13	988	16436	30260
entry into host	biological process	2.83242	0.0588702	18.75	1.68708	0.116987	1.74899	2.04608	0.414401	3	13	988	16436	44409
entry into cell of other organism involved in symbiotic interaction	biological process	2.83242	0.0588702	18.75	1.68708	0.116987	1.74899	2.04608	0.414401	3	13	988	16436	51806
entry into other organism involved in symbiotic interaction	biological process	2.83242	0.0588702	18.75	1.68708	0.116987	1.74899	2.04608	0.414401	3	13	988	16436	51828
movement in host environment	biological process	2.83242	0.0588702	18.75	1.68708	0.116987	1.74899	2.04608	0.414401	3	13	988	16436	52126
movement in environment of other organism involved in symbiotic interaction	biological process	2.83242	0.0588702	18.75	1.68708	0.116987	1.74899	2.04608	0.414401	3	13	988	16436	52192
negative regulation of adaptive immune response based on somatic recombination of immune receptors built from immunoglobulin superfamily domains	biological process	2.83242	0.0588702	18.75	2.3656	0.183591	2.19099	1.88714	1.45321	3	13	988	16436	2823
lamellipodium membrane	cellular component	2.83242	0.0588702	18.75	1.33982	0.484742	1.73103	0.611737	0.768938	3	13	988	16436	31258
cell wall macromolecule catabolic process	biological process	2.83242	0.0588702	18.75	3.54394	1.08558	1.65552	3.46436	2.73825	3	13	988	16436	16998
smooth muscle tissue development	biological process	2.83242	0.0588702	18.75	1.50814	0.319815	1.34585	1.63309	0.767631	3	13	988	16436	48745
positive regulation of mRNA 3'-end processing	biological process	2.83242	0.0588702	18.75	2.92424	0.334958	1.54004	2.86523	2.15274	3	13	988	16436	31442
positive regulation of protein targeting to membrane	biological process	2.83242	0.0588702	18.75	3.30526	0.331385	2.269	3.67855	1.73431	3	13	988	16436	90314
aromatic compound catabolic process	biological process	2.82871	0.0590891	7.1535	2.06125	0.300905	1.7064	1.78781	1.41715	48	623	943	15826	19439
regulation of cellular carbohydrate metabolic process	biological process	2.82418	0.0593571	9.64912	3.61813	0.240886	2.05228	3.685	2.61263	11	103	980	16346	10675
positive regulation of defense response	biological process	2.81653	0.0598133	8.26446	2.31288	0.369624	1.68971	2.23981	1.47706	20	222	971	16227	31349
regulation of developmental process	biological process	2.81361	0.0599878	6.56231	2.31613	0.345597	1.7763	2.05475	1.61424	109	1552	882	14897	50793
response to mechanical stimulus	biological process	2.80762	0.0603482	8.82353	1.91635	0.206125	1.79348	1.57042	1.30143	15	155	976	16294	9612
positive regulation of transferase activity	biological process	2.80513	0.0604989	7.46269	2.00392	0.327367	1.74021	1.93202	1.13469	35	434	956	16015	51347
inflammatory response	biological process	2.80093	0.0607537	7.73481	2.45953	0.316396	1.8751	2.37945	1.50582	28	334	963	16115	6954
positive regulation of protein complex assembly	biological process	2.79843	0.0609055	9.90099	1.68422	0.30468	1.62138	1.87483	0.518103	10	91	981	16358	31334
carbohydrate derivative biosynthetic process	biological process	2.79438	0.0611527	7.83133	2.19641	0.335555	1.67075	2.16151	1.30652	26	306	965	16143	1901137
single-organism process	biological process	2.78533	0.0617087	5.91798	2.24427	0.322584	1.76644	2.07965	1.46406	596	9475	395	6974	44699
negative regulation of cytoskeleton organization	biological process	2.78165	0.0619363	10.2273	3.74881	0.255347	1.63887	3.71686	3.04304	9	79	982	16370	51494
regulation of cellular protein metabolic process	biological process	2.77992	0.0620432	6.62945	2.28304	0.341672	1.72067	2.13648	1.49523	95	1338	896	15111	32268
secondary active transmembrane transporter activity	molecular function	2.77853	0.0621299	8.64865	1.67575	0.33435	1.8535	1.46002	0.860875	16	169	975	16280	15291
mononuclear cell proliferation	biological process	2.77819	0.0621508	10.6667	2.16979	0.292832	1.68788	2.31842	1.19723	8	67	983	16382	32943
DNA alkylation	biological process	2.77574	0.0623036	13.1579	1.71845	0.491684	1.81593	1.81996	0.78172	5	33	986	16416	6305
DNA methylation	biological process	2.77574	0.0623036	13.1579	1.71845	0.491684	1.81593	1.81996	0.78172	5	33	986	16416	6306
regulation of DNA-templated transcription, elongation	biological process	2.77574	0.0623036	13.1579	1.98795	0.442344	1.93543	1.80709	0.953384	5	33	986	16416	32784
regulation of release of cytochrome c from mitochondria	biological process	2.77574	0.0623036	13.1579	2.07501	0.372656	1.75528	1.99581	1.14469	5	33	986	16416	90199
negative regulation of actin filament polymerization	biological process	2.77574	0.0623036	13.1579	4.09858	0.28215	1.42514	4.13926	3.50026	5	33	986	16416	30837
peptidyl-threonine modification	biological process	2.77574	0.0623036	13.1579	2.5748	0.263897	1.69225	2.66313	1.5745	5	33	986	16416	18210
anchored component of plasma membrane	cellular component	2.77574	0.0623036	13.1579	1.80797	0.268668	2.0035	1.72375	1.00095	5	33	986	16416	46658
Golgi membrane	cellular component	2.77031	0.0626424	7.3501	2.34602	0.259653	1.83652	2.3639	1.33962	38	479	953	15970	139
cellular response to oxygen-containing compound	biological process	2.76894	0.0627284	7.12166	2.9109	0.325936	1.77417	2.97602	1.9476	48	626	943	15823	1901701
actin filament bundle	cellular component	2.76795	0.0627906	12	3.85244	0.291016	1.78084	4.04018	2.94254	6	44	985	16405	32432
negative regulation of protein import into nucleus	biological process	2.76795	0.0627906	12	3.49844	0.423526	1.99869	3.78211	2.25168	6	44	985	16405	42308
digestive system process	biological process	2.76795	0.0627906	12	2.34933	0.080125	1.86147	2.24316	1.70452	6	44	985	16405	22600
regulation of cytoskeleton organization	biological process	2.76399	0.0630396	7.86164	2.8566	0.286169	1.64344	2.93126	1.98396	25	293	966	16156	51493
ubiquitin protein ligase binding	molecular function	2.75945	0.0633267	8.9172	2.32466	0.461093	1.59677	2.50414	1.258	14	143	977	16306	31625
small conjugating protein ligase binding	molecular function	2.75945	0.0633267	8.9172	2.32466	0.461093	1.59677	2.50414	1.258	14	143	977	16306	44389
response to transforming growth factor beta	biological process	2.75945	0.0633267	8.9172	2.25935	0.391714	1.51415	2.26479	1.46028	14	143	977	16306	71559
defense response to bacterium	biological process	2.75945	0.0633267	8.9172	2.31487	0.178067	1.93816	2.53415	1.09733	14	143	977	16306	42742
GPI anchor metabolic process	biological process	2.74515	0.0642385	14.8148	2.69793	0.405952	1.73046	2.54812	1.61816	4	23	987	16426	6505
RNA polymerase II repressing transcription factor binding	molecular function	2.74515	0.0642385	14.8148	1.37449	0.308048	1.58059	1.00644	1.2466	4	23	987	16426	1103
ADP binding	molecular function	2.74515	0.0642385	14.8148	3.65908	0.270103	2.18748	4.06434	2.15905	4	23	987	16426	43531
deaminase activity	molecular function	2.74515	0.0642385	14.8148	1.37896	0.463704	1.75516	0.718333	0.73734	4	23	987	16426	19239
positive regulation of transmembrane transport	biological process	2.74515	0.0642385	14.8148	2.65046	0.14406	1.85768	2.97774	1.30474	4	23	987	16426	34764
regulation of response to biotic stimulus	biological process	2.74482	0.06426	9.80392	2.11689	0.251258	1.79589	2.36613	0.86657	10	92	981	16357	2831
regulation of hydrolase activity	biological process	2.74005	0.0645668	6.88525	2.12909	0.305962	1.7148	2.00326	1.29999	63	852	928	15597	51336
sequence-specific DNA binding RNA polymerase II transcription factor activity	molecular function	2.73398	0.0649602	7.89474	1.93197	0.333464	1.72352	1.80254	1.12551	24	280	967	16169	981
maintenance of protein location in cell	biological process	2.7241	0.0656052	10.1124	1.98626	0.29535	1.88038	2.29862	0.667152	9	80	982	16369	32507
nucleoside biosynthetic process	biological process	2.7241	0.0656052	10.1124	2.08975	0.400635	1.5798	2.01745	1.41432	9	80	982	16369	9163
identical protein binding	molecular function	2.72073	0.0658267	6.81145	2.27262	0.43227	1.80828	2.20993	1.2669	69	944	922	15505	42802
positive regulation of phospholipase activity	biological process	2.71543	0.0661762	10.5263	2.14153	0.198425	1.68967	1.73097	1.69296	8	68	983	16381	10518
negative regulation of protein modification process	biological process	2.69318	0.0676656	7.65027	2.68929	0.332794	1.68573	2.39761	2.09031	28	338	963	16111	31400
maintenance of protein location	biological process	2.69221	0.0677311	9.70874	2.03834	0.288937	1.89188	2.35629	0.709709	10	93	981	16356	45185
positive regulation of phosphatidylinositol 3-kinase signaling	biological process	2.68962	0.067907	11.7647	3.33939	0.376089	2.10957	3.44129	2.03936	6	45	985	16404	14068
positive regulation of cell-cell adhesion	biological process	2.68419	0.0682767	12.8205	3.63847	0.328544	1.52935	3.71359	2.93624	5	34	986	16415	22409
positive regulation of intrinsic apoptotic signaling pathway	biological process	2.68419	0.0682767	12.8205	1.51472	0.409376	1.59496	1.56249	0.419325	5	34	986	16415	2001244
nucleus organization	biological process	2.68419	0.0682767	12.8205	2.83602	0.292617	2.22554	2.96795	1.49476	5	34	986	16415	6997
positive regulation of synaptic transmission, glutamatergic	biological process	2.67991	0.0685693	17.6471	1.94054	0.202248	1.53104	1.54025	1.62431	3	14	988	16435	51968
negative regulation of response to extracellular stimulus	biological process	2.67991	0.0685693	17.6471	1.62201	0.282344	1.59989	2.21431	0.221056	3	14	988	16435	32105
negative regulation of response to nutrient levels	biological process	2.67991	0.0685693	17.6471	1.62201	0.282344	1.59989	2.21431	0.221056	3	14	988	16435	32108
histone acetyltransferase binding	molecular function	2.67991	0.0685693	17.6471	1.7529	0.349118	1.75403	2.21601	0.472853	3	14	988	16435	35035
regulation of lipopolysaccharide-mediated signaling pathway	biological process	2.67991	0.0685693	17.6471	2.73738	0.521552	2.13163	2.76737	1.37145	3	14	988	16435	31664
nucleoside bisphosphate biosynthetic process	biological process	2.67991	0.0685693	17.6471	1.78755	0.395558	1.51309	1.90868	0.97572	3	14	988	16435	33866
ribonucleoside bisphosphate biosynthetic process	biological process	2.67991	0.0685693	17.6471	1.78755	0.395558	1.51309	1.90868	0.97572	3	14	988	16435	34030
purine nucleoside bisphosphate biosynthetic process	biological process	2.67991	0.0685693	17.6471	1.78755	0.395558	1.51309	1.90868	0.97572	3	14	988	16435	34033
myeloid dendritic cell differentiation	biological process	2.67991	0.0685693	17.6471	2.05391	0.346909	1.51279	2.01708	1.29475	3	14	988	16435	43011
protein K48-linked deubiquitination	biological process	2.67991	0.0685693	17.6471	3.66478	0.501637	1.95372	3.8392	2.7132	3	14	988	16435	71108
positive regulation of viral genome replication	biological process	2.67991	0.0685693	17.6471	1.29894	0.532348	1.66766	0.73672	0.613962	3	14	988	16435	45070
cell wall macromolecule metabolic process	biological process	2.67991	0.0685693	17.6471	3.54394	1.08558	1.65552	3.46436	2.73825	3	14	988	16435	44036
epithelial structure maintenance	biological process	2.67991	0.0685693	17.6471	3.47187	0.144396	2.17761	2.97097	3.05193	3	14	988	16435	10669
histone deubiquitination	biological process	2.67991	0.0685693	17.6471	2.51248	0.307991	1.86256	2.68048	1.36797	3	14	988	16435	16578
regulation of mRNA catabolic process	biological process	2.67991	0.0685693	17.6471	2.92424	0.334958	1.54004	2.86523	2.15274	3	14	988	16435	61013
amyloid precursor protein metabolic process	biological process	2.67991	0.0685693	17.6471	1.61876	0.112924	1.63081	1.67658	0.858266	3	14	988	16435	42982
peptide binding	molecular function	2.6763	0.0688175	8.80503	2.501	0.253829	1.8841	2.44984	1.54247	14	145	977	16304	42277
regulation of protein secretion	biological process	2.66959	0.0692807	8.96552	2.57473	0.184641	1.86522	2.07456	2.22091	13	132	978	16317	50708
phosphatase binding	molecular function	2.66858	0.0693503	9.16031	2.61155	0.347469	1.66704	2.74888	1.60268	12	119	979	16330	19902
regulation of multicellular organismal process	biological process	2.66824	0.0693745	6.44501	2.25993	0.323526	1.79723	2.04328	1.4782	126	1829	865	14620	51239
integral component of endoplasmic reticulum membrane	cellular component	2.66775	0.0694083	10	3.97346	0.113276	1.95674	4.29778	2.78441	9	81	982	16368	30176
glycosyl compound biosynthetic process	biological process	2.66775	0.0694083	10	2.08975	0.400635	1.5798	2.01745	1.41432	9	81	982	16368	1901659
cellular protein localization	biological process	2.65823	0.0700719	8.18966	2.31127	0.323326	1.6585	2.15239	1.62766	19	213	972	16236	34613
response to molecule of bacterial origin	biological process	2.65823	0.0700719	8.18966	2.38498	0.292889	1.9171	2.19534	1.61862	19	213	972	16236	2237
protein activation cascade	biological process	2.65754	0.0701204	10.9375	2.56928	0.370532	2.22011	1.90114	1.92173	7	57	984	16392	72376
regulation of carbohydrate biosynthetic process	biological process	2.65754	0.0701204	10.9375	4.00118	0.18798	2.0435	3.97044	3.17891	7	57	984	16392	43255
zinc ion binding	molecular function	2.65302	0.0704379	6.69492	2.41141	0.282522	1.81591	2.12937	1.66101	79	1101	912	15348	8270
cellular response to alkaloid	biological process	2.63499	0.0717195	14.2857	1.45265	0.29846	1.47809	1.27098	0.838405	4	24	987	16425	71312
integral component of lumenal side of endoplasmic reticulum membrane	cellular component	2.63499	0.0717195	14.2857	4.15898	0.216442	1.5819	4.377	3.29372	4	24	987	16425	71556
cellular senescence	biological process	2.63499	0.0717195	14.2857	2.08845	0.229013	1.53174	1.89034	1.64817	4	24	987	16425	90398
chromosome condensation	biological process	2.63499	0.0717195	14.2857	3.71654	0.29059	2.07986	3.7566	2.69275	4	24	987	16425	30261
phosphatidylinositol-3,4,5-trisphosphate binding	molecular function	2.63499	0.0717195	14.2857	2.74901	0.855283	2.26187	3.0258	1.66565	4	24	987	16425	5547
rRNA catabolic process	biological process	2.63272	0.0718824	25	1.48088	0.244299	1.68077	1.5837	0.395317	2	6	989	16443	16075
beta-2-microglobulin binding	molecular function	2.63272	0.0718824	25	2.27852	0.625194	2.07994	1.6017	1.91847	2	6	989	16443	30881
regulation of integrin-mediated signaling pathway	biological process	2.63272	0.0718824	25	4.37139	0.268071	1.35498	4.45638	3.71137	2	6	989	16443	2001044
hepatocyte apoptotic process	biological process	2.63272	0.0718824	25	1.19487	0.329215	1.51985	0.828594	0.64466	2	6	989	16443	97284
neurotrophin binding	molecular function	2.63272	0.0718824	25	1.48343	0.328453	1.67354	1.16504	0.730443	2	6	989	16443	43121
inositol trisphosphate phosphatase activity	molecular function	2.63272	0.0718824	25	1.15357	0.370614	1.42965	1.38266	0.741489	2	6	989	16443	46030
striated muscle atrophy	biological process	2.63272	0.0718824	25	1.78162	0.134983	1.59582	0.800285	1.88916	2	6	989	16443	14891
regulation of necroptotic process	biological process	2.63272	0.0718824	25	2.7407	0.331734	1.77558	2.13939	2.26015	2	6	989	16443	60544
activated T cell proliferation	biological process	2.63272	0.0718824	25	3.45495	0.390498	1.69817	3.70159	2.43943	2	6	989	16443	50798
oligopeptide transport	biological process	2.63272	0.0718824	25	3.66049	0.0855931	2.07159	4.00758	2.3807	2	6	989	16443	6857
negative regulation of inclusion body assembly	biological process	2.63272	0.0718824	25	3.8001	0.118262	2.50127	4.20228	2.14889	2	6	989	16443	90084
hemidesmosome	cellular component	2.63272	0.0718824	25	1.40215	0.415424	1.50293	1.26539	0.555157	2	6	989	16443	30056
negative regulation of lipopolysaccharide-mediated signaling pathway	biological process	2.63272	0.0718824	25	2.63866	0.6207	2.29908	2.56393	1.21469	2	6	989	16443	31665
sodium:phosphate symporter activity	molecular function	2.63272	0.0718824	25	1.03642	0.260953	1.6362	1.17393	0.65923	2	6	989	16443	5436
morphogenesis of an endothelium	biological process	2.63272	0.0718824	25	1.39496	0.45118	1.66805	0.837237	0.907249	2	6	989	16443	3159
endothelial tube morphogenesis	biological process	2.63272	0.0718824	25	1.39496	0.45118	1.66805	0.837237	0.907249	2	6	989	16443	61154
RNA destabilization	biological process	2.63272	0.0718824	25	2.38289	0.229469	1.51602	2.60042	1.38661	2	6	989	16443	50779
cellular response to interleukin-15	biological process	2.63272	0.0718824	25	3.86962	0.113928	1.64816	4.11249	2.98152	2	6	989	16443	71350
interferon-gamma production	biological process	2.63272	0.0718824	25	1.49248	0.380248	1.82113	0.493309	1.54719	2	6	989	16443	32609
uropod	cellular component	2.63272	0.0718824	25	2.59744	0.303265	1.69828	3.04172	1.23244	2	6	989	16443	1931
basal part of cell	cellular component	2.63272	0.0718824	25	1.46603	0.52111	2.07246	0.251588	1.02225	2	6	989	16443	45178
C-X-C chemokine receptor activity	molecular function	2.63272	0.0718824	25	1.89658	0.126896	1.69139	2.31784	0.628404	2	6	989	16443	16494
positive regulation of neurotransmitter secretion	biological process	2.63272	0.0718824	25	4.25718	0.380645	1.80909	3.44381	4.39952	2	6	989	16443	1956
corticosteroid receptor signaling pathway	biological process	2.63272	0.0718824	25	3.99212	0.549417	2.00628	3.26441	3.74105	2	6	989	16443	31958
cellular response to interferon-beta	biological process	2.63272	0.0718824	25	1.34656	0.318482	1.54512	1.33831	0.304866	2	6	989	16443	35458
SMAD protein complex assembly	biological process	2.63272	0.0718824	25	3.66164	0.677978	1.36911	3.64779	3.13337	2	6	989	16443	7183
Arp2/3 protein complex	cellular component	2.63272	0.0718824	25	1.53869	0.107249	1.45219	2.1008	0.295922	2	6	989	16443	5885
leukocyte aggregation	biological process	2.63272	0.0718824	25	4.28829	0.0718815	2.00583	4.60622	3.15135	2	6	989	16443	70486
actin filament depolymerization	biological process	2.63272	0.0718824	25	1.86697	0.0607618	1.83213	0.504732	2.1999	2	6	989	16443	30042
profilin binding	molecular function	2.63272	0.0718824	25	1.55862	0.404859	1.84674	1.0769	0.661807	2	6	989	16443	5522
cytidine deaminase activity	molecular function	2.63272	0.0718824	25	2.04942	0.680219	2.04279	1.13772	1.14627	2	6	989	16443	4126
cytidine metabolic process	biological process	2.63272	0.0718824	25	2.04942	0.680219	2.04279	1.13772	1.14627	2	6	989	16443	46087
cytidine catabolic process	biological process	2.63272	0.0718824	25	2.04942	0.680219	2.04279	1.13772	1.14627	2	6	989	16443	6216
cytidine deamination	biological process	2.63272	0.0718824	25	2.04942	0.680219	2.04279	1.13772	1.14627	2	6	989	16443	9972
heterotypic cell-cell adhesion	biological process	2.63272	0.0718824	25	1.86922	0.308595	2.09012	0.235839	1.99621	2	6	989	16443	34113
cell proliferation involved in metanephros development	biological process	2.63272	0.0718824	25	2.10859	0.246288	1.41672	2.17155	1.17622	2	6	989	16443	72203
negative regulation of protein transport	biological process	2.62721	0.07228	9.32203	3.73476	0.384701	1.77935	3.85523	2.75582	11	107	980	16342	51224
mitochondrial outer membrane	cellular component	2.62721	0.07228	9.32203	2.11977	0.186551	1.97834	2.42205	0.575558	11	107	980	16342	5741
outer membrane	cellular component	2.62689	0.0723027	8.90411	2.14747	0.190714	1.98913	2.44958	0.600145	13	133	978	16316	19867
cytoskeleton	cellular component	2.61805	0.0729447	7.18039	2.43815	0.320107	1.76047	1.98636	1.92857	41	530	950	15919	5856
phosphoprotein binding	molecular function	2.61377	0.0732582	11.5385	2.74087	0.230957	2.12187	2.41	1.834	6	46	985	16403	51219
regulation of actin filament polymerization	biological process	2.61256	0.0733462	9.89011	3.35862	0.210742	1.43731	3.49036	2.62509	9	82	982	16367	30833
regulation of B cell activation	biological process	2.61256	0.0733462	9.89011	1.77642	0.160588	1.93092	0.956193	1.54648	9	82	982	16367	50864
positive regulation of macromolecule metabolic process	biological process	2.6085	0.0736449	6.41342	2.24443	0.365868	1.74564	2.08207	1.46677	130	1897	861	14552	10604
ovarian follicle development	biological process	2.59621	0.0745553	12.5	1.65289	0.308897	1.71131	1.20928	1.02101	5	35	986	16414	1541
hormone-mediated signaling pathway	biological process	2.59621	0.0745553	12.5	2.6453	0.206633	1.7353	2.27102	2.22492	5	35	986	16414	9755
cytosolic calcium ion transport	biological process	2.59621	0.0745553	12.5	1.88466	0.345417	1.9608	1.42542	0.904651	5	35	986	16414	60401
calcium ion transport into cytosol	biological process	2.59621	0.0745553	12.5	1.88466	0.345417	1.9608	1.42542	0.904651	5	35	986	16414	60402
protein deubiquitination	biological process	2.59428	0.0746996	10.2564	2.06376	0.191671	1.62836	1.54453	1.79967	8	70	983	16379	16579
negative regulation of inflammatory response	biological process	2.59428	0.0746996	10.2564	2.54216	0.242478	1.70508	2.35677	1.93	8	70	983	16379	50728
leukocyte mediated immunity	biological process	2.59122	0.0749282	10.7692	2.04721	0.509699	1.86083	2.10045	0.938733	7	58	984	16391	2443
ERBB signaling pathway	biological process	2.5905	0.0749828	8.42105	2.81499	0.555628	1.98836	2.74234	1.98633	16	174	975	16275	38127
purine-containing compound biosynthetic process	biological process	2.58993	0.075025	9.52381	2.05526	0.407528	1.58514	1.91945	1.37735	10	95	981	16354	72522
response to tumor necrosis factor	biological process	2.58993	0.075025	9.52381	2.26576	0.587386	1.86515	1.49422	1.55028	10	95	981	16354	34612
protein targeting	biological process	2.58508	0.07539	7.95455	2.08244	0.288443	1.88816	2.16961	1.00628	21	243	970	16206	6605
activation of innate immune response	biological process	2.58483	0.0754091	8.84354	2.2506	0.38914	1.67743	2.18544	1.39671	13	134	978	16315	2218
macromolecule catabolic process	biological process	2.57516	0.0761417	6.92308	2.09425	0.259368	1.6942	1.83377	1.43049	54	726	937	15723	9057
response to lipopolysaccharide	biological process	2.56631	0.0768182	8.18182	2.33047	0.295721	1.9065	2.15359	1.54848	18	202	973	16247	32496
peptide metabolic process	biological process	2.55852	0.0774193	9.78261	1.65337	0.402421	1.82901	1.52973	0.626192	9	83	982	16366	6518
hemopoiesis	biological process	2.55852	0.0774193	9.78261	1.8703	0.612585	1.63379	1.57095	1.20904	9	83	982	16366	30097
glycolipid metabolic process	biological process	2.55852	0.0774193	9.78261	2.0437	0.336741	1.72333	2.0269	0.915634	9	83	982	16366	6664
protein modification by small protein removal	biological process	2.55852	0.0774193	9.78261	1.96404	0.215531	1.59324	1.40581	1.74012	9	83	982	16366	70646
response to abiotic stimulus	biological process	2.55625	0.0775952	6.81319	1.97704	0.363009	1.80923	1.7212	1.16328	62	848	929	15601	9628
negative regulation of apoptotic signaling pathway	biological process	2.55582	0.0776283	8.64198	1.99435	0.295784	1.79607	1.69777	1.25193	14	148	977	16301	2001234
negative regulation of cellular protein metabolic process	biological process	2.55105	0.078	7.29167	2.44062	0.318788	1.68405	2.20285	1.75827	35	445	956	16004	32269
regulation of tyrosine phosphorylation of STAT protein	biological process	2.54029	0.0788433	11.3208	2.50614	0.275537	1.6699	2.07597	2.15895	6	47	985	16402	42509
regulation of actin filament bundle assembly	biological process	2.54029	0.0788433	11.3208	3.35977	0.490241	1.71122	3.40209	2.50546	6	47	985	16402	32231
regulation of DNA repair	biological process	2.54029	0.0788433	11.3208	1.84915	0.232804	1.47369	2.10956	0.967986	6	47	985	16402	6282
response to retinoic acid	biological process	2.54022	0.0788489	9.43396	2.60356	0.299078	1.69933	2.73061	1.60643	10	96	981	16353	32526
intracellular estrogen receptor signaling pathway	biological process	2.53909	0.0789383	16.6667	1.54967	0.190357	1.52111	1.90155	0.3453	3	15	988	16434	30520
protein homotrimerization	biological process	2.53909	0.0789383	16.6667	2.18429	0.308676	1.41917	2.30005	1.49425	3	15	988	16434	70207
positive regulation of natural killer cell mediated immunity	biological process	2.53909	0.0789383	16.6667	2.88117	0.462895	1.85368	2.47532	2.37731	3	15	988	16434	2717
NuRD complex	cellular component	2.53909	0.0789383	16.6667	1.14079	0.191141	1.55767	0.140899	1.2738	3	15	988	16434	16581
CHD-type complex	cellular component	2.53909	0.0789383	16.6667	1.14079	0.191141	1.55767	0.140899	1.2738	3	15	988	16434	90545
coenzyme A metabolic process	biological process	2.53909	0.0789383	16.6667	1.78755	0.395558	1.51309	1.90868	0.97572	3	15	988	16434	15936
regulation of mRNA 3'-end processing	biological process	2.53909	0.0789383	16.6667	2.92424	0.334958	1.54004	2.86523	2.15274	3	15	988	16434	31440
negative regulation of I-kappaB kinase/NF-kappaB signaling	biological process	2.53045	0.0796234	13.7931	2.87664	0.997487	2.86925	3.17941	0.199436	4	25	987	16424	43124
response to electrical stimulus	biological process	2.53045	0.0796234	13.7931	1.892	0.263342	1.92376	1.98483	0.700032	4	25	987	16424	51602
mitotic DNA integrity checkpoint	biological process	2.53045	0.0796234	13.7931	1.70199	0.350542	1.64438	2.24307	0.307557	4	25	987	16424	44774
positive regulation of production of molecular mediator of immune response	biological process	2.53045	0.0796234	13.7931	1.47653	0.157006	1.76427	0.601775	1.45601	4	25	987	16424	2702
regulation of carbohydrate catabolic process	biological process	2.53045	0.0796234	13.7931	1.87895	0.480687	1.87058	1.75284	0.794713	4	25	987	16424	43470
regulation of cellular carbohydrate catabolic process	biological process	2.53045	0.0796234	13.7931	1.87895	0.480687	1.87058	1.75284	0.794713	4	25	987	16424	43471
membrane organization	biological process	2.52887	0.079749	7.27651	2.58645	0.320254	1.68549	2.41061	1.90679	35	446	956	16003	61024
negative regulation of macromolecule metabolic process	biological process	2.52299	0.0802196	6.52463	2.18923	0.360274	1.70493	1.9956	1.4483	98	1404	893	15045	10605
glycolipid biosynthetic process	biological process	2.51163	0.0811362	12.1951	2.74714	0.367021	1.68556	2.65728	1.67682	5	36	986	16413	9247
response to estradiol	biological process	2.50559	0.0816277	9.67742	2.22265	0.246345	1.71866	2.36096	1.2309	9	84	982	16365	32355
response to oxygen-containing compound	biological process	2.49782	0.0822638	6.67268	2.65394	0.332769	1.75694	2.59689	1.81608	74	1035	917	15414	1901700
nuclease activity	molecular function	2.4972	0.0823155	8.42697	1.89779	0.180067	1.57321	1.32433	1.68083	15	163	976	16286	4518
cellular macromolecule localization	biological process	2.4958	0.0824303	8.01688	2.31127	0.323326	1.6585	2.15239	1.62766	19	218	972	16231	70727
regulation of carbohydrate metabolic process	biological process	2.48815	0.0830638	9.09091	3.61813	0.240886	2.05228	3.685	2.61263	11	110	980	16339	6109
toll-like receptor signaling pathway	biological process	2.48815	0.0830638	9.09091	2.35162	0.397155	1.68759	2.29879	1.5063	11	110	980	16339	2224
core promoter binding	molecular function	2.47867	0.0838545	10	1.6127	0.396267	1.58007	1.83847	0.552911	8	72	983	16377	1047
intrinsic apoptotic signaling pathway in response to DNA damage	biological process	2.47867	0.0838545	10	1.927	0.441859	1.68758	1.88819	0.994196	8	72	983	16377	8630
cell-type specific apoptotic process	biological process	2.47867	0.0838545	10	2.03319	0.270138	1.70495	2.12363	1.04194	8	72	983	16377	97285
toll-like receptor 3 signaling pathway	biological process	2.47867	0.0838545	10	2.58195	0.577059	1.84736	2.3388	1.7658	8	72	983	16377	34138
amide binding	molecular function	2.47825	0.0838898	8.53659	2.501	0.253829	1.8841	2.44984	1.54247	14	150	977	16299	33218
negative regulation of metabolic process	biological process	2.46994	0.0845902	6.46736	2.16489	0.361672	1.6948	1.97188	1.424	106	1533	885	14916	9892
positive regulation of JAK-STAT cascade	biological process	2.4691	0.0846608	11.1111	1.83913	0.0875809	1.78298	1.36082	1.53617	6	48	985	16401	46427
intrinsic component of membrane	cellular component	2.4691	0.0846608	11.1111	2.16401	0.492109	1.81307	1.54382	1.58293	6	48	985	16401	31224
multicellular organism growth	biological process	2.46381	0.0851099	10.4478	2.03504	0.458807	1.64688	1.98303	1.20637	7	60	984	16389	35264
negative regulation of MAP kinase activity	biological process	2.46381	0.0851099	10.4478	2.06041	0.228031	1.52383	1.8793	1.39241	7	60	984	16389	43407
protein import	biological process	2.45374	0.0859716	9.57447	1.95886	0.349339	1.76357	1.73568	1.17408	9	85	982	16364	17038
regulation of cytokine biosynthetic process	biological process	2.45374	0.0859716	9.57447	1.90606	0.134092	1.74022	2.14669	0.76968	9	85	982	16364	42035
organic cyclic compound catabolic process	biological process	2.44836	0.0864355	6.93069	2.05804	0.301073	1.70506	1.78134	1.41774	49	658	942	15791	1901361
growth factor binding	molecular function	2.44355	0.0868516	9.25926	2.04132	0.324541	1.63875	2.0517	1.06107	10	98	981	16351	19838
RNA polymerase II core promoter proximal region sequence-specific DNA binding transcription factor activity	molecular function	2.44355	0.0868516	9.25926	1.49706	0.388652	1.71709	1.55531	0.56647	10	98	981	16351	982
macromolecule methylation	biological process	2.44336	0.0868682	9.01639	2.23437	0.644147	1.7906	1.95153	1.62185	11	111	980	16338	43414
RNA metabolic process	biological process	2.43738	0.0873897	6.22296	2.11133	0.305674	1.7707	1.98323	1.26407	187	2818	804	13631	16070
rRNA binding	molecular function	2.43111	0.0879394	13.3333	2.92436	0.386399	1.85856	3.48279	1.28566	4	26	987	16423	19843
membrane protein proteolysis	biological process	2.43111	0.0879394	13.3333	1.65654	0.337815	1.68408	1.57361	0.807364	4	26	987	16423	33619
cell leading edge	cellular component	2.43111	0.0879394	13.3333	2.34356	1.13986	2.02957	1.95636	1.9197	4	26	987	16423	31252
positive regulation of alpha-beta T cell differentiation	biological process	2.43111	0.0879394	13.3333	3.30887	0.568304	2.01156	2.77403	2.75692	4	26	987	16423	46638
complement activation, classical pathway	biological process	2.43111	0.0879394	13.3333	2.41567	0.436008	2.4171	1.38165	1.9584	4	26	987	16423	6958
cell killing	biological process	2.43024	0.0880153	11.9048	2.04696	0.454968	1.8546	2.23367	0.888576	5	37	986	16412	1906
cellular response to cAMP	biological process	2.43024	0.0880153	11.9048	3.77896	0.296218	1.48107	3.88401	2.97906	5	37	986	16412	71320
retinoic acid receptor binding	molecular function	2.43024	0.0880153	11.9048	1.99118	0.224837	1.50832	1.78287	1.43524	5	37	986	16412	42974
cleavage furrow	cellular component	2.43024	0.0880153	11.9048	3.04177	0.415814	1.48528	3.12895	2.23597	5	37	986	16412	32154
PcG protein complex	cellular component	2.43024	0.0880153	11.9048	1.86568	0.174864	1.86991	1.64725	1.19782	5	37	986	16412	31519
endodeoxyribonuclease activity	molecular function	2.43024	0.0880153	11.9048	1.91375	0.126825	1.53427	1.12115	1.94675	5	37	986	16412	4520
leukocyte proliferation	biological process	2.42285	0.0886685	9.87654	2.16979	0.292832	1.68788	2.31842	1.19723	8	73	983	16376	70661
ribonucleoside biosynthetic process	biological process	2.42285	0.0886685	9.87654	2.0006	0.408614	1.5513	1.91061	1.35087	8	73	983	16376	42455
negative regulation of protein metabolic process	biological process	2.42265	0.0886864	7.10383	2.42416	0.311677	1.67962	2.2066	1.73765	39	510	952	15939	51248
uterus development	biological process	2.41878	0.0890298	22.2222	1.9604	0.223498	1.53303	1.94277	1.16399	2	7	989	16442	60065
regulation of posttranscriptional gene silencing	biological process	2.41878	0.0890298	22.2222	1.66218	0.349479	1.41279	1.23149	1.17354	2	7	989	16442	60147
regulation of gene silencing by miRNA	biological process	2.41878	0.0890298	22.2222	1.66218	0.349479	1.41279	1.23149	1.17354	2	7	989	16442	60964
regulation of gene silencing by RNA	biological process	2.41878	0.0890298	22.2222	1.66218	0.349479	1.41279	1.23149	1.17354	2	7	989	16442	60966
mucosal-associated lymphoid tissue development	biological process	2.41878	0.0890298	22.2222	2.09779	0.822331	1.96987	1.10185	1.66099	2	7	989	16442	48537
Peyer's patch development	biological process	2.41878	0.0890298	22.2222	2.09779	0.822331	1.96987	1.10185	1.66099	2	7	989	16442	48541
cellular response to virus	biological process	2.41878	0.0890298	22.2222	1.48805	0.472446	1.52883	1.26703	0.698727	2	7	989	16442	98586
deoxyribonucleoside diphosphate metabolic process	biological process	2.41878	0.0890298	22.2222	1.84093	0.420219	2.19589	1.64486	0.676034	2	7	989	16442	9186
muscle atrophy	biological process	2.41878	0.0890298	22.2222	1.78162	0.134983	1.59582	0.800285	1.88916	2	7	989	16442	14889
skeletal muscle adaptation	biological process	2.41878	0.0890298	22.2222	1.78162	0.134983	1.59582	0.800285	1.88916	2	7	989	16442	43501
racemase and epimerase activity, acting on carbohydrates and derivatives	molecular function	2.41878	0.0890298	22.2222	3.51843	0.199292	1.69021	3.19942	3.09141	2	7	989	16442	16857
positive regulation of histone deacetylation	biological process	2.41878	0.0890298	22.2222	1.39469	0.312041	1.57885	1.93961	0.0139443	2	7	989	16442	31065
regulation of helicase activity	biological process	2.41878	0.0890298	22.2222	1.86903	0.321467	1.89398	2.50133	0.111045	2	7	989	16442	51095
peptide transporter activity	molecular function	2.41878	0.0890298	22.2222	3.66049	0.0855931	2.07159	4.00758	2.3807	2	7	989	16442	15197
response to manganese ion	biological process	2.41878	0.0890298	22.2222	1.81008	0.786156	2.26651	0.490595	1.02266	2	7	989	16442	10042
regulation of T cell chemotaxis	biological process	2.41878	0.0890298	22.2222	2.82551	0.740061	1.88103	2.70413	1.58464	2	7	989	16442	10819
positive regulation of T cell chemotaxis	biological process	2.41878	0.0890298	22.2222	2.82551	0.740061	1.88103	2.70413	1.58464	2	7	989	16442	10820
mast cell activation involved in immune response	biological process	2.41878	0.0890298	22.2222	3.81891	0.24866	2.27897	4.20821	2.17161	2	7	989	16442	2279
mast cell degranulation	biological process	2.41878	0.0890298	22.2222	3.81891	0.24866	2.27897	4.20821	2.17161	2	7	989	16442	43303
positive regulation of immunoglobulin production	biological process	2.41878	0.0890298	22.2222	1.18752	0.140817	1.75523	0.332905	1.16062	2	7	989	16442	2639
regulation of chronic inflammatory response	biological process	2.41878	0.0890298	22.2222	1.87875	0.170786	1.6323	2.03829	0.80776	2	7	989	16442	2676
positive regulation of inflammatory response to antigenic stimulus	biological process	2.41878	0.0890298	22.2222	1.87875	0.170786	1.6323	2.03829	0.80776	2	7	989	16442	2863
protein K11-linked deubiquitination	biological process	2.41878	0.0890298	22.2222	2.22862	0.0924153	1.7727	2.61203	1.01071	2	7	989	16442	35871
epithelial cell differentiation involved in prostate gland development	biological process	2.41878	0.0890298	22.2222	1.00387	0.0518495	1.7293	0.580881	0.881176	2	7	989	16442	60742
nodal signaling pathway	biological process	2.41878	0.0890298	22.2222	3.83627	0.622899	1.38502	4.08797	2.89686	2	7	989	16442	38092
lamin binding	molecular function	2.41878	0.0890298	22.2222	2.44659	0.388924	2.24011	1.92812	1.68087	2	7	989	16442	5521
positive regulation of granulocyte differentiation	biological process	2.41878	0.0890298	22.2222	2.24891	0.897256	1.94024	1.15343	1.86224	2	7	989	16442	30854
MHC class I receptor activity	molecular function	2.41878	0.0890298	22.2222	3.96996	0.194007	2.63467	4.49195	2.18973	2	7	989	16442	32393
positive regulation of synaptic transmission, GABAergic	biological process	2.41878	0.0890298	22.2222	2.4323	0.198989	1.36053	1.89895	2.58314	2	7	989	16442	32230
regulation of inhibitory postsynaptic membrane potential	biological process	2.41878	0.0890298	22.2222	2.4323	0.198989	1.36053	1.89895	2.58314	2	7	989	16442	60080
positive regulation of inositol phosphate biosynthetic process	biological process	2.41878	0.0890298	22.2222	4.49455	0.507735	1.95226	3.51517	4.71504	2	7	989	16442	60732
negative regulation of response to food	biological process	2.41878	0.0890298	22.2222	2.31225	0.0311537	1.67015	2.6715	1.17201	2	7	989	16442	32096
negative regulation of appetite	biological process	2.41878	0.0890298	22.2222	2.31225	0.0311537	1.67015	2.6715	1.17201	2	7	989	16442	32099
actin nucleation	biological process	2.41878	0.0890298	22.2222	1.53869	0.107249	1.45219	2.1008	0.295922	2	7	989	16442	45010
cyclic nucleotide-dependent protein kinase activity	molecular function	2.41878	0.0890298	22.2222	2.3809	0.603	2.07011	2.40441	1.00497	2	7	989	16442	4690
potassium ion export	biological process	2.41878	0.0890298	22.2222	2.91344	0.0166282	1.892	3.36968	1.60884	2	7	989	16442	71435
stress fiber assembly	biological process	2.41878	0.0890298	22.2222	5.69271	0.247517	2.19852	5.76548	4.90108	2	7	989	16442	43149
positive regulation of T cell cytokine production	biological process	2.41878	0.0890298	22.2222	4.36668	0.318904	1.85465	3.29047	4.40987	2	7	989	16442	2726
pyrimidine ribonucleoside catabolic process	biological process	2.41878	0.0890298	22.2222	2.04942	0.680219	2.04279	1.13772	1.14627	2	7	989	16442	46133
Set1C/COMPASS complex	cellular component	2.41878	0.0890298	22.2222	3.66668	0.612612	1.78424	4.03111	2.37763	2	7	989	16442	48188
mitochondrial fragmentation involved in apoptotic process	biological process	2.41878	0.0890298	22.2222	1.63227	0.291788	2.22407	0.985586	1.00516	2	7	989	16442	43653
angiogenesis involved in wound healing	biological process	2.41878	0.0890298	22.2222	2.40748	0.227914	2.05644	2.48522	1.11239	2	7	989	16442	60055
cell proliferation involved in kidney development	biological process	2.41878	0.0890298	22.2222	2.10859	0.246288	1.41672	2.17155	1.17622	2	7	989	16442	72111
enzyme activator activity	molecular function	2.41512	0.089357	7.35294	1.83664	0.227545	1.67348	1.5918	1.22112	30	378	961	16071	8047
cellular component movement	biological process	2.41317	0.0895311	6.59983	1.97804	0.297539	1.75312	1.74773	1.31249	79	1118	912	15331	6928
regulation of lamellipodium assembly	biological process	2.40859	0.089942	15.7895	3.92457	0.299011	1.52191	3.80983	3.24599	3	16	988	16433	10591
regulation of homotypic cell-cell adhesion	biological process	2.40859	0.089942	15.7895	4.14379	0.300332	1.48604	4.31811	3.35121	3	16	988	16433	34110
negative regulation of toll-like receptor signaling pathway	biological process	2.40859	0.089942	15.7895	3.30708	0.675242	2.4326	3.10917	2.08725	3	16	988	16433	34122
protein refolding	biological process	2.40859	0.089942	15.7895	3.45549	0.125794	2.45415	3.84172	1.74721	3	16	988	16433	42026
rRNA transcription	biological process	2.40859	0.089942	15.7895	1.6471	0.310442	1.7897	1.94408	0.357065	3	16	988	16433	9303
podosome	cellular component	2.40859	0.089942	15.7895	2.06756	0.33623	1.83286	2.26573	0.770941	3	16	988	16433	2102
negative regulation of alpha-beta T cell activation	biological process	2.40859	0.089942	15.7895	4.12642	0.181483	1.99995	4.20385	3.35561	3	16	988	16433	46636
regulation of interleukin-2 biosynthetic process	biological process	2.40859	0.089942	15.7895	1.56023	0.102457	1.64425	1.98798	0.273591	3	16	988	16433	45076
positive regulation of osteoclast differentiation	biological process	2.40859	0.089942	15.7895	2.3352	0.127061	1.71376	1.68211	2.05291	3	16	988	16433	45672
carbohydrate kinase activity	molecular function	2.40859	0.089942	15.7895	2.83849	0.250656	1.5594	3.14588	1.81276	3	16	988	16433	19200
cell part	cellular component	2.40758	0.0900328	5.79649	2.26035	0.346495	1.80042	2.0678	1.45797	826	13424	165	3025	44464
DNA modification	biological process	2.4026	0.0904824	10.2941	1.83414	0.224809	1.64397	0.825267	1.93777	7	61	984	16388	6304
negative regulation of cysteine-type endopeptidase activity	biological process	2.4026	0.0904824	10.2941	2.45478	0.234056	1.59289	2.55434	1.5591	7	61	984	16388	2000117
regulation of protein serine/threonine kinase activity	biological process	2.40222	0.090517	7.37913	2.21632	0.296437	1.66968	2.0717	1.45923	29	364	962	16085	71900
response to endogenous stimulus	biological process	2.40132	0.0905979	6.60944	2.52706	0.355105	1.76569	2.4353	1.7328	77	1088	914	15361	9719
cellular macromolecular complex assembly	biological process	2.39896	0.0908125	7.18686	2.10456	0.524055	1.77545	1.86677	1.14316	35	452	956	15997	34622
single-organism membrane organization	biological process	2.39836	0.0908665	7.59494	2.56877	0.295407	1.65604	2.36082	1.95152	24	292	967	16157	44802
cation transport	biological process	2.39589	0.0910915	7.02341	1.79636	0.310085	1.81792	1.52119	0.994153	42	556	949	15893	6812
positive regulation of kinase activity	biological process	2.38976	0.0916518	7.23684	2.03397	0.328073	1.74989	1.9287	1.18806	33	423	958	16026	33674
cellular localization	biological process	2.38372	0.0922069	7.69231	2.25062	0.357899	1.67499	1.99646	1.67753	22	264	969	16185	51641
plasma membrane region	cellular component	2.36883	0.0935902	7.31707	2.78031	0.427144	1.92748	2.43608	2.03199	30	380	961	16069	98590
cell chemotaxis	biological process	2.36764	0.0937012	8.69565	2.03606	0.188732	1.62331	2.11216	1.07975	12	126	979	16323	60326
response to growth factor	biological process	2.36296	0.0941413	7.06522	2.31897	0.434094	1.71581	2.22592	1.58431	39	513	952	15936	70848
regulation of cellular localization	biological process	2.36072	0.094352	6.78788	2.79818	0.282454	1.8332	2.70597	1.97371	56	769	935	15680	60341
humoral immune response	biological process	2.35606	0.0947926	8.87097	2.225	0.304638	2.10873	1.82136	1.35496	11	113	980	16336	6959
complement activation	biological process	2.35191	0.0951875	11.6279	2.29934	0.403687	2.33555	1.38543	1.78279	5	38	986	16411	6956
cellular response to ionizing radiation	biological process	2.35191	0.0951875	11.6279	1.34668	0.370561	1.4856	1.39062	0.410489	5	38	986	16411	71479
regulation of cAMP metabolic process	biological process	2.35043	0.0953279	9.09091	2.67142	0.220132	1.65689	2.56093	1.96871	10	100	981	16349	30814
positive regulation of cysteine-type endopeptidase activity	biological process	2.35043	0.0953279	9.09091	2.60779	0.491337	2.02906	1.96421	1.69959	10	100	981	16349	2001056
establishment of protein localization to organelle	biological process	2.34985	0.0953836	7.72059	2.06879	0.271407	1.77795	2.08331	1.11887	21	251	970	16198	72594
regulation of protein complex assembly	biological process	2.34198	0.0961375	8.01887	2.41682	0.286885	1.57583	2.50714	1.46316	17	195	974	16254	43254
leukocyte migration	biological process	2.34198	0.0961375	8.01887	2.79393	0.303341	1.86797	2.86067	1.7477	17	195	974	16254	50900
positive regulation of protein serine/threonine kinase activity	biological process	2.3419	0.0961444	7.85124	2.14404	0.338711	1.74572	1.9486	1.39169	19	223	972	16226	71902
positive regulation of phosphorus metabolic process	biological process	2.34139	0.0961943	6.79012	2.06455	0.311119	1.74286	1.89389	1.30274	55	755	936	15694	10562
positive regulation of phosphate metabolic process	biological process	2.34139	0.0961943	6.79012	2.06455	0.311119	1.74286	1.89389	1.30274	55	755	936	15694	45937
positive regulation of cellular metabolic process	biological process	2.3408	0.0962509	6.32374	2.27107	0.367067	1.7499	2.09741	1.48651	134	1985	857	14464	31325
nucleoplasm part	cellular component	2.33881	0.0964419	6.93374	2.10155	0.280248	1.7408	1.99505	1.24214	45	604	946	15845	44451
axon terminus	cellular component	2.3366	0.0966556	12.9032	3.00921	0.427637	1.72818	2.457	2.78703	4	27	987	16422	43679
alpha-beta T cell differentiation	biological process	2.3366	0.0966556	12.9032	2.15031	0.394418	2.7261	1.14821	1.42002	4	27	987	16422	46632
regulation of T cell apoptotic process	biological process	2.3366	0.0966556	12.9032	2.27222	0.672631	2.37053	2.71757	0.0917304	4	27	987	16422	70232
chromosome, centromeric region	cellular component	2.3332	0.0969845	10.7143	1.3789	0.633038	1.54071	1.17558	0.41769	6	50	985	16399	775
transferase activity	molecular function	2.3315	0.0971501	6.39634	2.10365	0.470746	1.76853	1.95111	1.17509	112	1639	879	14810	16740
regulation of GTPase activity	biological process	2.33045	0.0972517	7.48503	1.86167	0.278539	1.65208	1.7079	1.11313	25	309	966	16140	43087
hematopoietic or lymphoid organ development	biological process	2.32942	0.0973524	8.33333	1.86616	0.584626	1.75849	1.34661	1.26668	14	154	977	16295	48534
regulation of protein transport	biological process	2.31698	0.0985706	7.42857	3.08925	0.297703	1.86804	2.93248	2.35999	26	324	965	16125	51223
regulation of GTP catabolic process	biological process	2.30532	0.0997271	7.46269	1.86167	0.278539	1.65208	1.7079	1.11313	25	310	966	16139	33124
regulation of cAMP biosynthetic process	biological process	2.30445	0.0998135	9.27835	2.80003	0.231886	1.66218	2.62267	2.16552	9	88	982	16361	30817
toll-like receptor 4 signaling pathway	biological process	2.30445	0.0998135	9.27835	2.29976	0.397445	1.67562	2.26972	1.43144	9	88	982	16361	34142
response to nutrient levels	biological process	2.28754	0.101516	7.72201	1.52901	0.312436	1.59033	1.49576	0.674927	20	239	971	16210	31667
transforming growth factor beta receptor binding	molecular function	2.28727	0.101543	15	3.85402	0.735224	1.4071	3.63951	3.36939	3	17	988	16432	5160
regulation of natural killer cell mediated cytotoxicity	biological process	2.28727	0.101543	15	2.88117	0.462895	1.85368	2.47532	2.37731	3	17	988	16432	42269
regulation of histone deacetylation	biological process	2.28727	0.101543	15	1.43309	0.25743	1.54507	1.98259	0.0891385	3	17	988	16432	31063
phosphate transmembrane transporter activity	molecular function	2.28727	0.101543	15	1.39785	0.229756	1.95055	1.64371	0.501172	3	17	988	16432	1901677
myeloid dendritic cell activation	biological process	2.28727	0.101543	15	2.05391	0.346909	1.51279	2.01708	1.29475	3	17	988	16432	1773
anchored component of external side of plasma membrane	cellular component	2.28727	0.101543	15	1.71702	0.271002	2.0535	1.77657	0.8988	3	17	988	16432	31362
N-terminal protein amino acid modification	biological process	2.28727	0.101543	15	2.31184	0.122405	1.80883	2.8343	0.809612	3	17	988	16432	31365
aerobic respiration	biological process	2.28727	0.101543	15	1.41453	0.110135	1.5607	1.60111	0.517892	3	17	988	16432	9060
cobalamin metabolic process	biological process	2.28727	0.101543	15	1.92842	0.33112	1.78022	0.73693	2.01425	3	17	988	16432	9235
membrane hyperpolarization	biological process	2.28727	0.101543	15	2.18007	0.228952	1.46405	1.91792	1.98001	3	17	988	16432	60081
positive regulation of calcium ion transport	biological process	2.2849	0.101784	10	1.91233	0.117783	1.78745	1.38617	1.61913	7	63	984	16386	51928
nucleotide-binding domain, leucine rich repeat containing receptor signaling pathway	biological process	2.27646	0.102647	11.3636	1.87989	0.239179	1.45723	2.10939	0.886338	5	39	986	16410	35872
regulation of mRNA splicing, via spliceosome	biological process	2.27646	0.102647	11.3636	1.79274	0.269676	1.90565	1.69936	0.825461	5	39	986	16410	48024
positive regulation of biosynthetic process	biological process	2.27289	0.103014	6.48216	2.31712	0.373479	1.70596	2.20105	1.51995	89	1284	902	15165	9891
apoptotic mitochondrial changes	biological process	2.26833	0.103485	10.5263	1.51336	0.368992	1.75683	1.35928	0.571691	6	51	985	16398	8637
positive regulation of synaptic transmission	biological process	2.26833	0.103485	10.5263	1.82971	0.330627	1.46849	1.58731	1.25137	6	51	985	16398	50806
actomyosin	cellular component	2.26833	0.103485	10.5263	3.85244	0.291016	1.78084	4.04018	2.94254	6	51	985	16398	42641
regulation of phospholipase activity	biological process	2.26289	0.104049	9.52381	2.14153	0.198425	1.68967	1.73097	1.69296	8	76	983	16373	10517
regulation of glucose transport	biological process	2.26289	0.104049	9.52381	3.71853	0.252069	1.83768	3.33051	3.3277	8	76	983	16373	10827
chromosome segregation	biological process	2.26289	0.104049	9.52381	1.67551	0.574845	1.54292	1.46999	0.80102	8	76	983	16373	7059
phosphatidylinositol phosphate binding	molecular function	2.26289	0.104049	9.52381	2.67318	0.716355	2.17604	2.86786	1.64442	8	76	983	16373	1901981
cellular response to tumor necrosis factor	biological process	2.26289	0.104049	9.52381	2.27066	0.535723	1.84223	1.5198	1.57573	8	76	983	16373	71356
regulation of protein polymerization	biological process	2.26071	0.104276	8.92857	3.18832	0.217681	1.48192	3.19446	2.51279	10	102	981	16347	32271
glycosaminoglycan biosynthetic process	biological process	2.25669	0.104696	9.18367	2.2125	0.223517	1.63643	2.34648	1.19363	9	89	982	16360	6024
positive regulation of protein secretion	biological process	2.25669	0.104696	9.18367	2.36763	0.14977	1.85329	1.8786	2.02121	9	89	982	16360	50714
maintenance of location in cell	biological process	2.25669	0.104696	9.18367	1.98626	0.29535	1.88038	2.29862	0.667152	9	89	982	16360	51651
active transmembrane transporter activity	molecular function	2.24813	0.105597	7.56014	1.89972	0.282189	1.86009	1.77451	1.06242	22	269	969	16180	22804
lamellipodium organization	biological process	2.24659	0.105759	12.5	1.36991	0.140069	1.80039	0.910858	1.0533	4	28	987	16421	97581
regulation of Rab GTPase activity	biological process	2.24659	0.105759	12.5	2.38132	0.43308	1.50708	1.71008	2.27937	4	28	987	16421	32313
spliceosomal snRNP assembly	biological process	2.24659	0.105759	12.5	1.93432	0.222211	2.0345	1.64634	1.18939	4	28	987	16421	387
regulation of cell size	biological process	2.24659	0.105759	12.5	1.84661	0.223567	1.7998	0.945065	1.59843	4	28	987	16421	8361
macromolecule localization	biological process	2.24369	0.106066	7.45342	2.32933	0.317559	1.66503	2.06011	1.76329	24	298	967	16151	33036
macromolecular complex assembly	biological process	2.24022	0.106435	6.62651	2.336	0.49502	1.71531	2.13093	1.47792	66	930	925	15519	65003
response to estrogen	biological process	2.23297	0.10721	8.33333	2.7358	0.250012	1.89789	2.85832	1.67514	13	143	978	16306	43627
cellular response to transforming growth factor beta stimulus	biological process	2.23297	0.10721	8.33333	2.2731	0.393443	1.51615	2.27208	1.47947	13	143	978	16306	71560
modulation by virus of host process	biological process	2.23282	0.107226	20	1.34984	0.194359	1.55421	1.4984	0.334147	2	8	989	16441	19054
BH domain binding	molecular function	2.23282	0.107226	20	1.28019	0.358926	1.43896	1.03854	0.609796	2	8	989	16441	51400
establishment of viral latency	biological process	2.23282	0.107226	20	2.64304	0.389306	1.59567	2.01156	2.40601	2	8	989	16441	19043
photoperiodism	biological process	2.23282	0.107226	20	1.79066	0.345761	1.61372	1.95934	0.76989	2	8	989	16441	9648
mitotic G1 DNA damage checkpoint	biological process	2.23282	0.107226	20	1.66156	0.307608	1.59023	2.27673	0.239318	2	8	989	16441	31571
mitotic G1/S transition checkpoint	biological process	2.23282	0.107226	20	1.66156	0.307608	1.59023	2.27673	0.239318	2	8	989	16441	44819
peroxisome proliferator activated receptor binding	molecular function	2.23282	0.107226	20	2.62971	0.227353	1.55808	1.91318	2.61999	2	8	989	16441	42975
activation of Rac GTPase activity	biological process	2.23282	0.107226	20	1.35582	0.336785	1.72659	1.14979	0.374964	2	8	989	16441	32863
chaperone mediated protein folding requiring cofactor	biological process	2.23282	0.107226	20	1.8366	0.164235	1.76545	1.81997	1.10297	2	8	989	16441	51085
proton-transporting two-sector ATPase complex, proton-transporting domain	cellular component	2.23282	0.107226	20	3.45725	0.266851	1.72961	3.6827	2.4591	2	8	989	16441	33177
proton-transporting V-type ATPase, V0 domain	cellular component	2.23282	0.107226	20	3.45725	0.266851	1.72961	3.6827	2.4591	2	8	989	16441	33179
positive regulation of macrophage activation	biological process	2.23282	0.107226	20	2.52976	0.10516	2.01503	1.94877	2.30189	2	8	989	16441	43032
phosphate ion transmembrane transport	biological process	2.23282	0.107226	20	1.03642	0.260953	1.6362	1.17393	0.65923	2	8	989	16441	35435
protein-cofactor linkage	biological process	2.23282	0.107226	20	2.16113	0.10996	1.91914	2.6915	0.572731	2	8	989	16441	18065
adenosine deaminase activity	molecular function	2.23282	0.107226	20	1.15547	0.391533	1.65928	0.578536	0.60103	2	8	989	16441	4000
negative regulation of inflammatory response to antigenic stimulus	biological process	2.23282	0.107226	20	1.6502	0.0887816	1.86617	1.18211	1.22376	2	8	989	16441	2862
RAGE receptor binding	molecular function	2.23282	0.107226	20	2.42915	0.209777	2.29612	2.96953	0.354361	2	8	989	16441	50786
regulation of alkaline phosphatase activity	biological process	2.23282	0.107226	20	3.16812	0.101914	1.70083	3.23518	2.3322	2	8	989	16441	10692
positive regulation of nuclear-transcribed mRNA catabolic process, deadenylation-dependent decay	biological process	2.23282	0.107226	20	3.24003	0.348195	1.50096	3.47682	2.22425	2	8	989	16441	1900153
cellular response to leptin stimulus	biological process	2.23282	0.107226	20	1.71539	0.132364	1.5571	1.82563	0.901718	2	8	989	16441	44320
regulation of isotype switching to IgG isotypes	biological process	2.23282	0.107226	20	2.00186	0.241215	2.04744	0.706492	1.89583	2	8	989	16441	48302
positive thymic T cell selection	biological process	2.23282	0.107226	20	2.61475	0.253944	2.13403	1.27393	2.57977	2	8	989	16441	45059
pericardium development	biological process	2.23282	0.107226	20	2.50048	0.704716	1.35838	1.80852	2.37581	2	8	989	16441	60039
negative regulation of protein autophosphorylation	biological process	2.23282	0.107226	20	2.56666	0.306465	1.93192	1.4589	2.43631	2	8	989	16441	31953
negative regulation of cell size	biological process	2.23282	0.107226	20	1.18225	0.0898902	1.49022	1.49603	0.11741	2	8	989	16441	45792
UDP-glycosyltransferase activity	molecular function	2.23058	0.107466	8.66142	2.49207	0.194872	1.85366	2.54139	1.40342	11	116	980	16333	8194
cell migration	biological process	2.22957	0.107575	6.90209	2.42175	0.3687	1.70097	2.32222	1.54892	43	580	948	15869	16477
protein homodimerization activity	molecular function	2.22863	0.107676	6.91928	2.18372	0.392854	1.80599	2.05427	1.25197	42	565	949	15884	42803
calcium-mediated signaling	biological process	2.22831	0.10771	9.85915	3.40587	0.207051	1.55386	3.61189	2.48448	7	64	984	16385	19722
intracellular steroid hormone receptor signaling pathway	biological process	2.22831	0.10771	9.85915	1.93382	0.279769	1.61558	1.91335	1.15625	7	64	984	16385	30518
regulation of RNA splicing	biological process	2.22831	0.10771	9.85915	1.44127	0.166664	1.79671	0.719943	1.34381	7	64	984	16385	43484
phosphatidylinositol binding	molecular function	2.22309	0.108274	8.18713	2.11197	0.657957	1.98083	1.92566	0.975005	14	157	977	16292	35091
ubiquitin ligase complex	cellular component	2.22309	0.108274	8.18713	2.42559	0.440154	1.54181	2.57009	1.4831	14	157	977	16292	151
negative regulation of gene expression	biological process	2.21475	0.109181	6.63212	2.00317	0.37897	1.68927	1.79962	1.29043	64	901	927	15548	10629
early endosome membrane	cellular component	2.21197	0.109485	9.41176	2.01593	0.257655	1.52845	2.11704	1.44955	8	77	983	16372	31901
localization	biological process	2.21117	0.109572	7.2973	2.28184	0.344248	1.67699	1.94971	1.78966	27	343	964	16106	51179
aminoglycan biosynthetic process	biological process	2.20991	0.109711	9.09091	2.2125	0.223517	1.63643	2.34648	1.19363	9	90	982	16359	6023
activation of MAPKK activity	biological process	2.20539	0.110207	10.3448	1.82415	0.380523	1.62325	1.22638	1.43265	6	52	985	16397	186
negative regulation of nucleocytoplasmic transport	biological process	2.20539	0.110207	10.3448	3.49844	0.423526	1.99869	3.78211	2.25168	6	52	985	16397	46823
enhancer binding	molecular function	2.20539	0.110207	10.3448	1.8397	0.289982	1.6886	1.3521	1.70565	6	52	985	16397	35326
protein processing	biological process	2.20535	0.110212	6.80851	2.1376	0.412184	1.81025	1.79909	1.35162	48	657	943	15792	16485
glycolytic process	biological process	2.20375	0.110388	11.1111	1.81507	0.303292	1.43011	1.62324	1.29523	5	40	986	16409	6096
regulation of circadian rhythm	biological process	2.20375	0.110388	11.1111	2.09692	0.161869	1.69153	2.13817	1.19803	5	40	986	16409	42752
regulation of mRNA stability	biological process	2.20375	0.110388	11.1111	1.85956	0.330318	1.7323	1.54981	1.18536	5	40	986	16409	43488
cell division site part	cellular component	2.20375	0.110388	11.1111	3.04177	0.415814	1.48528	3.12895	2.23597	5	40	986	16409	32155
skeletal muscle cell differentiation	biological process	2.20375	0.110388	11.1111	1.51863	0.305549	1.60865	1.36414	0.7774	5	40	986	16409	35914
regulation of interleukin-12 production	biological process	2.20375	0.110388	11.1111	3.28301	0.34722	1.66441	3.23299	2.52793	5	40	986	16409	32655
positive regulation of protein modification process	biological process	2.19483	0.111378	6.72478	2.21975	0.323704	1.80893	2.0536	1.44122	54	749	937	15700	31401
RNA polymerase II regulatory region sequence-specific DNA binding	molecular function	2.19016	0.111899	8.59375	1.67244	0.358881	1.67806	1.35262	1.07487	11	117	980	16332	977
regulation of G-protein coupled receptor protein signaling pathway	biological process	2.19016	0.111899	8.59375	2.17955	0.284244	1.68311	2.31927	1.15573	11	117	980	16332	8277
positive regulation of protein kinase activity	biological process	2.18586	0.112381	7.14286	2.05093	0.328307	1.75004	1.94517	1.20665	31	403	960	16046	45860
regulation of cyclic nucleotide biosynthetic process	biological process	2.17426	0.113692	8.77193	2.62518	0.298751	1.6802	2.43005	1.90173	10	104	981	16345	30802
positive regulation of Ras GTPase activity	biological process	2.17426	0.113692	8.77193	1.84178	0.263539	1.7431	1.50533	1.20426	10	104	981	16345	32320
endothelial cell development	biological process	2.17418	0.113701	14.2857	1.56853	0.437386	1.80489	0.978105	0.795194	3	18	988	16431	1885
regulation of cell aging	biological process	2.17418	0.113701	14.2857	2.49154	0.273598	1.67991	2.25509	1.91942	3	18	988	16431	90342
fibroblast growth factor binding	molecular function	2.17418	0.113701	14.2857	3.47283	0.486865	1.9662	3.97035	1.76291	3	18	988	16431	17134
myeloid cell development	biological process	2.17418	0.113701	14.2857	2.07438	0.32243	1.82133	1.33085	1.70752	3	18	988	16431	61515
regulation of natural killer cell mediated immunity	biological process	2.17418	0.113701	14.2857	2.88117	0.462895	1.85368	2.47532	2.37731	3	18	988	16431	2715
response to corticosterone	biological process	2.17418	0.113701	14.2857	1.81353	0.322936	1.77818	2.25989	0.518857	3	18	988	16431	51412
calcium-dependent cysteine-type endopeptidase activity	molecular function	2.17418	0.113701	14.2857	3.32456	0.0657809	1.62136	3.28966	2.58622	3	18	988	16431	4198
membrane protein ectodomain proteolysis	biological process	2.17418	0.113701	14.2857	1.72837	0.355465	1.72139	1.61558	0.881558	3	18	988	16431	6509
ribonucleotide biosynthetic process	biological process	2.16405	0.114859	9	2.08829	0.395416	1.54039	1.95026	1.49611	9	91	982	16358	9260
peptidyl-serine modification	biological process	2.16219	0.115073	9.30233	2.66495	0.406673	1.86513	2.59907	1.8091	8	78	983	16371	18209
positive regulation of multicellular organism growth	biological process	2.16079	0.115234	12.1212	2.46298	0.573737	1.97489	1.36737	2.19756	4	29	987	16420	40018
regulation of tyrosine phosphorylation of Stat3 protein	biological process	2.16079	0.115234	12.1212	3.65921	0.495311	1.4623	3.70698	2.90954	4	29	987	16420	42516
positive regulation of nucleobase-containing compound metabolic process	biological process	2.1605	0.115267	6.47709	2.29541	0.392114	1.69087	2.11235	1.56298	82	1184	909	15265	45935
regulation of multi-organism process	biological process	2.15894	0.115447	7.52688	1.85013	0.371514	1.77552	1.74862	0.867757	21	258	970	16191	43900
cytosolic part	cellular component	2.15222	0.116226	7.97872	2.26566	0.179102	1.74107	2.33291	1.24844	15	173	976	16276	44445
epidermal growth factor receptor signaling pathway	biological process	2.15222	0.116226	7.97872	2.77042	0.56426	2.01261	2.68925	1.93674	15	173	976	16276	7173
adherens junction organization	biological process	2.14433	0.117146	10.1695	3.35982	0.471353	1.82808	3.00934	2.67112	6	53	985	16396	34332
positive regulation of translation	biological process	2.14433	0.117146	10.1695	2.08731	0.398275	1.72656	2.17684	0.934502	6	53	985	16396	45727
condensed chromosome	cellular component	2.13367	0.118402	10.8696	2.20669	0.249706	1.69766	2.57002	0.90139	5	41	986	16408	793
positive regulation of endopeptidase activity	biological process	2.13222	0.118574	8.69565	2.60779	0.491337	2.02906	1.96421	1.69959	10	105	981	16344	10950
antigen processing and presentation	biological process	2.12626	0.119282	7.76256	3.06247	0.169464	1.94866	3.17761	2.04782	17	202	974	16247	19882
cellular response to abiotic stimulus	biological process	2.12626	0.119282	7.76256	1.64821	0.226164	1.64942	1.46428	0.97315	17	202	974	16247	71214
single organismal cell-cell adhesion	biological process	2.12626	0.119282	7.76256	2.90524	0.309408	1.84717	2.68987	2.22313	17	202	974	16247	16337
positive regulation of cellular biosynthetic process	biological process	2.12522	0.119407	6.43491	2.34613	0.375033	1.71108	2.23452	1.54098	87	1265	904	15184	31328
regulation of cysteine-type endopeptidase activity involved in apoptotic process	biological process	2.1211	0.1199	8.04598	2.61782	0.434515	1.92431	2.19351	1.71215	14	160	977	16289	43281
regulation of glucose metabolic process	biological process	2.11943	0.1201	9.58904	3.60459	0.131656	2.03196	3.74192	2.60171	7	66	984	16383	10906
integrin-mediated signaling pathway	biological process	2.11943	0.1201	9.58904	2.65099	0.509054	1.65282	2.40724	1.93691	7	66	984	16383	7229
lymphocyte proliferation	biological process	2.11943	0.1201	9.58904	2.21071	0.28376	1.69626	2.36649	1.19862	7	66	984	16383	46651
positive regulation of chemotaxis	biological process	2.11352	0.120812	9.1954	2.54641	0.312279	1.77391	2.7843	1.27081	8	79	983	16370	50921
DNA conformation change	biological process	2.11352	0.120812	9.1954	2.96052	0.298092	1.68115	2.44105	2.65121	8	79	983	16370	71103
response to extracellular stimulus	biological process	2.10683	0.121623	7.47331	1.58647	0.295129	1.56953	1.46991	0.839946	21	260	970	16189	9991
positive regulation of phosphorylation	biological process	2.09514	0.123053	6.73077	2.03307	0.31873	1.75227	1.84917	1.27769	49	679	942	15770	42327
nuclear chromatin	cellular component	2.09097	0.123567	8.125	1.78236	0.320139	1.77729	1.35646	1.17247	13	147	978	16302	790
regulation of epithelial cell migration	biological process	2.09095	0.12357	8.62069	2.54616	0.334697	1.86932	2.61774	1.39864	10	106	981	16343	10632
protein localization	biological process	2.08291	0.124567	7.34824	2.29084	0.320345	1.65931	2.01643	1.72812	23	290	968	16159	8104
peptidyl-threonine phosphorylation	biological process	2.07892	0.125065	11.7647	2.44	0.278895	1.75121	2.49445	1.40926	4	30	987	16419	18107
dendrite development	biological process	2.07892	0.125065	11.7647	1.79841	0.288383	1.63091	1.52109	1.12454	4	30	987	16419	16358
positive regulation of calcium ion transport into cytosol	biological process	2.07892	0.125065	11.7647	1.84267	0.119973	1.87663	1.10014	1.7477	4	30	987	16419	10524
cellular response to growth factor stimulus	biological process	2.0787	0.125093	6.91589	2.33971	0.433979	1.71515	2.25752	1.60553	37	498	954	15951	71363
mRNA binding	molecular function	2.0751	0.125544	8.82353	2.0204	0.357388	1.5558	2.04811	1.12207	9	93	982	16356	3729
tight junction	cellular component	2.0751	0.125544	8.82353	3.25287	0.428621	1.99059	3.41118	2.07117	9	93	982	16356	5923
occluding junction	cellular component	2.0751	0.125544	8.82353	3.25287	0.428621	1.99059	3.41118	2.07117	9	93	982	16356	70160
organic anion transmembrane transporter activity	molecular function	2.07293	0.125817	8.39695	1.96419	0.291884	1.74772	2.07916	0.993032	11	120	980	16329	8514
regulation of cyclic nucleotide metabolic process	biological process	2.07293	0.125817	8.39695	2.52722	0.282895	1.67407	2.39208	1.75151	11	120	980	16329	30799
double-stranded DNA binding	molecular function	2.07293	0.125817	8.39695	1.85378	0.419509	1.66363	1.57993	1.23241	11	120	980	16329	3690
oligopeptide binding	molecular function	2.06912	0.126297	18.1818	1.86426	0.219582	1.97289	1.97909	0.391696	2	9	989	16440	1900750
glutathione binding	molecular function	2.06912	0.126297	18.1818	1.86426	0.219582	1.97289	1.97909	0.391696	2	9	989	16440	43295
5'-3' exonuclease activity	molecular function	2.06912	0.126297	18.1818	2.33533	0.363004	1.60093	2.96462	0.845593	2	9	989	16440	8409
regulation of platelet aggregation	biological process	2.06912	0.126297	18.1818	4.30591	0.236845	1.3381	4.44627	3.60146	2	9	989	16440	90330
response to water	biological process	2.06912	0.126297	18.1818	1.48188	0.25073	1.61867	1.48512	0.734712	2	9	989	16440	9415
RNA cap binding	molecular function	2.06912	0.126297	18.1818	3.11178	0.43544	1.80938	3.26612	2.02552	2	9	989	16440	339
G1 DNA damage checkpoint	biological process	2.06912	0.126297	18.1818	1.66156	0.307608	1.59023	2.27673	0.239318	2	9	989	16440	44783
intracellular ligand-gated calcium channel activity	molecular function	2.06912	0.126297	18.1818	2.0984	0.0809579	1.48902	2.51271	0.981597	2	9	989	16440	5218
CD40 receptor complex	cellular component	2.06912	0.126297	18.1818	4.00307	0.156672	1.73828	4.39536	2.78987	2	9	989	16440	35631
protein serine/threonine kinase activator activity	molecular function	2.06912	0.126297	18.1818	1.65169	0.273627	1.96944	1.36503	0.7335	2	9	989	16440	43539
pinocytosis	biological process	2.06912	0.126297	18.1818	3.06273	0.412391	1.81254	3.05175	2.25862	2	9	989	16440	6907
response to interleukin-15	biological process	2.06912	0.126297	18.1818	3.86962	0.113928	1.64816	4.11249	2.98152	2	9	989	16440	70672
protein import into peroxisome matrix	biological process	2.06912	0.126297	18.1818	1.285	0.413168	1.57973	1.29576	0.133717	2	9	989	16440	16558
regulation of inositol phosphate biosynthetic process	biological process	2.06912	0.126297	18.1818	4.49455	0.507735	1.95226	3.51517	4.71504	2	9	989	16440	10919
fructose metabolic process	biological process	2.06912	0.126297	18.1818	2.71642	0.641669	1.52845	2.74865	1.94557	2	9	989	16440	6000
negative regulation of T cell mediated immunity	biological process	2.06912	0.126297	18.1818	2.26445	0.235859	2.27389	1.24001	1.72367	2	9	989	16440	2710
Wnt signaling pathway, planar cell polarity pathway	biological process	2.06848	0.126378	13.6364	1.29289	0.414182	1.47442	0.902406	0.746485	3	19	988	16430	60071
regulation of establishment of planar polarity	biological process	2.06848	0.126378	13.6364	1.29289	0.414182	1.47442	0.902406	0.746485	3	19	988	16430	90175
calcium-independent cell-cell adhesion	biological process	2.06848	0.126378	13.6364	2.60768	0.241738	2.10319	2.67342	1.17739	3	19	988	16430	16338
endothelial cell differentiation	biological process	2.06848	0.126378	13.6364	1.82806	0.449125	1.61206	1.35503	1.31415	3	19	988	16430	45446
heparan sulfate proteoglycan metabolic process	biological process	2.06848	0.126378	13.6364	2.40481	0.197179	1.7897	2.51162	1.37308	3	19	988	16430	30201
embryonic eye morphogenesis	biological process	2.06848	0.126378	13.6364	1.1254	0.518429	1.5087	1.35866	0.472793	3	19	988	16430	48048
positive regulation of DNA-templated transcription, elongation	biological process	2.06848	0.126378	13.6364	2.10648	0.472596	1.74051	2.48433	0.782658	3	19	988	16430	32786
amide transport	biological process	2.06705	0.126559	9.45946	3.70737	0.404384	1.90957	3.90069	2.66745	7	67	984	16382	42886
small conjugating protein-specific protease activity	molecular function	2.06705	0.126559	9.45946	2.28305	0.220879	1.67517	1.61874	2.12772	7	67	984	16382	19783
peptidyl-serine phosphorylation	biological process	2.06705	0.126559	9.45946	2.48856	0.420607	1.81724	2.36395	1.70369	7	67	984	16382	18105
cellular response to drug	biological process	2.06608	0.126682	10.6383	1.52346	0.284991	1.66677	2.04967	0.151232	5	42	986	16407	35690
circadian rhythm	biological process	2.06593	0.1267	9.09091	1.8404	0.226548	1.79205	1.87962	0.819228	8	80	983	16369	7623
response to wounding	biological process	2.05888	0.127597	6.94444	2.44995	0.294537	1.82059	2.37005	1.5356	35	469	956	15980	9611
regulation of small GTPase mediated signal transduction	biological process	2.05808	0.127699	7.53968	1.95107	0.537863	1.78116	1.77851	1.43508	19	233	972	16216	51056
fibroblast growth factor receptor signaling pathway	biological process	2.05676	0.127867	8.07453	2.8194	0.566397	2.05693	2.75444	2.0248	13	148	978	16301	8543
negative regulation of cellular metabolic process	biological process	2.05621	0.127938	6.36066	2.16903	0.360425	1.69393	1.94075	1.44688	97	1428	894	15021	31324
organic substance metabolic process	biological process	2.05277	0.128379	5.9112	2.19256	0.341349	1.75713	2.01547	1.41779	458	7290	533	9159	71704
metabolic process	biological process	2.05152	0.12854	5.89881	2.17251	0.347582	1.75718	1.94879	1.42598	485	7737	506	8712	8152
regulation of purine nucleotide biosynthetic process	biological process	2.05043	0.12868	8.54701	2.62518	0.298751	1.6802	2.43005	1.90173	10	107	981	16342	1900371
regulation of nucleotide biosynthetic process	biological process	2.05043	0.12868	8.54701	2.62518	0.298751	1.6802	2.43005	1.90173	10	107	981	16342	30808
positive regulation of nitrogen compound metabolic process	biological process	2.04714	0.129104	6.42415	2.29646	0.392122	1.69497	2.1144	1.55813	83	1209	908	15240	51173
positive regulation of macromolecule biosynthetic process	biological process	2.04362	0.129559	6.43368	2.32316	0.382309	1.7152	2.21139	1.51875	81	1178	910	15271	10557
protein maturation	biological process	2.04342	0.129585	6.71329	2.1376	0.412184	1.81025	1.79909	1.35162	48	667	943	15782	51604
cellular response to organic cyclic compound	biological process	2.03918	0.130136	7.65766	2.55052	0.359771	1.56125	2.66667	1.70681	17	205	974	16244	71407
negative regulation of neuron death	biological process	2.03516	0.130659	8.33333	1.62768	0.304331	1.55383	1.27046	1.22967	11	121	980	16328	1901215
RNA polymerase II regulatory region DNA binding	molecular function	2.03516	0.130659	8.33333	1.67244	0.358881	1.67806	1.35262	1.07487	11	121	980	16328	1012
endopeptidase activity	molecular function	2.03231	0.131033	7.14286	2.15996	0.317515	1.76621	1.90136	1.43211	27	351	964	16098	4175
ribose phosphate biosynthetic process	biological process	2.03196	0.131079	8.73786	2.08829	0.395416	1.54039	1.95026	1.49611	9	94	982	16355	46390
cellular iron ion homeostasis	biological process	2.02755	0.131658	9.83607	1.81604	0.446407	2.03811	0.962222	1.15966	6	55	985	16394	6879
cytokine production	biological process	2.02755	0.131658	9.83607	1.97401	0.264886	1.89674	2.02968	0.906015	6	55	985	16394	1816
epithelial cell migration	biological process	2.02755	0.131658	9.83607	1.40165	0.556483	1.62554	1.0176	0.4875	6	55	985	16394	10631
peptidyl-tyrosine dephosphorylation	biological process	2.02755	0.131658	9.83607	1.60548	0.413689	1.93296	1.24853	0.729214	6	55	985	16394	35335
RNA splicing, via transesterification reactions	biological process	2.02327	0.132222	7.9096	1.67543	0.25417	1.8724	1.03921	1.35917	14	163	977	16286	375
negative regulation of developmental process	biological process	2.0196	0.132708	6.78514	2.24502	0.269953	1.74795	2.06277	1.52607	42	577	949	15872	51093
regulation of mitochondrion organization	biological process	2.01941	0.132734	8.98876	2.22791	0.351731	1.7612	2.23258	1.24009	8	81	983	16368	10821
regulation of steroid metabolic process	biological process	2.01599	0.133189	9.33333	2.75726	0.137947	1.90258	2.8608	1.68585	7	68	984	16381	19218
regulation of interferon-gamma production	biological process	2.01599	0.133189	9.33333	2.31094	0.220784	1.80959	2.14463	1.47008	7	68	984	16381	32649
regulation of intracellular transport	biological process	2.01509	0.133308	7.16253	2.75073	0.324793	1.84292	2.71565	1.84828	26	337	965	16112	32386
peptidase activity, acting on L-amino acid peptides	molecular function	2.01065	0.133901	6.83012	2.14546	0.344906	1.7757	1.83736	1.48384	39	532	952	15917	70011
tissue homeostasis	biological process	2.01065	0.133902	8.47458	2.64194	0.307591	1.72956	2.52682	1.86536	10	108	981	16341	1894
Golgi organization	biological process	2.00086	0.135219	10.4167	3.04228	0.990039	1.77949	2.61226	2.29167	5	43	986	16406	7030
positive regulation of lipid biosynthetic process	biological process	2.00086	0.135219	10.4167	4.33443	0.148939	2.10067	3.97174	3.82987	5	43	986	16406	46889
defense response to Gram-positive bacterium	biological process	2.00086	0.135219	10.4167	1.85923	0.228328	1.67736	1.72758	1.03502	5	43	986	16406	50830
neuromuscular process controlling balance	biological process	2.00086	0.135219	10.4167	1.83225	0.154222	1.52884	1.28252	1.76567	5	43	986	16406	50885
cell projection	cellular component	1.99632	0.135834	6.49475	2.22437	0.337568	1.68375	1.9826	1.55001	68	979	923	15470	42995
cell junction assembly	biological process	1.99164	0.136472	8.10811	3.08079	0.428607	1.76155	2.9025	2.24724	12	136	979	16313	34329
proteolysis	biological process	1.97606	0.138614	6.80628	2.12368	0.379686	1.74773	1.87574	1.37797	39	534	952	15915	6508
stress-activated MAPK cascade	biological process	1.97391	0.138912	8.88889	2.12213	0.463395	1.69846	1.55283	1.79979	8	82	983	16367	51403
cell aging	biological process	1.97169	0.139221	9.67742	2.06305	0.203104	1.5013	1.67895	1.80169	6	56	985	16393	7569
associative learning	biological process	1.97169	0.139221	9.67742	1.71777	0.369902	1.52923	1.3315	1.29361	6	56	985	16393	8306
positive regulation of peptidase activity	biological process	1.97158	0.139236	8.40336	2.60779	0.491337	2.02906	1.96421	1.69959	10	109	981	16340	10952
RNA processing	biological process	1.96976	0.13949	6.75241	1.66817	0.260959	1.73751	1.38309	1.01586	42	580	949	15869	6396
regulation of lamellipodium organization	biological process	1.96948	0.13953	13.0435	3.92457	0.299011	1.52191	3.80983	3.24599	3	20	988	16429	1902743
glycerol ether metabolic process	biological process	1.96948	0.13953	13.0435	3.61274	0.615659	2.19669	3.19512	2.86529	3	20	988	16429	6662
regulation of gluconeogenesis	biological process	1.96948	0.13953	13.0435	2.93176	0.100062	1.96525	3.24759	1.64873	3	20	988	16429	6111
protein import into nucleus, translocation	biological process	1.96948	0.13953	13.0435	1.75347	0.303732	1.57862	2.24288	0.455931	3	20	988	16429	60
regulation of macrophage activation	biological process	1.96948	0.13953	13.0435	2.54294	0.121903	1.98903	1.98138	2.28727	3	20	988	16429	43030
regulation of type 2 immune response	biological process	1.96948	0.13953	13.0435	4.54489	0.240466	2.24013	4.51753	3.74454	3	20	988	16429	2828
positive regulation of activated T cell proliferation	biological process	1.96948	0.13953	13.0435	2.16603	0.22653	1.89194	2.05347	1.13978	3	20	988	16429	42104
zinc ion transport	biological process	1.96948	0.13953	13.0435	1.98555	0.650795	2.18733	0.755322	1.20709	3	20	988	16429	6829
positive regulation of mRNA processing	biological process	1.96948	0.13953	13.0435	2.92424	0.334958	1.54004	2.86523	2.15274	3	20	988	16429	50685
regulation of glycolytic process	biological process	1.96948	0.13953	13.0435	2.17577	0.60399	2.02002	2.54991	0.461315	3	20	988	16429	6110
anion:anion antiporter activity	molecular function	1.96948	0.13953	13.0435	1.73684	0.241967	1.41034	2.09025	0.740266	3	20	988	16429	15301
negative regulation of endothelial cell proliferation	biological process	1.96948	0.13953	13.0435	1.60635	0.289331	1.7475	1.69534	0.338578	3	20	988	16429	1937
histone H3-K4 methylation	biological process	1.96948	0.13953	13.0435	3.29495	0.516223	1.75561	3.72458	1.93949	3	20	988	16429	51568
regulation of defense response to virus	biological process	1.96621	0.139987	9.21053	1.92299	0.166791	1.69097	2.24074	0.708794	7	69	984	16380	50688
TRIF-dependent toll-like receptor signaling pathway	biological process	1.96621	0.139987	9.21053	2.62745	0.573713	1.86468	2.38249	1.81175	7	69	984	16380	35666
RNA polymerase II core promoter proximal region sequence-specific DNA binding transcription factor activity involved in positive regulation of transcription	molecular function	1.96621	0.139987	9.21053	1.34619	0.331767	1.63802	1.46251	0.501384	7	69	984	16380	1077
rhythmic process	biological process	1.96595	0.140023	7.73196	1.85369	0.264201	1.80405	1.68071	0.960342	15	179	976	16270	48511
methylation	biological process	1.96152	0.140644	8.20896	2.23437	0.644147	1.7906	1.95153	1.62185	11	123	980	16326	32259
response to dsRNA	biological process	1.93791	0.144004	10.2041	1.5852	0.492409	1.71849	1.14208	0.739656	5	44	986	16405	43331
second-messenger-mediated signaling	biological process	1.93324	0.144678	8.33333	3.01811	0.243914	1.58192	3.17211	2.05687	10	110	981	16339	19932
negative regulation of programmed cell death	biological process	1.93019	0.14512	6.69711	2.0784	0.279447	1.69942	1.97167	1.2851	44	613	947	15836	43069
negative regulation of intracellular transport	biological process	1.92942	0.145232	8.79121	3.87434	0.357109	1.7963	4.09334	2.82295	8	83	983	16366	32387
stress-activated protein kinase signaling cascade	biological process	1.92942	0.145232	8.79121	2.12213	0.463395	1.69846	1.55283	1.79979	8	83	983	16366	31098
negative regulation of cell differentiation	biological process	1.92815	0.145417	6.86869	2.31694	0.296243	1.77143	2.26955	1.45245	34	461	957	15988	45596
response to nicotine	biological process	1.92599	0.145732	11.1111	1.44155	0.122154	1.75405	0.825911	1.26092	4	32	987	16417	35094
protein trimerization	biological process	1.92599	0.145732	11.1111	2.85308	0.329629	1.65428	3.09524	1.86657	4	32	987	16417	70206
histone-lysine N-methyltransferase activity	molecular function	1.92599	0.145732	11.1111	3.06465	0.473005	1.61166	3.4003	1.909	4	32	987	16417	18024
cellular respiration	biological process	1.92599	0.145732	11.1111	1.43518	0.167149	1.51006	1.6112	0.553737	4	32	987	16417	45333
membrane docking	biological process	1.92599	0.145732	11.1111	1.52535	0.705027	1.88835	0.743863	1.49551	4	32	987	16417	22406
response to toxic substance	biological process	1.92563	0.145784	8.14815	2.33051	0.372703	1.92782	2.66637	0.897988	11	124	980	16325	9636
actin filament-based process	biological process	1.92505	0.145868	7.23684	2.56027	0.348709	1.64962	2.22813	2.02172	22	282	969	16167	30029
cysteine-type peptidase activity	molecular function	1.92488	0.145893	7.87879	2.36799	0.225509	1.70992	1.78937	2.05284	13	152	978	16297	8234
piRNA metabolic process	biological process	1.92357	0.146085	16.6667	2.39003	0.781234	2.17458	2.94725	0.93912	2	10	989	16439	34587
negative regulation of defense response to virus	biological process	1.92357	0.146085	16.6667	1.73299	0.228437	1.60699	1.86548	0.744425	2	10	989	16439	50687
modulation by symbiont of host cellular process	biological process	1.92357	0.146085	16.6667	1.34984	0.194359	1.55421	1.4984	0.334147	2	10	989	16439	44068
negative regulation of JAK-STAT cascade	biological process	1.92357	0.146085	16.6667	3.71342	0.646289	1.37606	3.59237	3.15544	2	10	989	16439	46426
urate metabolic process	biological process	1.92357	0.146085	16.6667	3.42202	0.305686	1.71269	3.95058	2.01258	2	10	989	16439	46415
regulation of toll-like receptor 4 signaling pathway	biological process	1.92357	0.146085	16.6667	2.01226	0.268109	2.03403	1.97972	0.700665	2	10	989	16439	34143
viral protein processing	biological process	1.92357	0.146085	16.6667	1.57566	0.327893	1.75184	1.3423	0.658331	2	10	989	16439	19082
positive regulation of membrane protein ectodomain proteolysis	biological process	1.92357	0.146085	16.6667	1.54927	0.345682	1.65524	1.23746	0.793962	2	10	989	16439	51044
determination of adult lifespan	biological process	1.92357	0.146085	16.6667	1.58656	0.441989	1.78547	1.93859	0.0410658	2	10	989	16439	8340
positive regulation of protein deacetylation	biological process	1.92357	0.146085	16.6667	1.39469	0.312041	1.57885	1.93961	0.0139443	2	10	989	16439	90312
synaptic transmission, dopaminergic	biological process	1.92357	0.146085	16.6667	2.0519	0.281218	1.51159	2.05331	1.53829	2	10	989	16439	1963
regulation of inclusion body assembly	biological process	1.92357	0.146085	16.6667	3.8001	0.118262	2.50127	4.20228	2.14889	2	10	989	16439	90083
specific granule	cellular component	1.92357	0.146085	16.6667	2.45296	0.392547	1.85494	2.41208	1.35739	2	10	989	16439	42581
COPI vesicle coat	cellular component	1.92357	0.146085	16.6667	3.02384	0.342901	1.95129	3.13037	2.29177	2	10	989	16439	30126
nucleocytoplasmic transporter activity	molecular function	1.92357	0.146085	16.6667	1.82531	0.151332	1.36626	0.95822	1.96294	2	10	989	16439	5487
co-SMAD binding	molecular function	1.92357	0.146085	16.6667	3.83627	0.622899	1.38502	4.08797	2.89686	2	10	989	16439	70410
basal transcription machinery binding	molecular function	1.92357	0.146085	16.6667	1.72465	0.373603	2.26575	0.204429	1.54587	2	10	989	16439	1098
basal RNA polymerase II transcription machinery binding	molecular function	1.92357	0.146085	16.6667	1.72465	0.373603	2.26575	0.204429	1.54587	2	10	989	16439	1099
positive regulation of interferon-gamma biosynthetic process	biological process	1.92357	0.146085	16.6667	4.82256	0.189234	2.47739	4.5877	4.04652	2	10	989	16439	45078
regulation of interleukin-8 biosynthetic process	biological process	1.92357	0.146085	16.6667	1.9198	0.129802	1.37645	1.8153	1.51225	2	10	989	16439	45414
presynaptic active zone	cellular component	1.92357	0.146085	16.6667	4.25718	0.380645	1.80909	3.44381	4.39952	2	10	989	16439	48786
positive regulation of neurotransmitter transport	biological process	1.92357	0.146085	16.6667	4.25718	0.380645	1.80909	3.44381	4.39952	2	10	989	16439	51590
positive T cell selection	biological process	1.92357	0.146085	16.6667	2.61475	0.253944	2.13403	1.27393	2.57977	2	10	989	16439	43368
membrane assembly	biological process	1.92357	0.146085	16.6667	1.59387	0.55545	2.13579	1.86133	0.769604	2	10	989	16439	71709
hormone receptor binding	molecular function	1.9233	0.146124	8	1.9785	0.200285	1.54745	1.74182	1.43785	12	138	979	16311	51427
RNA phosphodiester bond hydrolysis	biological process	1.91745	0.146981	9.52381	1.40823	0.214961	1.61904	1.46545	0.477321	6	57	985	16392	90501
negative regulation of cell death	biological process	1.90937	0.148174	6.65702	2.08083	0.280315	1.69804	1.97928	1.28249	46	645	945	15804	60548
microtubule organizing center part	cellular component	1.90761	0.148435	8.49057	2.00299	0.751842	1.77665	1.47995	1.70553	9	97	982	16352	44450
Ras guanyl-nucleotide exchange factor activity	molecular function	1.89559	0.150229	8.26446	2.16621	0.32711	1.53971	1.73856	1.79019	10	111	981	16338	5088
cellular aromatic compound metabolic process	biological process	1.89516	0.150295	6.01719	2.11103	0.335514	1.76602	1.90644	1.33733	252	3936	739	12513	6725
organelle fission	biological process	1.89227	0.15073	7.12166	2.29553	0.333255	1.92854	2.30377	1.30128	24	313	967	16136	48285
cell projection membrane	cellular component	1.88774	0.151413	7.40741	3.13011	0.38924	1.69253	2.96793	2.49165	18	225	973	16224	31253
heterocycle metabolic process	biological process	1.88656	0.151592	6.0163	2.10914	0.335869	1.76227	1.90158	1.34152	251	3921	740	12528	46483
transition metal ion transport	biological process	1.88592	0.15169	8.69565	1.831	0.398587	1.97464	1.12447	1.13556	8	84	983	16365	41
melanosome	cellular component	1.88592	0.15169	8.69565	1.63072	0.40736	1.62093	1.42779	1.01285	8	84	983	16365	42470
pigment granule	cellular component	1.88592	0.15169	8.69565	1.63072	0.40736	1.62093	1.42779	1.01285	8	84	983	16365	48770
negative regulation of cellular component organization	biological process	1.88472	0.151871	6.95444	2.67595	0.296983	1.70485	2.49873	1.96555	29	388	962	16061	51129
nucleobase-containing compound metabolic process	biological process	1.88279	0.152165	6.025	2.10822	0.327234	1.75062	1.92366	1.33557	241	3759	750	12690	6139
modified amino acid binding	molecular function	1.87713	0.153028	10	1.82703	0.279267	2.11972	1.76225	0.816618	5	45	986	16404	72341
regulation of osteoclast differentiation	biological process	1.87713	0.153028	10	2.61216	0.232715	1.73527	2.21183	2.03988	5	45	986	16404	45670
regulation of MAP kinase activity	biological process	1.87711	0.153032	7.33591	2.22085	0.336288	1.65369	1.98163	1.55792	19	240	972	16209	43405
positive regulation of cytokine production	biological process	1.87711	0.153032	7.33591	2.3	0.236551	1.88487	1.90722	1.68862	19	240	972	16209	1819
circadian behavior	biological process	1.87654	0.153119	12.5	2.32089	0.207566	1.57327	2.44021	1.59612	3	21	988	16428	48512
prostate gland epithelium morphogenesis	biological process	1.87654	0.153119	12.5	1.41222	0.306761	1.49949	1.47976	0.512439	3	21	988	16428	60740
regulation of interferon-gamma-mediated signaling pathway	biological process	1.87654	0.153119	12.5	1.87245	0.34548	1.83109	1.77457	0.69705	3	21	988	16428	60334
ether metabolic process	biological process	1.87654	0.153119	12.5	3.61274	0.615659	2.19669	3.19512	2.86529	3	21	988	16428	18904
lymphocyte migration	biological process	1.87654	0.153119	12.5	3.03704	0.201479	2.05148	3.39581	1.68998	3	21	988	16428	72676
retrograde vesicle-mediated transport, Golgi to ER	biological process	1.87654	0.153119	12.5	2.43182	0.292961	1.86454	2.4716	1.68368	3	21	988	16428	6890
response to salt stress	biological process	1.87654	0.153119	12.5	1.56238	0.313665	1.55997	2.05544	0.355773	3	21	988	16428	9651
positive regulation of NF-kappaB import into nucleus	biological process	1.87654	0.153119	12.5	3.32447	0.284465	1.73963	3.44632	2.40174	3	21	988	16428	42346
intracellular ligand-gated ion channel activity	molecular function	1.87654	0.153119	12.5	2.07857	0.171727	1.49329	2.55878	0.858928	3	21	988	16428	5217
brush border	cellular component	1.87654	0.153119	12.5	1.98647	0.821544	2.2885	0.603694	1.06941	3	21	988	16428	5903
protein K63-linked ubiquitination	biological process	1.87654	0.153119	12.5	1.9667	0.132959	1.40921	2.33035	0.940015	3	21	988	16428	70534
actin filament polymerization	biological process	1.87654	0.153119	12.5	1.58334	0.114166	1.46702	2.11067	0.356224	3	21	988	16428	30041
response to fluid shear stress	biological process	1.87654	0.153119	12.5	2.44683	0.167405	1.7876	2.75618	1.1841	3	21	988	16428	34405
MyD88-dependent toll-like receptor signaling pathway	biological process	1.87033	0.154073	8.97436	2.27863	0.306569	1.699	2.18529	1.53255	7	71	984	16378	2755
DNA integrity checkpoint	biological process	1.87033	0.154073	8.97436	1.7987	0.454149	1.6161	1.86927	0.828784	7	71	984	16378	31570
SMAD binding	molecular function	1.86477	0.154932	9.375	3.28416	0.537108	1.42295	3.33917	2.51365	6	58	985	16391	46332
regulation of phosphatidylinositol 3-kinase signaling	biological process	1.86477	0.154932	9.375	3.33939	0.376089	2.10957	3.44129	2.03936	6	58	985	16391	14066
myosin complex	cellular component	1.86477	0.154932	9.375	2.39135	0.150317	1.76345	2.73184	1.1986	6	58	985	16391	16459
phosphatidylinositol metabolic process	biological process	1.85862	0.155887	8.19672	2.04154	0.294461	1.70481	2.24418	1.04709	10	112	981	16337	46488
response to endoplasmic reticulum stress	biological process	1.85563	0.156354	8.0292	1.95964	0.321059	1.6738	1.71011	1.34655	11	126	980	16323	34976
protein acylation	biological process	1.85563	0.156354	8.0292	2.11785	0.162135	1.72737	2.39032	0.934069	11	126	980	16323	43543
alpha-beta T cell activation	biological process	1.8545	0.156531	10.8108	2.15031	0.394418	2.7261	1.14821	1.42002	4	33	987	16416	46631
positive regulation of interferon-gamma production	biological process	1.8545	0.156531	10.8108	1.84053	0.18976	1.60963	2.01636	0.760454	4	33	987	16416	32729
positive regulation of actin filament bundle assembly	biological process	1.8545	0.156531	10.8108	3.38203	0.476231	1.50544	3.4959	2.54096	4	33	987	16416	32233
nucleic acid metabolic process	biological process	1.84846	0.157479	6.05013	2.10848	0.307535	1.76121	1.93412	1.31253	210	3261	781	13188	90304
spindle pole	cellular component	1.84336	0.158284	8.60215	2.01037	0.387306	1.6649	1.96746	1.11119	8	85	983	16364	922
nitrobenzene metabolic process	biological process	1.8265	0.160976	33.3333	3.04	0.0919892	3.29514	3.42695	0.00495128	1	2	990	16447	18916
cellular detoxification of nitrogen compound	biological process	1.8265	0.160976	33.3333	3.04	0.0919892	3.29514	3.42695	0.00495128	1	2	990	16447	70458
establishment of blood-nerve barrier	biological process	1.8265	0.160976	33.3333	3.04	0.0919892	3.29514	3.42695	0.00495128	1	2	990	16447	8065
establishment or maintenance of microtubule cytoskeleton polarity	biological process	1.8265	0.160976	33.3333	2.88765	0.230269	2.04803	2.67686	2.10214	1	2	990	16447	30951
tubulin complex	cellular component	1.8265	0.160976	33.3333	1.91166	0.223114	1.89885	2.18937	0.724794	1	2	990	16447	45298
positive regulation of circadian sleep/wake cycle, REM sleep	biological process	1.8265	0.160976	33.3333	2.99339	0.0234359	1.72747	3.40747	1.74071	1	2	990	16447	46005
inhibin-betaglycan-ActRII complex	cellular component	1.8265	0.160976	33.3333	5.22766	0.849529	1.33653	5.56844	4.22106	1	2	990	16447	34673
beta-1,3-galactosyl-O-glycosyl-glycoprotein beta-1,3-N-acetylglucosaminyltransferase activity	molecular function	1.8265	0.160976	33.3333	0.770515	0.251721	1.38186	0.617778	0.224403	1	2	990	16447	47223
T-helper 17 cell differentiation	biological process	1.8265	0.160976	33.3333	1.483	0.0473513	1.93029	1.72537	0.368384	1	2	990	16447	72539
modulation of programmed cell death in other organism	biological process	1.8265	0.160976	33.3333	1.21699	0.360035	1.38141	0.903272	0.662977	1	2	990	16447	44531
modulation of apoptotic process in other organism	biological process	1.8265	0.160976	33.3333	1.21699	0.360035	1.38141	0.903272	0.662977	1	2	990	16447	44532
modulation by symbiont of host programmed cell death	biological process	1.8265	0.160976	33.3333	1.21699	0.360035	1.38141	0.903272	0.662977	1	2	990	16447	52040
modulation by symbiont of host apoptotic process	biological process	1.8265	0.160976	33.3333	1.21699	0.360035	1.38141	0.903272	0.662977	1	2	990	16447	52150
modulation of programmed cell death in other organism involved in symbiotic interaction	biological process	1.8265	0.160976	33.3333	1.21699	0.360035	1.38141	0.903272	0.662977	1	2	990	16447	52248
modulation by organism of apoptotic process in other organism involved in symbiotic interaction	biological process	1.8265	0.160976	33.3333	1.21699	0.360035	1.38141	0.903272	0.662977	1	2	990	16447	52433
cellular process regulating host cell cycle in response to virus	biological process	1.8265	0.160976	33.3333	1.21699	0.360035	1.38141	0.903272	0.662977	1	2	990	16447	60154
thiol oxidase activity	molecular function	1.8265	0.160976	33.3333	4.29257	1.42218	3.81497	1.97223	4.16967	1	2	990	16447	16972
urate transport	biological process	1.8265	0.160976	33.3333	3.49158	0.26241	1.88618	4.02094	2.00257	1	2	990	16447	15747
immunoglobulin receptor binding	molecular function	1.8265	0.160976	33.3333	1.67157	0.770428	1.64348	0.596385	1.45616	1	2	990	16447	34987
negative regulation of macrophage apoptotic process	biological process	1.8265	0.160976	33.3333	1.93982	0.659799	1.77453	1.87329	0.758309	1	2	990	16447	2000110
interferon-beta production	biological process	1.8265	0.160976	33.3333	1.93982	0.659799	1.77453	1.87329	0.758309	1	2	990	16447	32608
regulation of MyD88-dependent toll-like receptor signaling pathway	biological process	1.8265	0.160976	33.3333	1.93982	0.659799	1.77453	1.87329	0.758309	1	2	990	16447	34124
nuclear outer membrane-endoplasmic reticulum membrane network	cellular component	1.8265	0.160976	33.3333	3.67453	0.180267	1.64886	4.11251	2.46907	1	2	990	16447	42175
dihydrobiopterin metabolic process	biological process	1.8265	0.160976	33.3333	1.62388	0.838348	1.98891	0.123046	1.12718	1	2	990	16447	51066
dADP metabolic process	biological process	1.8265	0.160976	33.3333	2.46283	0.12893	3.28184	2.24613	1.21222	1	2	990	16447	46056
dGDP metabolic process	biological process	1.8265	0.160976	33.3333	2.46283	0.12893	3.28184	2.24613	1.21222	1	2	990	16447	46066
growth involved in heart morphogenesis	biological process	1.8265	0.160976	33.3333	3.53282	0.309723	2.51574	3.82315	1.93298	1	2	990	16447	3241
inositol-1,3,4,5-tetrakisphosphate 5-phosphatase activity	molecular function	1.8265	0.160976	33.3333	2.57298	0.592599	1.53917	1.71915	2.61843	1	2	990	16447	52659
magnesium ion homeostasis	biological process	1.8265	0.160976	33.3333	5.49087	0.462483	1.91701	4.83145	5.53025	1	2	990	16447	10960
negative regulation of interleukin-10 secretion	biological process	1.8265	0.160976	33.3333	3.24558	1.28497	1.57688	4.01737	1.20505	1	2	990	16447	2001180
substrate-dependent cell migration, cell attachment to substrate	biological process	1.8265	0.160976	33.3333	1.97869	0.00760424	2.37393	2.28367	0.0438753	1	2	990	16447	6931
RNA 7-methylguanosine cap binding	molecular function	1.8265	0.160976	33.3333	2.95724	0.301681	2.28642	3.23846	1.36021	1	2	990	16447	340
negative regulation of natural killer cell mediated immunity	biological process	1.8265	0.160976	33.3333	4.48317	0.347807	1.66183	4.66132	3.63612	1	2	990	16447	2716
negative regulation of natural killer cell mediated cytotoxicity	biological process	1.8265	0.160976	33.3333	4.48317	0.347807	1.66183	4.66132	3.63612	1	2	990	16447	45953
negative regulation of helicase activity	biological process	1.8265	0.160976	33.3333	1.46863	0.338164	1.58427	2.11271	0.00973309	1	2	990	16447	51097
pyruvate transmembrane transporter activity	molecular function	1.8265	0.160976	33.3333	3.42691	0.813521	1.30809	2.91789	3.30777	1	2	990	16447	50833
mitochondrial pyruvate transport	biological process	1.8265	0.160976	33.3333	3.42691	0.813521	1.30809	2.91789	3.30777	1	2	990	16447	6850
peptidyl-serine autophosphorylation	biological process	1.8265	0.160976	33.3333	3.13224	0.124962	1.46184	3.58114	1.9985	1	2	990	16447	36289
senescence-associated heterochromatin focus	cellular component	1.8265	0.160976	33.3333	2.99464	0.25406	1.50623	2.0807	3.22986	1	2	990	16447	35985
senescence-associated heterochromatin focus assembly	biological process	1.8265	0.160976	33.3333	2.99464	0.25406	1.50623	2.0807	3.22986	1	2	990	16447	35986
diacylglycerol cholinephosphotransferase activity	molecular function	1.8265	0.160976	33.3333	2.85725	0.434052	1.41882	2.07887	2.98001	1	2	990	16447	4142
isoquinoline alkaloid metabolic process	biological process	1.8265	0.160976	33.3333	1.20922	0.328274	1.59421	1.75196	0.210867	1	2	990	16447	33076
epinephrine metabolic process	biological process	1.8265	0.160976	33.3333	1.20922	0.328274	1.59421	1.75196	0.210867	1	2	990	16447	42414
inositol 1,3,4,5 tetrakisphosphate binding	molecular function	1.8265	0.160976	33.3333	3.00106	0.0289288	1.93013	3.47323	1.52298	1	2	990	16447	43533
phagolysosome assembly	biological process	1.8265	0.160976	33.3333	3.49097	0.0470783	1.49755	3.80256	2.52737	1	2	990	16447	1845
NatC complex	cellular component	1.8265	0.160976	33.3333	0.986442	0.227164	1.34797	0.0913209	1.1387	1	2	990	16447	31417
medium-chain fatty-acyl-CoA metabolic process	biological process	1.8265	0.160976	33.3333	2.00113	0.518894	1.4227	1.56805	1.77185	1	2	990	16447	36112
snRNA transport	biological process	1.8265	0.160976	33.3333	3.21481	0.524612	1.49136	3.28457	2.46906	1	2	990	16447	51030
regulation of tumor necrosis factor (ligand) superfamily member 11 production	biological process	1.8265	0.160976	33.3333	2.16383	0.295089	2.07293	2.08816	0.868133	1	2	990	16447	2000307
mannosyltransferase complex	cellular component	1.8265	0.160976	33.3333	3.665	0.00944849	1.77047	4.03682	2.5082	1	2	990	16447	31501
dolichol-phosphate-mannose synthase complex	cellular component	1.8265	0.160976	33.3333	3.665	0.00944849	1.77047	4.03682	2.5082	1	2	990	16447	33185
dolichyl-phosphate beta-D-mannosyltransferase activity	molecular function	1.8265	0.160976	33.3333	3.665	0.00944849	1.77047	4.03682	2.5082	1	2	990	16447	4582
amidine-lyase activity	molecular function	1.8265	0.160976	33.3333	1.73539	0.167782	1.61729	2.06224	0.52202	1	2	990	16447	16842
'de novo' AMP biosynthetic process	biological process	1.8265	0.160976	33.3333	1.73539	0.167782	1.61729	2.06224	0.52202	1	2	990	16447	44208
chondrocyte hypertrophy	biological process	1.8265	0.160976	33.3333	1.28759	0.741099	1.43646	1.00374	0.361974	1	2	990	16447	3415
growing cell tip	cellular component	1.8265	0.160976	33.3333	0.946902	0.424737	1.41146	0.800478	0.00824158	1	2	990	16447	35838
negative regulation of T-helper 1 cell differentiation	biological process	1.8265	0.160976	33.3333	5.01462	0.214586	2.31291	5.21046	4.07497	1	2	990	16447	45626
rRNA 3'-end processing	biological process	1.8265	0.160976	33.3333	2.41746	0.00816457	1.9336	2.90408	0.821535	1	2	990	16447	31125
laminin receptor activity	molecular function	1.8265	0.160976	33.3333	2.41746	0.00816457	1.9336	2.90408	0.821535	1	2	990	16447	5055
negative regulation of extracellular matrix disassembly	biological process	1.8265	0.160976	33.3333	1.3661	0.69201	1.44681	0.444184	1.16646	1	2	990	16447	10716
invadopodium membrane	cellular component	1.8265	0.160976	33.3333	1.3661	0.69201	1.44681	0.444184	1.16646	1	2	990	16447	71438
galactosylgalactosylxylosylprotein 3-beta-glucuronosyltransferase activity	molecular function	1.8265	0.160976	33.3333	2.05562	0.0778457	1.80192	2.46776	0.619573	1	2	990	16447	15018
dermatan sulfate proteoglycan biosynthetic process	biological process	1.8265	0.160976	33.3333	2.05562	0.0778457	1.80192	2.46776	0.619573	1	2	990	16447	50651
dynein intermediate chain binding	molecular function	1.8265	0.160976	33.3333	5.35549	0.429376	1.42547	4.68963	5.45369	1	2	990	16447	45505
type 3 metabotropic glutamate receptor binding	molecular function	1.8265	0.160976	33.3333	2.86898	0.235662	1.34058	3.39136	1.67386	1	2	990	16447	31800
protein K33-linked deubiquitination	biological process	1.8265	0.160976	33.3333	1.35902	0.0950941	1.79534	1.76289	0.115174	1	2	990	16447	1990168
protein K29-linked deubiquitination	biological process	1.8265	0.160976	33.3333	1.35902	0.0950941	1.79534	1.76289	0.115174	1	2	990	16447	35523
positive regulation of chromatin silencing	biological process	1.8265	0.160976	33.3333	2.24872	0.195175	1.64132	0.748863	2.85379	1	2	990	16447	31937
astral microtubule organization	biological process	1.8265	0.160976	33.3333	3.11322	0.461976	1.40142	3.20509	2.39048	1	2	990	16447	30953
double-stranded RNA adenosine deaminase activity	molecular function	1.8265	0.160976	33.3333	1.11262	0.376459	1.64409	0.501224	0.61422	1	2	990	16447	3726
supraspliceosomal complex	cellular component	1.8265	0.160976	33.3333	1.11262	0.376459	1.64409	0.501224	0.61422	1	2	990	16447	44530
adenosine to inosine editing	biological process	1.8265	0.160976	33.3333	1.11262	0.376459	1.64409	0.501224	0.61422	1	2	990	16447	6382
9-cis retinoic acid receptor activity	molecular function	1.8265	0.160976	33.3333	2.65312	0.143377	1.72764	3.20439	1.18962	1	2	990	16447	4886
oxidoreductase activity, acting on CH or CH2 groups, disulfide as acceptor	molecular function	1.8265	0.160976	33.3333	1.7632	0.456631	2.06015	1.5697	0.609012	1	2	990	16447	16728
ribonucleoside-diphosphate reductase activity, thioredoxin disulfide as acceptor	molecular function	1.8265	0.160976	33.3333	1.7632	0.456631	2.06015	1.5697	0.609012	1	2	990	16447	4748
NAADP-sensitive calcium-release channel activity	molecular function	1.8265	0.160976	33.3333	1.79751	0.0983009	1.34198	2.19254	0.801137	1	2	990	16447	72345
isopentenyl diphosphate metabolic process	biological process	1.8265	0.160976	33.3333	4.01921	0.430173	1.35706	4.06526	3.4082	1	2	990	16447	46490
interleukin-2-mediated signaling pathway	biological process	1.8265	0.160976	33.3333	2.34963	0.225719	1.45923	2.65063	1.38917	1	2	990	16447	38110
glycerol channel activity	molecular function	1.8265	0.160976	33.3333	3.71531	0.904695	1.77998	3.64022	2.98447	1	2	990	16447	15254
RNA polymerase II basal transcription factor binding	molecular function	1.8265	0.160976	33.3333	1.57612	0.401469	1.91995	0.134541	1.56003	1	2	990	16447	1091
pre-B cell differentiation	biological process	1.8265	0.160976	33.3333	0.788268	0.502297	1.31176	0.392842	0.141734	1	2	990	16447	2329
sequestering of triglyceride	biological process	1.8265	0.160976	33.3333	2.514	0.18151	1.39923	2.25298	2.13031	1	2	990	16447	30730
positive regulation of calcidiol 1-monooxygenase activity	biological process	1.8265	0.160976	33.3333	2.514	0.18151	1.39923	2.25298	2.13031	1	2	990	16447	60559
cellular response to iron ion	biological process	1.8265	0.160976	33.3333	2.03541	0.957862	2.51862	0.0175836	1.32708	1	2	990	16447	71281
manganese ion transmembrane transport	biological process	1.8265	0.160976	33.3333	2.03541	0.957862	2.51862	0.0175836	1.32708	1	2	990	16447	71421
regulation of histone H2A K63-linked ubiquitination	biological process	1.8265	0.160976	33.3333	5.10095	0.910858	2.13474	5.06638	4.41569	1	2	990	16447	1901314
negative regulation of histone H2A K63-linked ubiquitination	biological process	1.8265	0.160976	33.3333	5.10095	0.910858	2.13474	5.06638	4.41569	1	2	990	16447	1901315
negative regulation of histone ubiquitination	biological process	1.8265	0.160976	33.3333	5.10095	0.910858	2.13474	5.06638	4.41569	1	2	990	16447	33183
astrocyte activation	biological process	1.8265	0.160976	33.3333	3.31592	0.210635	1.38767	2.50533	3.52943	1	2	990	16447	48143
tyrosine phosphorylation of Stat5 protein	biological process	1.8265	0.160976	33.3333	5.81438	0.586189	1.88731	5.79893	5.23383	1	2	990	16447	42506
iodide transport	biological process	1.8265	0.160976	33.3333	1.18701	0.510674	1.6702	1.66075	0.518972	1	2	990	16447	15705
troponin C binding	molecular function	1.8265	0.160976	33.3333	1.25212	0.205832	1.64606	1.17986	0.798215	1	2	990	16447	30172
dendritic spine head	cellular component	1.8265	0.160976	33.3333	4.88469	0.493985	2.09003	4.06946	4.97958	1	2	990	16447	44327
negative regulation of cytolysis	biological process	1.8265	0.160976	33.3333	3.55782	0.3606	1.85233	4.10855	2.04707	1	2	990	16447	45918
pyroptosis	biological process	1.8265	0.160976	33.3333	1.51933	0.171998	1.55075	1.77767	0.380731	1	2	990	16447	70269
negative regulation of appetite by leptin-mediated signaling pathway	biological process	1.8265	0.160976	33.3333	3.47804	0.055426	1.79031	3.83247	2.31672	1	2	990	16447	38108
positive regulation of skeletal muscle tissue regeneration	biological process	1.8265	0.160976	33.3333	1.83707	0.416011	1.48259	1.32286	1.53309	1	2	990	16447	43415
trachea formation	biological process	1.8265	0.160976	33.3333	1.83707	0.416011	1.48259	1.32286	1.53309	1	2	990	16447	60440
negative regulation of glucose import in response to insulin stimulus	biological process	1.8265	0.160976	33.3333	1.43711	0.837621	1.55397	0.408944	1.07763	1	2	990	16447	2001274
peptide-methionine (R)-S-oxide reductase activity	molecular function	1.8265	0.160976	33.3333	1.80659	0.14875	1.54119	2.16005	0.657731	1	2	990	16447	33743
unidimensional cell growth	biological process	1.8265	0.160976	33.3333	3.06102	0.238435	1.85141	3.34814	1.87613	1	2	990	16447	9826
fructose-bisphosphate aldolase activity	molecular function	1.8265	0.160976	33.3333	3.39512	0.914956	1.39501	3.24153	2.86076	1	2	990	16447	4332
adenine transport	biological process	1.8265	0.160976	33.3333	2.81169	0.559952	2.03478	2.92716	1.54628	1	2	990	16447	15853
negative regulation of histone H3-K27 methylation	biological process	1.8265	0.160976	33.3333	1.3728	0.281258	1.74469	0.166716	1.90343	1	2	990	16447	61086
U4/U6 snRNP	cellular component	1.8265	0.160976	33.3333	5.63868	0.0779527	2.15706	5.81625	4.7878	1	2	990	16447	71001
PMA-inducible membrane protein ectodomain proteolysis	biological process	1.8265	0.160976	33.3333	2.34615	1.45908	2.26175	0.778393	1.60199	1	2	990	16447	51088
MAPK import into nucleus	biological process	1.8265	0.160976	33.3333	2.29778	0.269082	2.18054	2.91506	0.249502	1	2	990	16447	189
negative regulation of tyrosine phosphorylation of Stat5 protein	biological process	1.8265	0.160976	33.3333	3.98117	0.633448	1.36533	3.94445	3.43269	1	2	990	16447	42524
CRLF-CLCF1 complex	cellular component	1.8265	0.160976	33.3333	1.78637	0.770323	1.47401	2.58184	0.0835471	1	2	990	16447	97058
ornithine decarboxylase inhibitor activity	molecular function	1.8265	0.160976	33.3333	2.94493	0.035351	2.12277	3.43895	1.26027	1	2	990	16447	8073
dsRNA transport	biological process	1.8265	0.160976	33.3333	1.26229	0.674086	1.34523	1.07168	0.433306	1	2	990	16447	33227
regulation of type IV hypersensitivity	biological process	1.8265	0.160976	33.3333	2.86667	0.158221	2.4929	3.22714	0.91451	1	2	990	16447	1807
negative regulation of acute inflammatory response to antigenic stimulus	biological process	1.8265	0.160976	33.3333	2.86667	0.158221	2.4929	3.22714	0.91451	1	2	990	16447	2865
telomere formation via telomerase	biological process	1.8265	0.160976	33.3333	1.46863	0.338164	1.58427	2.11271	0.00973309	1	2	990	16447	32203
RNA secondary structure unwinding	biological process	1.8265	0.160976	33.3333	3.11349	0.946311	2.52524	3.03969	1.56126	1	2	990	16447	10501
protein-L-isoaspartate (D-aspartate) O-methyltransferase activity	molecular function	1.8265	0.160976	33.3333	2.77661	1.01404	1.89591	1.77612	2.59827	1	2	990	16447	4719
threonine-tRNA ligase activity	molecular function	1.8265	0.160976	33.3333	2.08463	0.271999	1.62033	2.73373	0.538066	1	2	990	16447	4829
threonyl-tRNA aminoacylation	biological process	1.8265	0.160976	33.3333	2.08463	0.271999	1.62033	2.73373	0.538066	1	2	990	16447	6435
regulation of synapse structure and activity	biological process	1.8265	0.160976	33.3333	2.23578	0.314145	1.66683	1.30841	2.34386	1	2	990	16447	50803
protein transport within lipid bilayer	biological process	1.8265	0.160976	33.3333	1.84022	0.338989	1.45308	2.04249	0.874942	1	2	990	16447	32594
alpha8-beta1 integrin complex	cellular component	1.8265	0.160976	33.3333	1.84022	0.338989	1.45308	2.04249	0.874942	1	2	990	16447	34678
development of secondary male sexual characteristics	biological process	1.8265	0.160976	33.3333	3.32413	0.548986	1.53892	1.85229	3.92142	1	2	990	16447	46544
prostate gland stromal morphogenesis	biological process	1.8265	0.160976	33.3333	0.832508	0.0966251	1.49726	0.48934	0.964582	1	2	990	16447	60741
thioredoxin peroxidase activity	molecular function	1.8265	0.160976	33.3333	3.04841	0.935078	1.72077	2.24406	2.92744	1	2	990	16447	8379
positive regulation of T-helper 2 cell cytokine production	biological process	1.8265	0.160976	33.3333	3.17597	0.580606	2.31841	0.94492	3.8794	1	2	990	16447	2000553
attachment of spindle microtubules to kinetochore involved in mitotic sister chromatid segregation	biological process	1.8265	0.160976	33.3333	2.65669	0.169562	2.05826	3.01222	1.12806	1	2	990	16447	51315
double-stranded RNA-specific ribonuclease activity	molecular function	1.8265	0.160976	33.3333	1.01235	0.553876	1.59954	0.371527	0.321959	1	2	990	16447	32296
ribonuclease III activity	molecular function	1.8265	0.160976	33.3333	1.01235	0.553876	1.59954	0.371527	0.321959	1	2	990	16447	4525
mitochondrial translational elongation	biological process	1.8265	0.160976	33.3333	1.01235	0.553876	1.59954	0.371527	0.321959	1	2	990	16447	70125
membrane raft polarization	biological process	1.8265	0.160976	33.3333	1.68097	0.376431	1.94161	0.214629	1.73215	1	2	990	16447	1766
membrane raft distribution	biological process	1.8265	0.160976	33.3333	1.68097	0.376431	1.94161	0.214629	1.73215	1	2	990	16447	31580
protein-glutamic acid ligase activity	molecular function	1.8265	0.160976	33.3333	0.847978	0.121352	1.33687	1.0309	0.046523	1	2	990	16447	70739
regulation of nodal signaling pathway involved in determination of left/right asymmetry	biological process	1.8265	0.160976	33.3333	5.16964	1.04654	1.37704	4.79944	4.96613	1	2	990	16447	1900145
regulation of nodal signaling pathway involved in determination of lateral mesoderm left/right asymmetry	biological process	1.8265	0.160976	33.3333	5.16964	1.04654	1.37704	4.79944	4.96613	1	2	990	16447	1900175
activin responsive factor complex	cellular component	1.8265	0.160976	33.3333	5.16964	1.04654	1.37704	4.79944	4.96613	1	2	990	16447	32444
paraxial mesoderm morphogenesis	biological process	1.8265	0.160976	33.3333	5.16964	1.04654	1.37704	4.79944	4.96613	1	2	990	16447	48340
zygotic specification of dorsal/ventral axis	biological process	1.8265	0.160976	33.3333	5.16964	1.04654	1.37704	4.79944	4.96613	1	2	990	16447	7352
vascular wound healing	biological process	1.8265	0.160976	33.3333	1.31815	0.035157	1.49497	0.128669	1.78878	1	2	990	16447	61042
negative regulation of neutrophil activation	biological process	1.8265	0.160976	33.3333	4.23447	0.107373	1.9071	4.50203	3.2136	1	2	990	16447	1902564
angiotensin catabolic process in blood	biological process	1.8265	0.160976	33.3333	0.901346	0.574057	1.42821	0.828236	1.15403	1	2	990	16447	2005
regulation of renal output by angiotensin	biological process	1.8265	0.160976	33.3333	0.901346	0.574057	1.42821	0.828236	1.15403	1	2	990	16447	2019
multicellular organismal protein catabolic process	biological process	1.8265	0.160976	33.3333	0.901346	0.574057	1.42821	0.828236	1.15403	1	2	990	16447	44254
multicellular organismal macromolecule catabolic process	biological process	1.8265	0.160976	33.3333	0.901346	0.574057	1.42821	0.828236	1.15403	1	2	990	16447	44266
JUN kinase kinase activity	molecular function	1.8265	0.160976	33.3333	2.57419	0.127227	1.40075	1.37808	3.08918	1	2	990	16447	8545
negative regulation of transcription from RNA polymerase II promoter in response to hypoxia	biological process	1.8265	0.160976	33.3333	2.08674	1.47996	2.24923	0.954888	2.7142	1	2	990	16447	61428
negative regulation of transcription from RNA polymerase II promoter in response to stress	biological process	1.8265	0.160976	33.3333	2.08674	1.47996	2.24923	0.954888	2.7142	1	2	990	16447	97201
preribosome, small subunit precursor	cellular component	1.8265	0.160976	33.3333	1.9847	0.286027	1.3492	2.22651	1.10233	1	2	990	16447	30688
lipoprotein lipase activator activity	molecular function	1.8265	0.160976	33.3333	3.13055	0.00681384	2.45648	3.60865	1.18856	1	2	990	16447	60230
branched-chain amino acid transport	biological process	1.8265	0.160976	33.3333	1.36192	0.520566	1.70796	0.72603	0.67596	1	2	990	16447	15803
leucine transport	biological process	1.8265	0.160976	33.3333	1.36192	0.520566	1.70796	0.72603	0.67596	1	2	990	16447	15820
post-translational protein acetylation	biological process	1.8265	0.160976	33.3333	3.12528	0.539615	1.5587	3.20144	2.32535	1	2	990	16447	34421
peptide antigen transport	biological process	1.8265	0.160976	33.3333	1.37206	0.073316	1.75419	1.65687	0.0192851	1	2	990	16447	46968
negative regulation of cell adhesion involved in substrate-bound cell migration	biological process	1.8265	0.160976	33.3333	1.96334	0.274677	2.16438	0.246444	2.12824	1	2	990	16447	6933
ceramide binding	molecular function	1.8265	0.160976	33.3333	1.40014	0.290541	1.95034	0.0875712	1.33368	1	2	990	16447	97001
production of miRNAs involved in gene silencing by miRNA	biological process	1.8265	0.160976	33.3333	2.99097	0.350357	1.60002	1.52787	3.58153	1	2	990	16447	35196
heat acclimation	biological process	1.8265	0.160976	33.3333	2.42165	0.148389	2.3128	2.76005	0.542171	1	2	990	16447	10286
cellular heat acclimation	biological process	1.8265	0.160976	33.3333	2.42165	0.148389	2.3128	2.76005	0.542171	1	2	990	16447	70370
terminal button organization	biological process	1.8265	0.160976	33.3333	0.665066	0.175698	1.30623	0.686204	0.690553	1	2	990	16447	72553
gephyrin clustering	biological process	1.8265	0.160976	33.3333	0.665066	0.175698	1.30623	0.686204	0.690553	1	2	990	16447	97116
spermidine biosynthetic process	biological process	1.8265	0.160976	33.3333	2.92181	0.0378358	1.33892	3.32971	1.90203	1	2	990	16447	8295
notochord formation	biological process	1.8265	0.160976	33.3333	1.38757	0.537029	2.02343	0.260625	0.850889	1	2	990	16447	14028
detection of monosaccharide stimulus	biological process	1.8265	0.160976	33.3333	0.834059	0.170833	1.4405	0.82221	0.194217	1	2	990	16447	34287
detection of glucose	biological process	1.8265	0.160976	33.3333	0.834059	0.170833	1.4405	0.82221	0.194217	1	2	990	16447	51594
detection of carbohydrate stimulus	biological process	1.8265	0.160976	33.3333	0.834059	0.170833	1.4405	0.82221	0.194217	1	2	990	16447	9730
detection of hexose stimulus	biological process	1.8265	0.160976	33.3333	0.834059	0.170833	1.4405	0.82221	0.194217	1	2	990	16447	9732
negative regulation of peroxisome proliferator activated receptor signaling pathway	biological process	1.8265	0.160976	33.3333	1.16998	0.120524	1.76548	1.24307	0.18048	1	2	990	16447	35359
regulation of metanephric mesenchymal cell migration by platelet-derived growth factor receptor-beta signaling pathway	biological process	1.8265	0.160976	33.3333	2.66238	0.0637065	1.35815	3.02753	1.68776	1	2	990	16447	1900238
positive regulation of metanephric mesenchymal cell migration	biological process	1.8265	0.160976	33.3333	2.66238	0.0637065	1.35815	3.02753	1.68776	1	2	990	16447	2000591
cell migration involved in vasculogenesis	biological process	1.8265	0.160976	33.3333	2.66238	0.0637065	1.35815	3.02753	1.68776	1	2	990	16447	35441
positive regulation of metanephric mesenchymal cell migration by platelet-derived growth factor receptor-beta signaling pathway	biological process	1.8265	0.160976	33.3333	2.66238	0.0637065	1.35815	3.02753	1.68776	1	2	990	16447	35793
vascular endothelial growth factor binding	molecular function	1.8265	0.160976	33.3333	2.66238	0.0637065	1.35815	3.02753	1.68776	1	2	990	16447	38085
VEGF-activated platelet-derived growth factor receptor signaling pathway	biological process	1.8265	0.160976	33.3333	2.66238	0.0637065	1.35815	3.02753	1.68776	1	2	990	16447	38086
positive regulation of cell proliferation by VEGF-activated platelet derived growth factor receptor signaling pathway	biological process	1.8265	0.160976	33.3333	2.66238	0.0637065	1.35815	3.02753	1.68776	1	2	990	16447	38091
platelet activating factor receptor activity	molecular function	1.8265	0.160976	33.3333	2.66238	0.0637065	1.35815	3.02753	1.68776	1	2	990	16447	4992
platelet-derived growth factor-activated receptor activity	molecular function	1.8265	0.160976	33.3333	2.66238	0.0637065	1.35815	3.02753	1.68776	1	2	990	16447	5017
glomerular mesangial cell proliferation	biological process	1.8265	0.160976	33.3333	2.66238	0.0637065	1.35815	3.02753	1.68776	1	2	990	16447	72110
metanephric glomerular capillary formation	biological process	1.8265	0.160976	33.3333	2.66238	0.0637065	1.35815	3.02753	1.68776	1	2	990	16447	72277
metanephric comma-shaped body morphogenesis	biological process	1.8265	0.160976	33.3333	2.66238	0.0637065	1.35815	3.02753	1.68776	1	2	990	16447	72278
histone H3-K14 acetylation	biological process	1.8265	0.160976	33.3333	2.32059	0.27478	1.31107	2.92768	1.04916	1	2	990	16447	44154
C-fiber	cellular component	1.8265	0.160976	33.3333	5.03477	0.0702593	2.85739	5.36881	3.66521	1	2	990	16447	44299
dichotomous subdivision of terminal units involved in lung branching	biological process	1.8265	0.160976	33.3333	2.26853	0.242919	1.72591	2.89829	0.656068	1	2	990	16447	60448
adenosine receptor signaling pathway	biological process	1.8265	0.160976	33.3333	2.04826	0.196629	1.78057	2.62754	0.400606	1	2	990	16447	1973
neuronal signal transduction	biological process	1.8265	0.160976	33.3333	2.04826	0.196629	1.78057	2.62754	0.400606	1	2	990	16447	23041
G-protein coupled purinergic receptor signaling pathway	biological process	1.8265	0.160976	33.3333	2.04826	0.196629	1.78057	2.62754	0.400606	1	2	990	16447	35588
positive regulation of chromosome segregation	biological process	1.8265	0.160976	33.3333	2.97971	0.559776	2.17983	3.11036	1.62153	1	2	990	16447	51984
corticotropin-releasing hormone receptor 1 binding	molecular function	1.8265	0.160976	33.3333	1.14645	0.00688134	1.54999	1.51054	0.0273006	1	2	990	16447	51430
positive regulation of cardiac muscle contraction	biological process	1.8265	0.160976	33.3333	1.14645	0.00688134	1.54999	1.51054	0.0273006	1	2	990	16447	60452
insulin receptor complex	cellular component	1.8265	0.160976	33.3333	6.91178	0.186652	2.42256	7.07317	6.11523	1	2	990	16447	5899
negative regulation of epithelial cell differentiation involved in kidney development	biological process	1.8265	0.160976	33.3333	1.00102	0.611451	1.53386	0.459582	0.153137	1	2	990	16447	2000697
negative regulation of mesenchymal to epithelial transition involved in metanephros morphogenesis	biological process	1.8265	0.160976	33.3333	1.00102	0.611451	1.53386	0.459582	0.153137	1	2	990	16447	3340
kidney mesenchymal cell proliferation	biological process	1.8265	0.160976	33.3333	1.00102	0.611451	1.53386	0.459582	0.153137	1	2	990	16447	72135
metanephric mesenchymal cell proliferation involved in metanephros development	biological process	1.8265	0.160976	33.3333	1.00102	0.611451	1.53386	0.459582	0.153137	1	2	990	16447	72136
negative regulation of nephron tubule epithelial cell differentiation	biological process	1.8265	0.160976	33.3333	1.00102	0.611451	1.53386	0.459582	0.153137	1	2	990	16447	72183
nuclear membrane	cellular component	1.82474	0.16126	7.84314	1.74771	0.268851	1.72792	1.18271	1.2941	12	141	979	16308	31965
MyD88-independent toll-like receptor signaling pathway	biological process	1.82416	0.161353	8.86076	2.62745	0.573713	1.86468	2.38249	1.81175	7	72	984	16377	2756
negative regulation of neuron apoptotic process	biological process	1.82233	0.161648	8.13008	1.64227	0.313345	1.55394	1.26319	1.2661	10	113	981	16336	43524
calcium ion transmembrane transporter activity	molecular function	1.82233	0.161648	8.13008	1.49434	0.431045	1.81054	0.934859	0.707349	10	113	981	16336	15085
pattern recognition receptor signaling pathway	biological process	1.82151	0.161781	7.97101	2.35162	0.397155	1.68759	2.29879	1.5063	11	127	980	16322	2221
transcription coactivator activity	molecular function	1.82095	0.161872	7.22022	2.38679	0.380631	1.62335	2.29205	1.64099	20	257	971	16192	3713
ER to Golgi vesicle-mediated transport	biological process	1.81843	0.16228	9.80392	2.97765	0.588064	1.97769	3.11041	1.58536	5	46	986	16403	6888
regulation of steroid biosynthetic process	biological process	1.81843	0.16228	9.80392	2.93243	0.134753	1.89522	3.10508	1.80206	5	46	986	16403	50810
bounding membrane of organelle	cellular component	1.81683	0.162541	6.2095	2.34388	0.290642	1.78653	2.27956	1.4443	115	1737	876	14712	98588
negative regulation of apoptotic process	biological process	1.8161	0.162659	6.6358	2.06683	0.279155	1.69169	1.955	1.28411	43	605	948	15844	43066
toll-like receptor 5 signaling pathway	biological process	1.81359	0.163068	9.23077	2.18366	0.311711	1.67548	2.11439	1.41165	6	59	985	16390	34146
toll-like receptor 10 signaling pathway	biological process	1.81359	0.163068	9.23077	2.18366	0.311711	1.67548	2.11439	1.41165	6	59	985	16390	34166
negative regulation of viral process	biological process	1.81359	0.163068	9.23077	2.08054	0.544989	1.91059	1.35631	1.42078	6	59	985	16390	48525
histone methyltransferase complex	cellular component	1.81359	0.163068	9.23077	1.98678	0.38399	1.70594	1.40755	1.64847	6	59	985	16390	35097
ribonucleoside metabolic process	biological process	1.80784	0.164008	6.88836	2.10852	0.520828	1.7082	1.84191	1.45531	29	392	962	16057	9119
regulation of anatomical structure size	biological process	1.80732	0.164094	7.44186	3.0382	0.207125	1.55973	2.87277	2.45634	16	199	975	16250	90066
amino sugar catabolic process	biological process	1.79308	0.166446	15.3846	2.32313	0.192891	1.94364	2.44977	0.974677	2	11	989	16438	46348
cardiac muscle cell proliferation	biological process	1.79308	0.166446	15.3846	3.75649	0.446014	1.56002	4.21756	2.48881	2	11	989	16438	60038
definitive hemopoiesis	biological process	1.79308	0.166446	15.3846	3.08056	0.704833	1.40394	3.3852	2.51483	2	11	989	16438	60216
pathway-restricted SMAD protein phosphorylation	biological process	1.79308	0.166446	15.3846	3.29018	0.601804	1.41999	3.1424	2.68508	2	11	989	16438	60389
cellular response to nerve growth factor stimulus	biological process	1.79308	0.166446	15.3846	1.5448	0.261781	1.62102	1.11596	0.984675	2	11	989	16438	1990090
septin complex	cellular component	1.79308	0.166446	15.3846	2.85271	0.449909	1.52681	2.62529	2.22481	2	11	989	16438	31105
negative regulation of myeloid cell apoptotic process	biological process	1.79308	0.166446	15.3846	2.10993	0.566515	1.87195	2.1212	0.819774	2	11	989	16438	33033
phosphatidylethanolamine biosynthetic process	biological process	1.79308	0.166446	15.3846	2.55073	0.406878	1.40391	1.8635	2.5859	2	11	989	16438	6646
regulation of syncytium formation by plasma membrane fusion	biological process	1.79308	0.166446	15.3846	2.03961	0.357501	1.78557	1.35024	1.50776	2	11	989	16438	60142
virion assembly	biological process	1.79308	0.166446	15.3846	1.57566	0.327893	1.75184	1.3423	0.658331	2	11	989	16438	19068
solute:hydrogen symporter activity	molecular function	1.79308	0.166446	15.3846	1.65555	0.468558	2.1792	1.16039	0.756718	2	11	989	16438	15295
GTPase activating protein binding	molecular function	1.79308	0.166446	15.3846	1.6934	0.499879	1.73444	2.03812	0.380098	2	11	989	16438	32794
regulation of chromatin silencing	biological process	1.79308	0.166446	15.3846	2.62168	0.224618	1.57377	1.41478	3.04183	2	11	989	16438	31935
DNA-(apurinic or apyrimidinic site) lyase activity	molecular function	1.79308	0.166446	15.3846	2.21501	0.119301	1.53869	1.00117	2.67132	2	11	989	16438	3906
amide transmembrane transporter activity	molecular function	1.79308	0.166446	15.3846	3.66049	0.0855931	2.07159	4.00758	2.3807	2	11	989	16438	42887
mitochondrial envelope	cellular component	1.79308	0.166446	15.3846	2.76964	0.232979	2.18314	3.16335	0.963927	2	11	989	16438	5740
phagocytic cup	cellular component	1.79308	0.166446	15.3846	3.00248	0.114294	1.44839	3.02777	2.32884	2	11	989	16438	1891
phosphate ion transmembrane transporter activity	molecular function	1.79308	0.166446	15.3846	1.03642	0.260953	1.6362	1.17393	0.65923	2	11	989	16438	15114
phosphate ion transport	biological process	1.79308	0.166446	15.3846	1.03642	0.260953	1.6362	1.17393	0.65923	2	11	989	16438	6817
regulation of feeding behavior	biological process	1.79308	0.166446	15.3846	2.16526	0.247134	1.52944	2.39423	1.21721	2	11	989	16438	60259
insulin receptor substrate binding	molecular function	1.79308	0.166446	15.3846	4.66478	0.223919	2.26119	4.6856	3.85227	2	11	989	16438	43560
Golgi transport vesicle coating	biological process	1.79308	0.166446	15.3846	3.02384	0.342901	1.95129	3.13037	2.29177	2	11	989	16438	48200
COPI coating of Golgi vesicle	biological process	1.79308	0.166446	15.3846	3.02384	0.342901	1.95129	3.13037	2.29177	2	11	989	16438	48205
endodeoxyribonuclease activity, producing 5'-phosphomonoesters	molecular function	1.79308	0.166446	15.3846	1.21572	0.138878	1.54159	1.38351	0.280279	2	11	989	16438	16888
natural killer cell differentiation	biological process	1.79308	0.166446	15.3846	1.98482	0.80871	1.93207	0.746682	1.76314	2	11	989	16438	1779
positive regulation of interleukin-2 biosynthetic process	biological process	1.79308	0.166446	15.3846	1.42949	0.102788	1.65905	1.86137	0.124675	2	11	989	16438	45086
amino-acid betaine transport	biological process	1.79308	0.166446	15.3846	2.35642	0.466178	2.34723	2.19027	0.960551	2	11	989	16438	15838
carnitine transport	biological process	1.79308	0.166446	15.3846	2.35642	0.466178	2.34723	2.19027	0.960551	2	11	989	16438	15879
negative regulation of multicellular organism growth	biological process	1.79308	0.166446	15.3846	3.14183	0.1433	2.08756	3.47678	1.66005	2	11	989	16438	40015
sphingomyelin metabolic process	biological process	1.79308	0.166446	15.3846	1.24987	0.554481	1.57072	1.0167	0.217312	2	11	989	16438	6684
mitochondrial fusion	biological process	1.79308	0.166446	15.3846	3.96816	0.235311	1.95614	4.35037	2.71707	2	11	989	16438	8053
mammary gland epithelial cell proliferation	biological process	1.79308	0.166446	15.3846	1.84267	0.403055	2.10198	1.58784	0.550196	2	11	989	16438	33598
response to laminar fluid shear stress	biological process	1.79308	0.166446	15.3846	2.32366	0.226661	2.033	2.60112	0.896298	2	11	989	16438	34616
positive regulation of cAMP-mediated signaling	biological process	1.79308	0.166446	15.3846	2.07443	0.255309	1.58407	1.93372	1.37316	2	11	989	16438	43950
regulation of steroid hormone biosynthetic process	biological process	1.79308	0.166446	15.3846	3.36844	0.117723	2.01596	3.61595	2.13442	2	11	989	16438	90030
amyloid precursor protein catabolic process	biological process	1.79308	0.166446	15.3846	1.57392	0.0795617	1.58629	1.82487	0.701448	2	11	989	16438	42987
regulation of exit from mitosis	biological process	1.79308	0.166446	15.3846	2.25587	0.197311	1.333	2.73152	1.23101	2	11	989	16438	7096
protein complex localization	biological process	1.79308	0.166446	15.3846	1.22083	0.225905	1.33786	1.80662	0.174342	2	11	989	16438	31503
muscle cell migration	biological process	1.79308	0.166446	15.3846	2.66586	0.263253	1.72429	2.65259	1.9738	2	11	989	16438	14812
regulation of establishment of planar polarity involved in neural tube closure	biological process	1.79308	0.166446	15.3846	1.54585	0.319747	1.5647	1.70373	0.424938	2	11	989	16438	90178
planar cell polarity pathway involved in neural tube closure	biological process	1.79308	0.166446	15.3846	1.54585	0.319747	1.5647	1.70373	0.424938	2	11	989	16438	90179
cellular amide metabolic process	biological process	1.79291	0.166475	7.79221	1.59504	0.421252	1.78727	1.44119	0.589419	12	142	979	16307	43603
negative regulation of mitochondrion organization	biological process	1.78915	0.167102	12	1.94735	0.319184	1.67181	1.69081	1.27226	3	22	988	16427	10823
release of cytochrome c from mitochondria	biological process	1.78915	0.167102	12	1.42588	0.406357	1.60979	1.48845	0.311462	3	22	988	16427	1836
negative regulation of cellular response to insulin stimulus	biological process	1.78915	0.167102	12	2.18435	0.465561	1.49025	1.91069	1.3644	3	22	988	16427	1900077
regulation of response to interferon-gamma	biological process	1.78915	0.167102	12	1.87245	0.34548	1.83109	1.77457	0.69705	3	22	988	16427	60330
peptide biosynthetic process	biological process	1.78915	0.167102	12	1.39339	0.288647	1.62275	1.19361	0.602282	3	22	988	16427	43043
positive regulation of leukocyte apoptotic process	biological process	1.78915	0.167102	12	2.35991	0.742107	2.41945	2.82782	0.0609911	3	22	988	16427	2000108
positive regulation of release of cytochrome c from mitochondria	biological process	1.78915	0.167102	12	2.20496	0.451738	1.84258	2.33813	0.967037	3	22	988	16427	90200
eating behavior	biological process	1.78915	0.167102	12	2.24059	0.31558	1.51114	2.25741	1.6831	3	22	988	16427	42755
regulation of transcription involved in G1/S transition of mitotic cell cycle	biological process	1.78915	0.167102	12	1.97513	0.432944	1.93483	1.95666	0.781087	3	22	988	16427	83
tRNA modification	biological process	1.78915	0.167102	12	0.954591	0.243717	1.48655	0.91634	0.38398	3	22	988	16427	6400
G-protein coupled chemoattractant receptor activity	molecular function	1.78915	0.167102	12	1.84532	0.136083	1.65812	2.22255	0.586036	3	22	988	16427	1637
chemokine receptor activity	molecular function	1.78915	0.167102	12	1.84532	0.136083	1.65812	2.22255	0.586036	3	22	988	16427	4950
condensed nuclear chromosome	cellular component	1.78915	0.167102	12	2.00762	0.289831	1.55919	2.33915	0.820198	3	22	988	16427	794
positive regulation of ion transport	biological process	1.78797	0.1673	7.91367	2.13594	0.162549	1.87217	1.7154	1.66307	11	128	980	16321	43270
regulation of MAPK cascade	biological process	1.78682	0.167492	6.75944	2.34189	0.422613	1.63312	1.97712	1.79367	34	469	957	15980	43408
neuron projection terminus	cellular component	1.78608	0.167616	10.5263	3.00921	0.427637	1.72818	2.457	2.78703	4	34	987	16415	44306
regulation of type I interferon-mediated signaling pathway	biological process	1.78608	0.167616	10.5263	1.90355	0.49055	1.80499	1.82014	0.725323	4	34	987	16415	60338
protein transmembrane transport	biological process	1.78608	0.167616	10.5263	1.62157	0.442642	1.83027	1.30961	0.885212	4	34	987	16415	71806
phosphatidylinositol-4,5-bisphosphate binding	molecular function	1.78608	0.167616	10.5263	3.05833	1.0887	2.5359	3.19164	2.03044	4	34	987	16415	5546
cell motility	biological process	1.78342	0.168063	6.58858	2.28911	0.359667	1.69669	2.25774	1.41504	45	638	946	15811	48870
cellular metabolic process	biological process	1.78033	0.168582	5.88235	2.16668	0.336213	1.75733	1.96378	1.41758	442	7072	549	9377	44237
protein O-linked glycosylation	biological process	1.77914	0.168784	8.75	2.55526	0.207945	1.8372	2.59293	1.56025	7	73	984	16376	6493
cytokinesis	biological process	1.77914	0.168784	8.75	1.73928	0.350688	1.65802	1.77996	0.763214	7	73	984	16376	910
methyltransferase complex	cellular component	1.77914	0.168784	8.75	1.70777	0.283667	1.72646	1.16979	1.41789	7	73	984	16376	34708
RNA splicing, via transesterification reactions with bulged adenosine as nucleophile	biological process	1.77062	0.170227	7.64706	1.68631	0.250174	1.87688	1.05527	1.37062	13	157	978	16292	377
mRNA splicing, via spliceosome	biological process	1.77062	0.170227	7.64706	1.68631	0.250174	1.87688	1.05527	1.37062	13	157	978	16292	398
perinuclear region of cytoplasm	cellular component	1.76974	0.170378	6.74603	2.62634	0.317335	1.74262	2.43273	1.89004	34	470	957	15979	48471
cellular nitrogen compound metabolic process	biological process	1.7686	0.170571	5.98174	2.09053	0.340612	1.75901	1.895	1.30029	262	4118	729	12331	34641
nitrogen compound metabolic process	biological process	1.7672	0.170811	5.9633	2.09882	0.337542	1.75896	1.91573	1.30404	286	4510	705	11939	6807
regulation of multicellular organismal development	biological process	1.76468	0.171242	6.32	2.26971	0.347372	1.77964	1.98061	1.5538	79	1171	912	15278	2000026
single-organism nuclear import	biological process	1.76386	0.171382	9.09091	2.04583	0.349419	1.78901	1.82685	1.27827	6	60	985	16389	1902593
protein import into nucleus	biological process	1.76386	0.171382	9.09091	2.04583	0.349419	1.78901	1.82685	1.27827	6	60	985	16389	6606
protein methyltransferase activity	molecular function	1.76386	0.171382	9.09091	2.65879	0.70096	1.74467	2.29604	2.03202	6	60	985	16389	8276
negative regulation of cysteine-type endopeptidase activity involved in apoptotic process	biological process	1.76386	0.171382	9.09091	2.6195	0.185932	1.58302	2.85982	1.67473	6	60	985	16389	43154
cellular response to mechanical stimulus	biological process	1.76386	0.171382	9.09091	1.787	0.139244	1.76437	1.26085	1.48368	6	60	985	16389	71260
DNA methylation or demethylation	biological process	1.76171	0.171751	9.61538	1.71845	0.491684	1.81593	1.81996	0.78172	5	47	986	16402	44728
cytosolic large ribosomal subunit	cellular component	1.76171	0.171751	9.61538	2.30443	0.109328	1.64105	2.58962	1.19617	5	47	986	16402	22625
perikaryon	cellular component	1.76171	0.171751	9.61538	1.69707	0.231364	1.66558	1.77794	0.772248	5	47	986	16402	43204
negative regulation of cellular component movement	biological process	1.76158	0.171774	7.74194	3.19431	0.48582	1.70285	3.17099	2.27707	12	143	979	16306	51271
transcription factor binding transcription factor activity	molecular function	1.75743	0.172487	6.71785	2.2826	0.334846	1.62604	2.14974	1.55996	35	486	956	15963	989
aging	biological process	1.75316	0.173226	7.52688	2.08337	0.236736	1.60529	1.83742	1.54186	14	172	977	16277	7568
cell division	biological process	1.7517	0.173478	8	1.98373	0.410522	1.63524	2.07013	0.996182	10	115	981	16334	51301
endocytosis	biological process	1.7515	0.173514	7.14286	2.4583	0.309553	1.76354	2.42752	1.59177	20	260	971	16189	6897
cellular response to organonitrogen compound	biological process	1.74722	0.174257	6.88776	2.98577	0.326819	1.72332	2.9995	2.11322	27	365	964	16084	71417
steroid binding	molecular function	1.73521	0.176363	8.64198	3.08563	0.191043	1.857	3.21583	2.09152	7	74	984	16375	5496
myeloid leukocyte differentiation	biological process	1.73521	0.176363	8.64198	1.73124	0.351083	1.54384	1.57366	0.973856	7	74	984	16375	2573
calcium ion transmembrane transport	biological process	1.73521	0.176363	8.64198	0.917303	0.13076	1.42923	0.974144	0.30906	7	74	984	16375	70588
transcription cofactor activity	molecular function	1.73128	0.177057	6.73469	2.32525	0.3379	1.6286	2.19868	1.59658	33	457	958	15992	3712
cell-cell junction	cellular component	1.72884	0.177491	7.11744	3.1588	0.553768	1.97149	3.02098	2.33627	20	261	971	16188	5911
regulation of cell differentiation	biological process	1.72814	0.177614	6.31754	2.39826	0.374319	1.79928	2.18931	1.59715	76	1127	915	15322	45595
cell junction	cellular component	1.72531	0.178118	6.52778	2.44887	0.427366	1.76128	2.27163	1.75803	47	673	944	15776	30054
innate immune response-activating signal transduction	biological process	1.72255	0.17861	7.80142	2.35162	0.397155	1.68759	2.29879	1.5063	11	130	980	16319	2758
actin filament	cellular component	1.72054	0.178969	10.2564	3.67663	0.275737	1.47557	3.54792	3.05428	4	35	987	16414	5884
multicellular organismal homeostasis	biological process	1.72054	0.178969	10.2564	1.38967	0.424192	1.97365	0.291867	1.04108	4	35	987	16414	48871
phagosome maturation	biological process	1.72054	0.178969	10.2564	3.3051	0.116605	1.80865	3.51961	2.17985	4	35	987	16414	90382
cellular protein complex assembly	biological process	1.72051	0.178974	7.26496	2.07305	0.626349	1.72432	1.8197	1.05512	17	217	974	16232	43623
taxis	biological process	1.72051	0.178974	7.26496	2.07268	0.175925	1.71345	2.25589	0.961243	17	217	974	16232	42330
chemotaxis	biological process	1.72051	0.178974	7.26496	2.07268	0.175925	1.71345	2.25589	0.961243	17	217	974	16232	6935
ameboidal cell migration	biological process	1.71735	0.179542	7.93651	1.73259	0.456299	1.6138	1.60179	0.738362	10	116	981	16333	1667
peptide transport	biological process	1.71553	0.179868	8.95522	3.70649	0.348794	1.92397	3.92963	2.63222	6	61	985	16388	15833
ruffle membrane	cellular component	1.71553	0.179868	8.95522	2.6606	0.491109	1.51045	2.55504	1.92215	6	61	985	16388	32587
negative regulation of catalytic activity	biological process	1.71295	0.180333	6.59164	2.2931	0.327955	1.68554	2.13015	1.48471	41	581	950	15868	43086
posttranscriptional regulation of gene expression	biological process	1.70925	0.181002	6.85279	1.96837	0.251872	1.66578	1.62319	1.43468	27	367	964	16082	10608
peptidyl-amino acid modification	biological process	1.708	0.181228	6.67939	2.20425	0.275255	1.79723	2.11867	1.36599	35	489	956	15960	18193
chaperone binding	molecular function	1.70689	0.181429	9.43396	2.31906	0.302841	1.67995	2.79766	1.05497	5	48	986	16401	51087
negative regulation of intrinsic apoptotic signaling pathway in response to DNA damage	biological process	1.70684	0.181438	11.5385	1.54178	0.318885	1.74809	1.15632	0.856685	3	23	988	16426	1902230
rhythmic behavior	biological process	1.70684	0.181438	11.5385	2.32089	0.207566	1.57327	2.44021	1.59612	3	23	988	16426	7622
proteoglycan biosynthetic process	biological process	1.70684	0.181438	11.5385	2.40481	0.197179	1.7897	2.51162	1.37308	3	23	988	16426	30166
regulation of protein oligomerization	biological process	1.70684	0.181438	11.5385	1.57074	0.378462	1.73024	1.90072	0.120987	3	23	988	16426	32459
glutamate receptor binding	molecular function	1.70684	0.181438	11.5385	2.59154	0.380186	1.44962	2.35151	2.03695	3	23	988	16426	35254
endonuclease activity, active with either ribo- or deoxyribonucleic acids and producing 3'-phosphomonoesters	molecular function	1.70684	0.181438	11.5385	1.82079	0.143394	1.62509	1.7512	1.08407	3	23	988	16426	16894
cardiac muscle cell differentiation	biological process	1.70684	0.181438	11.5385	1.7446	0.326067	1.50638	1.84739	0.707532	3	23	988	16426	55007
lung epithelial cell differentiation	biological process	1.70684	0.181438	11.5385	1.53542	0.248041	1.69882	0.513522	1.48447	3	23	988	16426	60487
response to pH	biological process	1.70684	0.181438	11.5385	1.61467	0.106518	1.68932	1.37055	1.18514	3	23	988	16426	9268
regulation of glucan biosynthetic process	biological process	1.70684	0.181438	11.5385	4.67833	0.195163	2.07512	4.51584	4.13037	3	23	988	16426	10962
regulation of glycogen biosynthetic process	biological process	1.70684	0.181438	11.5385	4.67833	0.195163	2.07512	4.51584	4.13037	3	23	988	16426	5979
in utero embryonic development	biological process	1.70325	0.182091	7.30594	1.86094	0.37504	1.54679	1.90311	1.04812	16	203	975	16246	1701
regulation of symbiosis, encompassing mutualism through parasitism	biological process	1.70038	0.182614	7.64331	1.63385	0.474668	1.78279	1.21434	0.868874	12	145	979	16304	43903
regulation of stress-activated MAPK cascade	biological process	1.70038	0.182614	7.64331	2.21932	0.485994	1.60738	1.69101	1.82563	12	145	979	16304	32872
guanyl-nucleotide exchange factor activity	molecular function	1.69761	0.18312	7.44681	1.99901	0.311932	1.56339	1.65552	1.54558	14	174	977	16275	5085
cellular catabolic process	biological process	1.69508	0.183585	6.24561	2.1512	0.349195	1.71694	1.91419	1.44475	89	1336	902	15113	44248
iron ion homeostasis	biological process	1.69237	0.184083	8.53659	1.70207	0.398995	1.9624	0.962496	1.05851	7	75	984	16374	55072
transmembrane receptor protein kinase activity	molecular function	1.69237	0.184083	8.53659	2.38222	0.352015	1.55372	2.10217	1.8016	7	75	984	16374	19199
phosphatidylinositol biosynthetic process	biological process	1.69237	0.184083	8.53659	2.51839	0.290937	1.96607	2.66872	1.12132	7	75	984	16374	6661
myeloid leukocyte activation	biological process	1.69237	0.184083	8.53659	2.82594	0.418476	1.94547	2.81822	1.64792	7	75	984	16374	2274
protein binding transcription factor activity	molecular function	1.69176	0.184195	6.66667	2.2826	0.334846	1.62604	2.14974	1.55996	35	490	956	15959	988
maintenance of location	biological process	1.69066	0.184397	7.74648	2.06716	0.282426	1.86202	2.35003	0.795806	11	131	980	16318	51235
organelle organization	biological process	1.69051	0.184426	6.15545	2.40996	0.381613	1.77774	2.27402	1.58266	118	1799	873	14650	6996
response to unfolded protein	biological process	1.68361	0.185703	7.87402	2.25552	0.256213	1.89721	2.18579	1.47531	10	117	981	16332	6986
symporter activity	molecular function	1.68361	0.185703	7.87402	1.70873	0.367632	1.9757	1.38719	0.916689	10	117	981	16332	15293
primary metabolic process	biological process	1.68336	0.185749	5.86977	2.16156	0.329829	1.75502	1.98426	1.39173	439	7040	552	9409	44238
regulation of gene expression, epigenetic	biological process	1.68026	0.186326	8.03571	2.2944	0.355205	1.61315	1.88515	1.92203	9	103	982	16346	40029
negative regulation of release of cytochrome c from mitochondria	biological process	1.67529	0.187253	14.2857	1.95951	0.302361	1.67768	1.69153	1.30261	2	12	989	16437	90201
ncRNA catabolic process	biological process	1.67529	0.187253	14.2857	1.48088	0.244299	1.68077	1.5837	0.395317	2	12	989	16437	34661
striated muscle cell proliferation	biological process	1.67529	0.187253	14.2857	3.75649	0.446014	1.56002	4.21756	2.48881	2	12	989	16437	14855
erythrocyte development	biological process	1.67529	0.187253	14.2857	3.31737	0.611339	1.9129	2.34007	2.66464	2	12	989	16437	48821
mannosylation	biological process	1.67529	0.187253	14.2857	2.71543	0.757783	2.36318	2.31606	0.873638	2	12	989	16437	97502
phosphatidylethanolamine metabolic process	biological process	1.67529	0.187253	14.2857	2.55073	0.406878	1.40391	1.8635	2.5859	2	12	989	16437	46337
response to superoxide	biological process	1.67529	0.187253	14.2857	2.37414	0.930667	1.60976	1.57071	1.96836	2	12	989	16437	303
racemase and epimerase activity	molecular function	1.67529	0.187253	14.2857	3.51843	0.199292	1.69021	3.19942	3.09141	2	12	989	16437	16854
negative regulation of NF-kappaB import into nucleus	biological process	1.67529	0.187253	14.2857	4.09414	0.168987	2.02622	4.52687	2.84302	2	12	989	16437	42347
positive regulation of T cell migration	biological process	1.67529	0.187253	14.2857	2.82551	0.740061	1.88103	2.70413	1.58464	2	12	989	16437	2000406
endoplasmic reticulum calcium ion homeostasis	biological process	1.67529	0.187253	14.2857	1.64954	0.774919	2.05121	1.47726	0.5119	2	12	989	16437	32469
regulation of voltage-gated calcium channel activity	biological process	1.67529	0.187253	14.2857	2.81947	0.25978	1.96569	3.38354	1.00643	2	12	989	16437	1901385
dipeptidase activity	molecular function	1.67529	0.187253	14.2857	1.20831	0.367316	1.52882	1.37573	0.579474	2	12	989	16437	16805
endoderm formation	biological process	1.67529	0.187253	14.2857	4.3056	0.817812	1.49476	4.10612	3.78902	2	12	989	16437	1706
Ada2/Gcn5/Ada3 transcription activator complex	cellular component	1.67529	0.187253	14.2857	2.38923	0.268625	1.55208	2.93835	1.09141	2	12	989	16437	5671
beta-amyloid metabolic process	biological process	1.67529	0.187253	14.2857	1.12016	0.0565101	1.68743	1.2927	0.319367	2	12	989	16437	50435
integral component of peroxisomal membrane	cellular component	1.67529	0.187253	14.2857	1.285	0.413168	1.57973	1.29576	0.133717	2	12	989	16437	5779
mitogen-activated protein kinase kinase binding	molecular function	1.67529	0.187253	14.2857	1.80874	0.780862	1.62462	1.0455	1.23713	2	12	989	16437	31434
exocyst	cellular component	1.67529	0.187253	14.2857	2.05481	0.554682	1.72555	1.17125	1.83313	2	12	989	16437	145
zinc ion transmembrane transporter activity	molecular function	1.67529	0.187253	14.2857	1.85003	0.805717	2.37421	0.0849608	1.24604	2	12	989	16437	5385
quaternary ammonium group transport	biological process	1.67529	0.187253	14.2857	2.35642	0.466178	2.34723	2.19027	0.960551	2	12	989	16437	15697
negative regulation of protein tyrosine kinase activity	biological process	1.67529	0.187253	14.2857	4.79384	0.478114	1.67716	4.84136	4.14313	2	12	989	16437	61099
actin monomer binding	molecular function	1.67529	0.187253	14.2857	4.22368	0.120421	2.28013	4.59337	2.87793	2	12	989	16437	3785
regulation of response to food	biological process	1.67529	0.187253	14.2857	2.31225	0.0311537	1.67015	2.6715	1.17201	2	12	989	16437	32095
tRNA methyltransferase activity	molecular function	1.67529	0.187253	14.2857	0.865605	0.203844	1.44372	0.83361	0.380383	2	12	989	16437	8175
GTPase inhibitor activity	molecular function	1.67529	0.187253	14.2857	1.0206	0.125018	1.58339	0.96804	0.326097	2	12	989	16437	5095
regulation of T cell cytokine production	biological process	1.67529	0.187253	14.2857	4.36668	0.318904	1.85465	3.29047	4.40987	2	12	989	16437	2724
positive regulation of glycogen biosynthetic process	biological process	1.67529	0.187253	14.2857	5.69623	0.183488	2.22615	5.82298	4.93103	2	12	989	16437	45725
platelet-derived growth factor receptor binding	molecular function	1.67529	0.187253	14.2857	2.19665	0.117964	1.34602	2.52317	1.24901	2	12	989	16437	5161
regulation of stress-activated protein kinase signaling cascade	biological process	1.67049	0.188154	7.59494	2.21932	0.485994	1.60738	1.69101	1.82563	12	146	979	16303	70302
nuclear transcription factor complex	cellular component	1.66856	0.188518	8.82353	2.17607	0.337315	1.6357	2.49231	1.08924	6	62	985	16387	44798
ubiquitin-specific protease activity	molecular function	1.66856	0.188518	8.82353	2.26743	0.177975	1.63061	1.66166	2.12884	6	62	985	16387	4843
response to acid	biological process	1.66414	0.189353	7.08955	2.124	0.324114	1.56093	2.11474	1.3211	19	249	972	16200	1101
acetylglucosaminyltransferase activity	molecular function	1.65773	0.190571	10	2.54296	0.172004	2.16851	2.15144	1.62875	4	36	987	16413	8375
chondrocyte differentiation	biological process	1.65773	0.190571	10	2.92662	0.557921	1.96279	2.6382	2.33509	4	36	987	16413	2062
regulation of mitochondrial outer membrane permeabilization involved in apoptotic signaling pathway	biological process	1.65773	0.190571	10	1.5918	0.423917	1.73874	1.94672	0.116697	4	36	987	16413	1901028
regulation of response to extracellular stimulus	biological process	1.65773	0.190571	10	1.68179	0.267452	1.60923	2.27069	0.27427	4	36	987	16413	32104
regulation of response to nutrient levels	biological process	1.65773	0.190571	10	1.68179	0.267452	1.60923	2.27069	0.27427	4	36	987	16413	32107
purine nucleoside monophosphate biosynthetic process	biological process	1.65773	0.190571	10	2.30166	0.413939	1.53316	2.38893	1.49606	4	36	987	16413	9127
purine ribonucleoside monophosphate biosynthetic process	biological process	1.65773	0.190571	10	2.30166	0.413939	1.53316	2.38893	1.49606	4	36	987	16413	9168
positive regulation of cellular carbohydrate metabolic process	biological process	1.65773	0.190571	10	5.35289	0.27613	2.14789	5.16361	4.86931	4	36	987	16413	10676
cellular response to starvation	biological process	1.6539	0.191303	9.25926	1.17556	0.269172	1.62989	1.10356	0.38375	5	49	986	16400	9267
deoxyribonuclease activity	molecular function	1.6539	0.191303	9.25926	1.91375	0.126825	1.53427	1.12115	1.94675	5	49	986	16400	4536
regulation of B cell proliferation	biological process	1.6539	0.191303	9.25926	1.45981	0.116872	1.84934	0.545753	1.41388	5	49	986	16400	30888
phosphatidylinositol bisphosphate binding	molecular function	1.6539	0.191303	9.25926	3.0407	0.980534	2.41475	3.19479	2.01916	5	49	986	16400	1902936
organelle fusion	biological process	1.6539	0.191303	9.25926	3.77826	0.105066	1.68542	4.07717	2.73047	5	49	986	16400	48284
chordate embryonic development	biological process	1.65317	0.191443	7.23982	1.86094	0.37504	1.54679	1.90311	1.04812	16	205	975	16244	43009
regulation of behavior	biological process	1.64108	0.19377	7.54717	2.60829	0.278528	1.72375	2.7809	1.46895	12	147	979	16302	50795
purine ribonucleoside metabolic process	biological process	1.63527	0.1949	6.78392	2.1115	0.512778	1.6913	1.87747	1.47092	27	371	964	16078	46128
response to gonadotropin	biological process	1.62919	0.196088	11.1111	3.78126	0.629258	1.40911	3.77377	3.05575	3	24	988	16425	34698
regulation of protein insertion into mitochondrial membrane involved in apoptotic signaling pathway	biological process	1.62919	0.196088	11.1111	1.58269	0.410711	1.75025	1.96465	0.0760756	3	24	988	16425	1900739
positive regulation of protein insertion into mitochondrial membrane involved in apoptotic signaling pathway	biological process	1.62919	0.196088	11.1111	1.58269	0.410711	1.75025	1.96465	0.0760756	3	24	988	16425	1900740
regulation of protein deacetylation	biological process	1.62919	0.196088	11.1111	1.43309	0.25743	1.54507	1.98259	0.0891385	3	24	988	16425	90311
intracellular protein transmembrane import	biological process	1.62919	0.196088	11.1111	1.495	0.348913	1.62786	1.24943	0.618392	3	24	988	16425	44743
regulation of complement activation	biological process	1.62919	0.196088	11.1111	2.69409	0.491383	2.50602	1.43858	2.19246	3	24	988	16425	30449
lung cell differentiation	biological process	1.62919	0.196088	11.1111	1.53542	0.248041	1.69882	0.513522	1.48447	3	24	988	16425	60479
anchored component of membrane	cellular component	1.62849	0.196226	7.63889	2.43133	0.287753	1.97676	2.12343	1.89731	11	133	980	16316	31225
actin cytoskeleton organization	biological process	1.62126	0.197649	7.08661	2.84277	0.373219	1.63136	2.4665	2.30848	18	236	973	16213	30036
translation	biological process	1.62126	0.197649	7.08661	2.47222	0.238942	1.80438	2.7228	1.26081	18	236	973	16213	6412
negative regulation of cell development	biological process	1.61796	0.198303	7.75194	2.56943	0.299079	1.63225	2.55399	1.73826	10	119	981	16330	10721
cytoskeleton organization	biological process	1.61771	0.198353	6.56304	2.45798	0.36028	1.72137	2.38462	1.6027	38	541	953	15908	7010
response to glucose	biological process	1.60687	0.200514	8.08081	2.30562	0.380776	1.60553	2.0529	1.88057	8	91	983	16358	9749
cellular response to nitrogen compound	biological process	1.60405	0.201081	6.73077	2.98584	0.327141	1.72163	2.97934	2.13334	28	388	963	16061	1901699
heat shock protein binding	molecular function	1.60265	0.201362	9.09091	2.37027	0.448461	1.76104	2.40784	1.46017	5	50	986	16399	31072
positive regulation of JNK cascade	biological process	1.60265	0.201362	9.09091	2.26286	0.466333	1.53303	1.29971	2.41917	5	50	986	16399	46330
O-glycan processing	biological process	1.60265	0.201362	9.09091	2.29093	0.24531	1.78049	2.25591	1.36856	5	50	986	16399	16266
filopodium	cellular component	1.60265	0.201362	9.09091	1.30885	0.0981861	1.76653	0.924966	0.982271	5	50	986	16399	30175
nuclear chromosome	cellular component	1.60265	0.201362	9.09091	1.84209	0.258785	1.49971	2.2756	0.635269	5	50	986	16399	228
regulation of synaptic transmission, glutamatergic	biological process	1.5975	0.202402	9.7561	1.85231	0.180541	1.53314	1.53695	1.44687	4	37	987	16412	51966
regulation of alcohol biosynthetic process	biological process	1.5975	0.202402	9.7561	3.14127	0.347867	1.71454	2.611	2.89832	4	37	987	16412	1902930
regulation of alpha-beta T cell differentiation	biological process	1.5975	0.202402	9.7561	3.30887	0.568304	2.01156	2.77403	2.75692	4	37	987	16412	46637
response to exogenous dsRNA	biological process	1.5975	0.202402	9.7561	1.4574	0.505323	1.72926	1.10701	0.481304	4	37	987	16412	43330
protein dimerization activity	molecular function	1.59567	0.202773	6.32653	2.25297	0.386271	1.8033	2.12391	1.32287	62	918	929	15531	46983
purine-containing compound metabolic process	biological process	1.59298	0.203318	6.639	2.16288	0.499483	1.69068	1.94266	1.4788	32	450	959	15999	72521
enzyme regulator activity	molecular function	1.58883	0.204164	6.38554	2.00626	0.305746	1.71996	1.87623	1.18736	53	777	938	15672	30234
nuclear hormone receptor binding	molecular function	1.58602	0.204739	7.69231	1.95496	0.201632	1.53562	1.68792	1.44969	10	120	981	16329	35257
post-translational protein modification	biological process	1.58472	0.205005	7.21154	2.40268	0.256142	1.89693	2.41844	1.27212	15	193	976	16256	43687
purine nucleoside metabolic process	biological process	1.58148	0.205671	6.73317	2.1115	0.512778	1.6913	1.87747	1.47092	27	374	964	16075	42278
nuclear import	biological process	1.57851	0.206283	8.57143	2.04583	0.349419	1.78901	1.82685	1.27827	6	64	985	16385	51170
regulation of autophagy	biological process	1.57851	0.206283	8.57143	1.45531	0.340068	1.5056	1.51465	0.517131	6	64	985	16385	10506
positive regulation of homeostatic process	biological process	1.57851	0.206283	8.57143	1.87891	0.126504	1.83851	1.2102	1.70963	6	64	985	16385	32846
Golgi cisterna membrane	cellular component	1.57851	0.206283	8.57143	2.38148	0.207589	1.56817	2.03726	1.92733	6	64	985	16385	32580
spindle organization	biological process	1.57851	0.206283	8.57143	1.66496	0.44655	1.68057	1.95855	0.458595	6	64	985	16385	7051
regulation of JUN kinase activity	biological process	1.57851	0.206283	8.57143	2.32439	0.307191	1.54606	1.9274	1.90764	6	64	985	16385	43506
acid-amino acid ligase activity	molecular function	1.57845	0.206294	6.90789	2.37645	0.341522	1.60552	2.57855	1.37493	21	283	970	16166	16881
cell cortex	cellular component	1.57638	0.206723	7.82609	2.01288	0.343608	1.47758	1.96966	1.34267	9	106	982	16343	5938
regulation of lipase activity	biological process	1.57638	0.206723	7.82609	2.18648	0.189715	1.72452	1.81632	1.67003	9	106	982	16343	60191
Ras GTPase activator activity	molecular function	1.57638	0.206723	7.82609	1.94754	0.261118	1.70258	1.34667	1.64345	9	106	982	16343	5099
organic acid transmembrane transporter activity	molecular function	1.5704	0.207962	8	2.29122	0.326791	1.65089	2.30823	1.31108	8	92	983	16357	5342
protein tetramerization	biological process	1.56998	0.208049	8.23529	1.96586	0.40584	1.7109	2.06313	0.904949	7	78	984	16371	51262
negative regulation of cell migration	biological process	1.56838	0.208383	7.53425	3.37168	0.405965	1.72791	3.45539	2.4716	11	135	980	16314	30336
regulation of circadian sleep/wake cycle	biological process	1.56835	0.208388	13.3333	3.15465	0.117035	1.55757	2.9564	2.63507	2	13	989	16436	42749
regulation of circadian sleep/wake cycle, sleep	biological process	1.56835	0.208388	13.3333	3.15465	0.117035	1.55757	2.9564	2.63507	2	13	989	16436	45187
negative regulation of mRNA splicing, via spliceosome	biological process	1.56835	0.208388	13.3333	1.52234	0.2427	2.11816	1.29192	0.486776	2	13	989	16436	48025
secretory granule organization	biological process	1.56835	0.208388	13.3333	2.03909	0.0738395	2.01811	0.47642	2.38768	2	13	989	16436	33363
negative regulation of neural precursor cell proliferation	biological process	1.56835	0.208388	13.3333	1.48787	0.332548	1.59548	1.94332	0.195433	2	13	989	16436	2000178
negative regulation of reactive oxygen species metabolic process	biological process	1.56835	0.208388	13.3333	2.14844	0.359743	1.56421	2.67302	0.856597	2	13	989	16436	2000378
positive regulation of gene expression, epigenetic	biological process	1.56835	0.208388	13.3333	2.93196	0.251982	1.51881	2.13642	3.02949	2	13	989	16436	45815
drug transmembrane transporter activity	molecular function	1.56835	0.208388	13.3333	1.0241	0.0677492	1.5451	0.795701	0.73843	2	13	989	16436	15238
drug transport	biological process	1.56835	0.208388	13.3333	1.83814	0.246608	1.90645	1.48482	1.16294	2	13	989	16436	15893
translation repressor activity	molecular function	1.56835	0.208388	13.3333	2.40864	0.522351	1.70253	2.94555	0.84416	2	13	989	16436	30371
regulation of lymphocyte chemotaxis	biological process	1.56835	0.208388	13.3333	2.82551	0.740061	1.88103	2.70413	1.58464	2	13	989	16436	1901623
oxidoreductase activity, acting on the CH-NH2 group of donors, oxygen as acceptor	molecular function	1.56835	0.208388	13.3333	2.30608	0.103647	1.65341	1.47411	2.19443	2	13	989	16436	16641
ovulation	biological process	1.56835	0.208388	13.3333	4.69963	0.215971	2.24144	4.94319	3.69165	2	13	989	16436	30728
positive regulation of extrinsic apoptotic signaling pathway in absence of ligand	biological process	1.56835	0.208388	13.3333	1.20031	0.180609	1.57982	0.376202	1.18272	2	13	989	16436	2001241
maintenance of protein location in nucleus	biological process	1.56835	0.208388	13.3333	2.44659	0.388924	2.24011	1.92812	1.68087	2	13	989	16436	51457
regulation of granulocyte differentiation	biological process	1.56835	0.208388	13.3333	2.24891	0.897256	1.94024	1.15343	1.86224	2	13	989	16436	30852
positive regulation of extrinsic apoptotic signaling pathway via death domain receptors	biological process	1.56835	0.208388	13.3333	1.59771	0.228614	1.71038	1.17893	1.10935	2	13	989	16436	1902043
regulation of heterotypic cell-cell adhesion	biological process	1.56835	0.208388	13.3333	1.9198	0.129802	1.37645	1.8153	1.51225	2	13	989	16436	34114
carbonate dehydratase activity	molecular function	1.56835	0.208388	13.3333	2.0195	0.627888	1.8232	1.27241	1.41337	2	13	989	16436	4089
cell migration involved in sprouting angiogenesis	biological process	1.56835	0.208388	13.3333	1.5239	0.257249	1.6455	1.5529	0.672664	2	13	989	16436	2042
pseudopodium	cellular component	1.56835	0.208388	13.3333	1.70054	0.910194	1.73359	1.24849	0.221074	2	13	989	16436	31143
membrane protein intracellular domain proteolysis	biological process	1.56835	0.208388	13.3333	1.57392	0.0795617	1.58629	1.82487	0.701448	2	13	989	16436	31293
positive regulation of calcium ion import	biological process	1.56835	0.208388	13.3333	2.35919	0.0523414	1.39652	2.72413	1.35567	2	13	989	16436	90280
gamma-delta T cell activation	biological process	1.56705	0.20866	25	1.28176	0.158039	1.98845	0.399655	1.1203	1	3	990	16446	46629
definitive erythrocyte differentiation	biological process	1.56705	0.20866	25	5.22766	0.849529	1.33653	5.56844	4.22106	1	3	990	16446	60318
estrogen response element binding	molecular function	1.56705	0.20866	25	1.61946	0.142126	1.53155	1.96538	0.474635	1	3	990	16446	34056
response to cycloheximide	biological process	1.56705	0.20866	25	1.21699	0.360035	1.38141	0.903272	0.662977	1	3	990	16446	46898
BH3 domain binding	molecular function	1.56705	0.20866	25	1.21699	0.360035	1.38141	0.903272	0.662977	1	3	990	16446	51434
Bcl-2 family protein complex	cellular component	1.56705	0.20866	25	1.21699	0.360035	1.38141	0.903272	0.662977	1	3	990	16446	97136
CCAAT-binding factor complex	cellular component	1.56705	0.20866	25	3.7508	0.320661	1.39048	4.18781	2.63316	1	3	990	16446	16602
lamellipodium morphogenesis	biological process	1.56705	0.20866	25	1.02765	0.0791387	1.74422	0.48098	0.901526	1	3	990	16446	72673
positive regulation of cholesterol homeostasis	biological process	1.56705	0.20866	25	1.40599	0.160193	1.87843	1.54598	0.0307938	1	3	990	16446	2000189
regulation of cellular ketone metabolic process by regulation of transcription from RNA polymerase II promoter	biological process	1.56705	0.20866	25	1.40599	0.160193	1.87843	1.54598	0.0307938	1	3	990	16446	72364
neurotrophin receptor activity	molecular function	1.56705	0.20866	25	1.64548	0.204204	1.63334	1.32502	1.04902	1	3	990	16446	5030
type I interferon production	biological process	1.56705	0.20866	25	1.93982	0.659799	1.77453	1.87329	0.758309	1	3	990	16446	32606
endoplasmic reticulum exit site	cellular component	1.56705	0.20866	25	3.67453	0.180267	1.64886	4.11251	2.46907	1	3	990	16446	70971
purine deoxyribonucleoside diphosphate metabolic process	biological process	1.56705	0.20866	25	2.46283	0.12893	3.28184	2.24613	1.21222	1	3	990	16446	9182
GAIT complex	cellular component	1.56705	0.20866	25	2.44103	0.103379	1.73177	2.96577	1.00233	1	3	990	16446	97452
PH domain binding	molecular function	1.56705	0.20866	25	2.57298	0.592599	1.53917	1.71915	2.61843	1	3	990	16446	42731
regulation of satellite cell proliferation	biological process	1.56705	0.20866	25	2.24733	0.306711	1.83591	1.52838	1.77868	1	3	990	16446	14842
death effector domain binding	molecular function	1.56705	0.20866	25	2.24733	0.306711	1.83591	1.52838	1.77868	1	3	990	16446	35877
nerve growth factor processing	biological process	1.56705	0.20866	25	1.43577	0.364997	1.68536	1.11799	0.636744	1	3	990	16446	32455
regulation of low-density lipoprotein particle receptor catabolic process	biological process	1.56705	0.20866	25	1.43577	0.364997	1.68536	1.11799	0.636744	1	3	990	16446	32803
deadenylation-dependent decapping of nuclear-transcribed mRNA	biological process	1.56705	0.20866	25	2.95724	0.301681	2.28642	3.23846	1.36021	1	3	990	16446	290
oxidative stress-induced premature senescence	biological process	1.56705	0.20866	25	1.46863	0.338164	1.58427	2.11271	0.00973309	1	3	990	16446	90403
pyruvate transport	biological process	1.56705	0.20866	25	3.42691	0.813521	1.30809	2.91789	3.30777	1	3	990	16446	6848
desmosome assembly	biological process	1.56705	0.20866	25	3.13224	0.124962	1.46184	3.58114	1.9985	1	3	990	16446	2159
positive regulation of cellular senescence	biological process	1.56705	0.20866	25	2.99464	0.25406	1.50623	2.0807	3.22986	1	3	990	16446	2000774
5'-deoxyribose-5-phosphate lyase activity	molecular function	1.56705	0.20866	25	2.99464	0.25406	1.50623	2.0807	3.22986	1	3	990	16446	51575
tetrahydrobiopterin binding	molecular function	1.56705	0.20866	25	1.20922	0.328274	1.59421	1.75196	0.210867	1	3	990	16446	34617
response to ether	biological process	1.56705	0.20866	25	1.20922	0.328274	1.59421	1.75196	0.210867	1	3	990	16446	45472
response to pyrethroid	biological process	1.56705	0.20866	25	1.20922	0.328274	1.59421	1.75196	0.210867	1	3	990	16446	46684
response to aluminum ion	biological process	1.56705	0.20866	25	2.57102	0.394198	2.76772	2.65221	0.287829	1	3	990	16446	10044
negative regulation of serotonin secretion	biological process	1.56705	0.20866	25	2.57102	0.394198	2.76772	2.65221	0.287829	1	3	990	16446	14063
negative regulation of actin nucleation	biological process	1.56705	0.20866	25	3.49097	0.0470783	1.49755	3.80256	2.52737	1	3	990	16446	51126
vacuolar proton-transporting V-type ATPase, V0 domain	cellular component	1.56705	0.20866	25	3.73041	0.0463147	1.95033	4.08748	2.51108	1	3	990	16446	220
medium-chain fatty acid metabolic process	biological process	1.56705	0.20866	25	2.00113	0.518894	1.4227	1.56805	1.77185	1	3	990	16446	51791
regulation of osteoclast development	biological process	1.56705	0.20866	25	2.16383	0.295089	2.07293	2.08816	0.868133	1	3	990	16446	2001204
polyprenol metabolic process	biological process	1.56705	0.20866	25	3.665	0.00944849	1.77047	4.03682	2.5082	1	3	990	16446	16093
dolichol metabolic process	biological process	1.56705	0.20866	25	3.665	0.00944849	1.77047	4.03682	2.5082	1	3	990	16446	19348
regulation of heart rate by chemical signal	biological process	1.56705	0.20866	25	1.06199	0.194489	1.55442	1.16068	0.032895	1	3	990	16446	3062
transcription initiation from RNA polymerase III promoter	biological process	1.56705	0.20866	25	1.78817	0.0451562	2.61281	1.06472	1.44856	1	3	990	16446	6384
G-protein coupled receptor signaling pathway involved in heart process	biological process	1.56705	0.20866	25	2.18664	0.343608	1.39706	2.75082	0.868479	1	3	990	16446	86103
interleukin-4-mediated signaling pathway	biological process	1.56705	0.20866	25	5.01462	0.214586	2.31291	5.21046	4.07497	1	3	990	16446	35771
dermatan sulfate proteoglycan metabolic process	biological process	1.56705	0.20866	25	2.05562	0.0778457	1.80192	2.46776	0.619573	1	3	990	16446	50655
regulation of high voltage-gated calcium channel activity	biological process	1.56705	0.20866	25	2.86898	0.235662	1.34058	3.39136	1.67386	1	3	990	16446	1901841
MMXD complex	cellular component	1.56705	0.20866	25	2.16436	0.0295643	1.56957	2.66685	0.865893	1	3	990	16446	71817
protein tyrosine/threonine phosphatase activity	molecular function	1.56705	0.20866	25	1.71346	0.131638	1.84794	2.02618	0.257683	1	3	990	16446	8330
PTB domain binding	molecular function	1.56705	0.20866	25	2.23984	0.0310088	1.37483	1.17958	2.67107	1	3	990	16446	51425
negative regulation of necroptotic process	biological process	1.56705	0.20866	25	5.20758	0.456852	1.47393	5.19446	4.66749	1	3	990	16446	60546
regulation of tubulin deacetylation	biological process	1.56705	0.20866	25	1.53869	0.107249	1.45219	2.1008	0.295922	1	3	990	16446	90043
GMP biosynthetic process	biological process	1.56705	0.20866	25	3.86961	0.433247	1.8822	4.40277	2.39377	1	3	990	16446	6177
female meiosis I	biological process	1.56705	0.20866	25	1.69556	0.583263	1.89399	2.30085	0.185559	1	3	990	16446	7144
negative regulation of interleukin-2 biosynthetic process	biological process	1.56705	0.20866	25	3.652	0.0971598	1.40744	4.01378	2.65626	1	3	990	16446	45085
melanosome localization	biological process	1.56705	0.20866	25	1.52967	0.772216	1.83421	0.471655	2.15147	1	3	990	16446	32400
pigment granule localization	biological process	1.56705	0.20866	25	1.52967	0.772216	1.83421	0.471655	2.15147	1	3	990	16446	51875
positive regulation of protein localization to cell surface	biological process	1.56705	0.20866	25	2.514	0.18151	1.39923	2.25298	2.13031	1	3	990	16446	2000010
positive regulation of chemokine (C-X-C motif) ligand 2 production	biological process	1.56705	0.20866	25	2.514	0.18151	1.39923	2.25298	2.13031	1	3	990	16446	2000343
positive regulation of NFAT protein import into nucleus	biological process	1.56705	0.20866	25	2.514	0.18151	1.39923	2.25298	2.13031	1	3	990	16446	51533
cadmium ion transport	biological process	1.56705	0.20866	25	2.03541	0.957862	2.51862	0.0175836	1.32708	1	3	990	16446	15691
nickel cation binding	molecular function	1.56705	0.20866	25	2.03541	0.957862	2.51862	0.0175836	1.32708	1	3	990	16446	16151
cadmium ion transmembrane transport	biological process	1.56705	0.20866	25	2.03541	0.957862	2.51862	0.0175836	1.32708	1	3	990	16446	70574
negative regulation of protein K63-linked ubiquitination	biological process	1.56705	0.20866	25	5.10095	0.910858	2.13474	5.06638	4.41569	1	3	990	16446	1900045
negative regulation of protein polyubiquitination	biological process	1.56705	0.20866	25	5.10095	0.910858	2.13474	5.06638	4.41569	1	3	990	16446	1902915
regulation of histone ubiquitination	biological process	1.56705	0.20866	25	5.10095	0.910858	2.13474	5.06638	4.41569	1	3	990	16446	33182
olfactory bulb interneuron development	biological process	1.56705	0.20866	25	2.23984	0.0310088	1.37483	1.17958	2.67107	1	3	990	16446	21891
positive regulation of glutamate secretion	biological process	1.56705	0.20866	25	3.31592	0.210635	1.38767	2.50533	3.52943	1	3	990	16446	14049
early phagosome	cellular component	1.56705	0.20866	25	5.9825	0.106018	2.61624	4.95027	6.24766	1	3	990	16446	32009
endolysosome membrane	cellular component	1.56705	0.20866	25	5.9825	0.106018	2.61624	4.95027	6.24766	1	3	990	16446	36020
positive regulation of interferon-alpha biosynthetic process	biological process	1.56705	0.20866	25	5.9825	0.106018	2.61624	4.95027	6.24766	1	3	990	16446	45356
[truncated: 4,213 more rows]
