# Supplementary material for: The Functional DNA Methylation Signatures Relevant to Altered Immune Response of Neonatal T Cells with l-Arginine Supplementation
Source: Nutrients. 2021 Aug 13;13(8):2780. doi: 10.3390/nu13082780 (PMC8401784; doi:10.3390/nu13082780)
Supplement: Supplementary file 1 [file nutrients-13-02780-s001.zip › Supplementary Table 6.xls]

## Sheet: Sheet1
## The result of GO analysis on the genes with CpG markers significantly methylated between AT and AC samples ##
function	type	Enrichment Score	Enrichment p-value	% genes in group that are present	Sample score	AT vs. AC score	CT vs. CC score	AC vs. CC score	AT vs. CT score	# genes in list, in group	# genes not in list, in group	# genes in list, not in group	# genes not in list, not in group	GO ID
dentate gyrus development	biological process	10.0091	4.49901e-05	25	2.93869	1.64094	0.606817	3.57029	1.32247	4	12	223	17201	21542
negative regulation of cellular metabolic process	biological process	8.73611	0.000160677	2.42623	2.97268	1.64738	0.536026	2.7336	2.24824	37	1488	190	15725	31324
cAMP-dependent protein kinase complex	cellular component	8.66499	0.000172521	33.3333	3.43664	1.63894	0.654978	3.81898	2.15589	3	6	224	17207	5952
positive regulation of nucleobase-containing compound metabolic process	biological process	8.38594	0.000228051	2.52765	2.12624	1.77584	0.571127	1.79748	1.6283	32	1234	195	15979	45935
positive regulation of cellular process	biological process	8.34024	0.000238716	1.94175	2.40476	1.83069	0.513661	2.1119	1.80763	68	3434	159	13779	48522
positive regulation of biological process	biological process	8.32403	0.000242616	1.89452	2.40823	1.83161	0.492469	2.10759	1.80739	74	3832	153	13381	48518
protein tyrosine/serine/threonine phosphatase activity	molecular function	8.26753	0.000256719	11.3636	2.93004	1.83904	0.583492	3.40884	1.57282	5	39	222	17174	8138
positive regulation of RNA biosynthetic process	biological process	8.25858	0.000259026	2.61733	2.09155	1.79918	0.605182	1.68569	1.66874	29	1079	198	16134	1902680
positive regulation of nitrogen compound metabolic process	biological process	8.02545	0.000327033	2.47678	2.12624	1.77584	0.571127	1.79748	1.6283	32	1260	195	15953	51173
positive regulation of transcription, DNA-templated	biological process	8.00403	0.000334113	2.61682	2.11781	1.80483	0.618801	1.72444	1.67518	28	1042	199	16171	45893
protein dephosphorylation	biological process	7.99787	0.000336179	6.06061	3.09637	1.92047	0.733018	3.47814	2.11207	8	124	219	17089	6470
protein tyrosine phosphatase activity	molecular function	7.95203	0.000351946	6.93069	3.76038	2.11063	0.603076	4.1839	2.44541	7	94	220	17119	4725
regulation of transcription from RNA polymerase II promoter	biological process	7.94586	0.000354124	2.43542	2.30645	1.67687	0.57216	2.04072	1.82667	33	1322	194	15891	6357
positive regulation of RNA metabolic process	biological process	7.93384	0.000358409	2.56637	2.09155	1.79918	0.605182	1.68569	1.66874	29	1101	198	16112	51254
positive regulation of macromolecule metabolic process	biological process	7.74327	0.00043365	2.1707	2.095	1.73374	0.586052	1.772	1.54507	44	1983	183	15230	10604
negative regulation of transcription from RNA polymerase II promoter	biological process	7.73448	0.000437478	3.19149	3.23413	1.64513	0.529911	3.10336	2.35774	18	546	209	16667	122
positive regulation of macromolecule biosynthetic process	biological process	7.70317	0.000451393	2.46227	2.09251	1.80062	0.605656	1.66394	1.68048	31	1228	196	15985	10557
negative regulation of dendritic spine morphogenesis	biological process	7.59753	0.00050169	66.6667	1.76955	1.58683	0.482802	2.21894	0.555457	2	1	225	17212	61002
regulation of ribosome biogenesis	biological process	7.59753	0.00050169	66.6667	2.6848	1.77219	1.02139	2.98916	1.27432	2	1	225	17212	90069
regulation of interleukin-6-mediated signaling pathway	biological process	7.59753	0.00050169	66.6667	1.12892	1.62252	0.580684	0.608031	0.207198	2	1	225	17212	70103
epithelial cell development	biological process	7.46418	0.000573254	7.59494	2.32567	1.42844	0.194994	2.29992	1.82247	6	73	221	17140	2064
positive regulation of cellular metabolic process	biological process	7.43167	0.000592195	2.12364	2.14756	1.75156	0.579471	1.79643	1.60718	45	2074	182	15139	31325
positive regulation of gene expression	biological process	7.38585	0.000619963	2.48075	2.1003	1.80015	0.612458	1.6957	1.66647	29	1140	198	16073	10628
negative regulation of metabolic process	biological process	7.34051	0.000648722	2.25747	2.97268	1.64738	0.536026	2.7336	2.24824	37	1602	190	15611	9892
regulation of protein serine/threonine kinase activity	biological process	7.31896	0.000662849	3.56234	3.24525	1.70068	0.698894	3.3265	2.07126	14	379	213	16834	71900
nucleoplasm	cellular component	7.18488	0.000757957	2.52101	2.724	1.69394	0.598462	2.44221	2.05047	27	1044	200	16169	5654
kinase inhibitor activity	molecular function	7.05499	0.000863095	8.77193	3.38034	1.53817	0.681707	3.53121	2.41045	5	52	222	17161	19210
establishment of endothelial barrier	biological process	7.0333	0.000882019	20	1.79191	1.45722	0.279582	1.53414	1.57366	3	12	224	17201	61028
interspecies interaction between organisms	biological process	6.96206	0.000947148	2.9052	2.15819	1.78341	0.527338	1.77837	1.75865	19	635	208	16578	44419
mitral valve morphogenesis	biological process	6.91301	0.000994758	50	2.70795	1.9295	0.0513963	2.72711	2.17102	2	2	225	17211	3183
locomotor rhythm	biological process	6.91301	0.000994758	50	1.99376	1.52915	0.735726	2.29544	0.555151	2	2	225	17211	45475
palmitoyl-(protein) hydrolase activity	molecular function	6.91301	0.000994758	50	6.36252	1.84332	0.308045	6.45466	5.69226	2	2	225	17211	8474
palmitoyl hydrolase activity	molecular function	6.91301	0.000994758	50	6.36252	1.84332	0.308045	6.45466	5.69226	2	2	225	17211	98599
positive regulation of metabolic process	biological process	6.89354	0.00101432	2.05633	2.13604	1.74914	0.575836	1.77726	1.60234	46	2191	181	15022	9893
negative regulation of macromolecule metabolic process	biological process	6.8599	0.00104902	2.26365	3.04424	1.66705	0.499464	2.77858	2.32794	34	1468	193	15745	10605
negative regulation of RNA metabolic process	biological process	6.81709	0.0010949	2.58065	3.05859	1.62118	0.523903	2.86621	2.29115	24	906	203	16307	51253
negative regulation of transcription, DNA-templated	biological process	6.75914	0.00116023	2.61661	3.04351	1.6034	0.50335	2.86653	2.26948	23	856	204	16357	45892
peptidyl-tyrosine dephosphorylation	biological process	6.74578	0.00117583	8.19672	3.94562	2.18375	0.571163	4.38613	2.50076	5	56	222	17157	35335
activation of protein kinase A activity	biological process	6.65071	0.0012931	17.6471	3.26042	1.64712	0.7094	3.60008	1.98975	3	14	224	17199	34199
kinetochore	cellular component	6.6059	0.00135237	6.45161	2.31314	1.47036	0.416931	2.26049	2.01802	6	87	221	17126	776
positive regulation of cellular biosynthetic process	biological process	6.53685	0.00144904	2.2929	2.09251	1.80062	0.605656	1.66394	1.68048	31	1321	196	15892	31328
negative regulation of RNA biosynthetic process	biological process	6.49418	0.00151221	2.5641	3.04351	1.6034	0.50335	2.86653	2.26948	23	874	204	16339	1902679
cyclin binding	molecular function	6.47799	0.00153689	16.6667	3.18071	1.67389	0.448721	3.56483	2.29126	3	15	224	17198	30332
negative regulation of dendritic spine development	biological process	6.41081	0.0016437	40	1.76955	1.58683	0.482802	2.21894	0.555457	2	3	225	17210	61000
kinase regulator activity	molecular function	6.3661	0.00171885	5.30303	3.23036	1.52517	0.602021	3.35717	2.31175	7	125	220	17088	19207
positive regulation of biosynthetic process	biological process	6.29531	0.00184493	2.25783	2.09251	1.80062	0.605656	1.66394	1.68048	31	1342	196	15871	9891
multi-organism cellular process	biological process	6.24544	0.00193927	2.87648	2.10463	1.78139	0.525059	1.7425	1.67882	17	574	210	16639	44764
regulation of protein kinase activity	biological process	6.16333	0.00210523	2.77778	3.045	1.69731	0.635077	3.10529	1.94372	18	630	209	16583	45859
endothelial cell development	biological process	6.01823	0.00243398	14.2857	1.79191	1.45722	0.279582	1.53414	1.57366	3	18	224	17195	1885
negative regulation of cyclin-dependent protein serine/threonine kinase activity	biological process	6.01823	0.00243398	14.2857	3.40292	1.54116	0.308403	3.70514	2.32531	3	18	224	17195	45736
negative regulation of cellular macromolecule biosynthetic process	biological process	6.01511	0.00244158	2.42915	2.99515	1.66955	0.49822	2.67044	2.31701	24	964	203	16249	2000113
short-chain fatty acid catabolic process	biological process	6.01395	0.00244441	33.3333	1.19019	1.77119	0.101203	1.27201	0.218937	2	4	225	17209	19626
thiamine-containing compound metabolic process	biological process	6.01395	0.00244441	33.3333	3.17324	1.46875	0.0633138	2.45422	3.36666	2	4	225	17209	42723
sequence-specific DNA binding	molecular function	5.82302	0.00295867	2.62794	2.71649	1.63033	0.314772	2.51967	2.15998	19	704	208	16509	43565
serine/threonine protein kinase complex	cellular component	5.81828	0.00297271	8.69565	3.57347	1.67045	0.623038	3.94414	2.31714	4	42	223	17171	1902554
negative regulation of protein serine/threonine kinase activity	biological process	5.80023	0.00302687	5.50459	3.43027	1.53627	0.564816	3.87297	2.13356	6	103	221	17110	71901
response to ATP	biological process	5.75101	0.00317958	13.0435	4.48046	1.93571	0.532202	4.95838	3.16913	3	20	224	17193	33198
regulation of protein phosphorylation	biological process	5.73117	0.00324328	2.45536	2.71644	1.69626	0.627095	2.55602	1.75512	22	874	205	16339	1932
dephosphorylation	biological process	5.72139	0.00327517	4.25532	3.09637	1.92047	0.733018	3.47814	2.11207	8	180	219	17033	16311
cell development	biological process	5.70867	0.00331709	2.99786	2.26846	1.54051	0.247545	2.14498	1.73322	14	453	213	16760	48468
cAMP-dependent protein kinase activity	molecular function	5.68609	0.00339285	28.5714	2.6626	1.7987	0.526078	2.7545	1.60929	2	5	225	17208	4691
energy reserve metabolic process	biological process	5.68422	0.00339917	4.69799	2.28016	1.63795	0.751822	2.0475	1.17991	7	142	220	17071	6112
regulation of cellular protein metabolic process	biological process	5.64578	0.00353238	2.16329	2.81236	1.76105	0.548163	2.49824	2.07291	31	1402	196	15811	32268
protein kinase regulator activity	molecular function	5.6217	0.0036185	5.30973	3.47792	1.50186	0.437442	3.75456	2.44568	6	107	221	17106	19887
regulation of kinase activity	biological process	5.62049	0.00362285	2.6393	3.045	1.69731	0.635077	3.10529	1.94372	18	664	209	16549	43549
negative regulation of gene expression	biological process	5.57589	0.00378811	2.38342	3.04351	1.6034	0.50335	2.86653	2.26948	23	942	204	16271	10629
negative regulation of nucleobase-containing compound metabolic process	biological process	5.56065	0.00384628	2.34375	3.05859	1.62118	0.523903	2.86621	2.29115	24	1000	203	16213	45934
regulation of protein modification process	biological process	5.54982	0.00388815	2.27671	2.67841	1.72426	0.594274	2.40593	1.84706	26	1116	201	16097	31399
regulation of RNA metabolic process	biological process	5.52342	0.00399219	1.83066	2.78037	1.83651	0.590455	2.60643	2.12138	56	3003	171	14210	51252
regulation of macromolecule metabolic process	biological process	5.49291	0.00411585	1.7058	2.66642	1.81953	0.545202	2.4121	2.04111	77	4437	150	12776	60255
viral process	biological process	5.45657	0.00426816	2.73504	2.28258	1.78644	0.622432	1.81353	1.95753	16	569	211	16644	16032
symbiosis, encompassing mutualism through parasitism	biological process	5.45657	0.00426816	2.73504	2.28258	1.78644	0.622432	1.81353	1.95753	16	569	211	16644	44403
negative regulation of macromolecule biosynthetic process	biological process	5.41601	0.00444485	2.3166	2.99515	1.66955	0.49822	2.67044	2.31701	24	1012	203	16201	10558
regulation of memory T cell differentiation	biological process	5.40699	0.0044851	25	2.04863	2.3228	1.1804	0.387752	1.08084	2	6	225	17207	43380
endothelial cell chemotaxis	biological process	5.40699	0.0044851	25	1.57872	1.43013	0.0623247	1.97647	0.707092	2	6	225	17207	35767
activation of protein kinase activity	biological process	5.34357	0.00477876	3.68852	2.85199	1.66297	0.795087	2.78713	1.73496	9	235	218	16978	32147
negative regulation of nitrogen compound metabolic process	biological process	5.33316	0.00482879	2.30105	3.05859	1.62118	0.523903	2.86621	2.29115	24	1019	203	16194	51172
protein serine/threonine kinase inhibitor activity	molecular function	5.28746	0.00505457	11.1111	3.94839	1.53156	0.561619	4.31509	2.77541	3	24	224	17189	30291
central nervous system neuron development	biological process	5.28746	0.00505457	11.1111	2.64894	1.49208	0.051454	2.14977	2.58228	3	24	224	17189	21954
regulation of transferase activity	biological process	5.27942	0.00509539	2.55319	3.045	1.69731	0.635077	3.10529	1.94372	18	687	209	16526	51338
cell proliferation	biological process	5.26441	0.00517246	2.68007	3.1458	1.5823	0.410613	3.29743	2.3503	16	581	211	16632	8283
protein kinase inhibitor activity	molecular function	5.23737	0.0053142	7.40741	3.84486	1.5177	0.526652	4.2197	2.67681	4	50	223	17163	4860
regulation of cellular metabolic process	biological process	5.21549	0.00543177	1.67574	2.65433	1.8118	0.539723	2.41706	2.01543	80	4694	147	12519	31323
phosphate-containing compound metabolic process	biological process	5.21293	0.00544571	2.0445	3.16824	1.7601	0.463175	2.73373	2.60701	34	1629	193	15584	6796
protein kinase complex	cellular component	5.17194	0.00567356	7.27273	3.57347	1.67045	0.623038	3.94414	2.31714	4	51	223	17162	1902911
regulation of RNA biosynthetic process	biological process	5.16758	0.00569837	1.81513	2.75824	1.82918	0.57191	2.59138	2.09718	54	2921	173	14292	2001141
cAMP-dependent protein kinase regulator activity	molecular function	5.16427	0.00571726	22.2222	3.76664	1.49488	0.720688	4.3211	2.3586	2	7	225	17206	8603
embryonic body morphogenesis	biological process	5.16427	0.00571726	22.2222	2.26225	1.44277	0.0429976	1.97353	2.08099	2	7	225	17206	10172
cyclic nucleotide-dependent protein kinase activity	molecular function	5.16427	0.00571726	22.2222	2.6626	1.7987	0.526078	2.7545	1.60929	2	7	225	17206	4690
prostate gland growth	biological process	5.16427	0.00571726	22.2222	1.4486	1.86666	0.706001	1.11847	1.57591	2	7	225	17206	60736
phosphoprotein phosphatase activity	molecular function	5.16214	0.00572945	4.26829	3.76038	2.11063	0.603076	4.1839	2.44541	7	157	220	17056	4721
regulation of cyclin-dependent protein serine/threonine kinase activity	biological process	5.14333	0.00583822	5.68182	4.05857	1.8697	0.430698	4.42523	2.86405	5	83	222	17130	79
macromolecule metabolic process	biological process	5.11142	0.00602754	1.60735	2.85347	1.8171	0.453111	2.54274	2.3441	98	5999	129	11214	43170
ameboidal cell migration	biological process	5.09283	0.00614063	4.7619	2.15627	1.53166	0.227544	2.50473	1.2034	6	120	221	17093	1667
regulation of cell fate commitment	biological process	5.084	0.00619507	10.3448	2.33999	2.01838	0.274258	1.94489	1.57853	3	26	224	17187	10453
actomyosin	cellular component	5.0452	0.00644016	7.01754	1.89436	1.83418	0.226998	1.48686	1.60553	4	53	223	17160	42641
cellular macromolecule metabolic process	biological process	5.03653	0.00649628	1.62529	2.88817	1.82507	0.460383	2.59729	2.36172	91	5508	136	11705	44260
protein domain specific binding	molecular function	5.03263	0.00652166	2.68817	3.65997	2.20085	0.60795	3.34066	2.65101	15	543	212	16670	19904
DNA binding	molecular function	5.02999	0.0065389	1.89003	2.865	1.76346	0.288865	2.42756	2.47273	44	2284	183	14929	3677
locomotion	biological process	4.99091	0.00679949	2.42967	2.72706	1.60396	0.404	3.0055	1.71639	19	763	208	16450	40011
regulation of lymphocyte mediated immunity	biological process	4.95758	0.00702993	5.43478	2.18153	1.79574	0.454839	2.01236	1.21749	5	87	222	17126	2706
regulation of transcription, DNA-templated	biological process	4.95202	0.00706913	1.80333	2.78348	1.83292	0.579341	2.62746	2.10732	53	2886	174	14327	6355
negative regulation of cell aging	biological process	4.9497	0.00708555	20	2.51635	1.43136	0.631137	3.15451	1.00243	2	8	225	17205	90344
regulation of germinal center formation	biological process	4.9497	0.00708555	20	2.08257	1.62448	0.249971	2.41314	0.697796	2	8	225	17205	2634
microtubule plus-end binding	molecular function	4.9497	0.00708555	20	2.94059	1.81382	0.144816	2.97767	2.2058	2	8	225	17205	51010
regulation of protein glycosylation	biological process	4.9497	0.00708555	20	2.66252	2.1646	0.415914	1.12795	2.836	2	8	225	17205	60049
regulation of cellular macromolecule biosynthetic process	biological process	4.93116	0.00721815	1.77349	2.74059	1.84178	0.573277	2.52912	2.10076	57	3157	170	14056	2000112
positive regulation of adaptive immune response	biological process	4.92365	0.00727251	6.77966	1.56948	1.70757	0.466046	1.18553	0.638565	4	55	223	17158	2821
negative regulation of cellular biosynthetic process	biological process	4.88045	0.00759356	2.21607	2.99515	1.66955	0.49822	2.67044	2.31701	24	1059	203	16154	31327
negative regulation of protein kinase activity	biological process	4.87865	0.00760724	4.04624	3.38371	1.52633	0.54018	3.82831	2.09664	7	166	220	17047	6469
cell migration	biological process	4.87021	0.00767172	2.56822	2.81422	1.63563	0.308027	3.11936	1.7965	16	607	211	16606	16477
inner ear morphogenesis	biological process	4.86471	0.00771406	6.66667	2.19574	1.56798	0.0516654	1.9898	1.74847	4	56	223	17157	42472
phosphorus metabolic process	biological process	4.8405	0.00790313	1.99413	3.16824	1.7601	0.463175	2.73373	2.60701	34	1671	193	15542	6793
cyclin-dependent protein serine/threonine kinase activity	molecular function	4.80697	0.00817257	9.375	2.41535	1.72673	0.686767	2.9347	1.36085	3	29	224	17184	4693
cyclin-dependent protein kinase activity	molecular function	4.80697	0.00817257	9.375	2.41535	1.72673	0.686767	2.9347	1.36085	3	29	224	17184	97472
modification by symbiont of host morphology or physiology	biological process	4.80697	0.00817257	9.375	1.73159	1.77762	0.0384151	1.90917	0.808673	3	29	224	17184	44003
cell motility	biological process	4.80628	0.0081782	2.48902	2.77356	1.62715	0.301801	3.08694	1.75117	17	666	210	16547	48870
negative regulation of Rho protein signal transduction	biological process	4.75759	0.00858625	18.1818	1.8739	1.65863	0.82606	1.45452	0.790179	2	9	225	17204	35024
body morphogenesis	biological process	4.75759	0.00858625	18.1818	2.26225	1.44277	0.0429976	1.97353	2.08099	2	9	225	17204	10171
face morphogenesis	biological process	4.72117	0.00890478	9.09091	5.11396	1.98716	0.416183	5.39391	4.09943	3	30	224	17183	60325
acetylgalactosaminyltransferase activity	molecular function	4.72117	0.00890478	9.09091	5.10384	2.572	0.33508	4.9965	4.35364	3	30	224	17183	8376
transferase complex	cellular component	4.71229	0.00898418	3.14465	2.95486	1.68836	0.475966	3.13922	2.03949	10	308	217	16905	1990234
organic substance metabolic process	biological process	4.71176	0.00898896	1.53588	2.86174	1.82052	0.432798	2.57252	2.29755	119	7629	108	9584	71704
negative regulation of biosynthetic process	biological process	4.6983	0.00911076	2.18182	2.99515	1.66955	0.49822	2.67044	2.31701	24	1076	203	16137	9890
regulation of macromolecule biosynthetic process	biological process	4.68102	0.00926956	1.74594	2.71757	1.83816	0.566408	2.49672	2.09136	58	3264	169	13949	10556
negative regulation of cellular process	biological process	4.65703	0.00949459	1.76282	2.92325	1.68894	0.509038	2.74643	2.16904	55	3065	172	14148	48523
positive regulation of calcium ion transport into cytosol	biological process	4.63829	0.00967421	8.82353	4.82484	1.9407	0.456358	5.04482	3.86404	3	31	224	17182	10524
hydrolase activity, acting on carbon-nitrogen (but not peptide) bonds, in cyclic amidines	molecular function	4.63829	0.00967421	8.82353	3.91145	2.46392	0.733233	3.39722	2.30465	3	31	224	17182	16814
metabolic process	biological process	4.63604	0.00969605	1.52031	2.87044	1.81517	0.437332	2.58694	2.2954	125	8097	102	9116	8152
cell part	cellular component	4.63289	0.0097266	1.39649	2.84304	1.75241	0.406652	2.66758	2.1901	199	14051	28	3162	44464
intracellular organelle part	cellular component	4.619	0.00986269	1.58497	2.76563	1.70195	0.36972	2.60544	2.09131	97	6023	130	11190	44446
positive regulation of transcription from RNA polymerase II promoter	biological process	4.61613	0.00989102	2.38727	1.77293	1.72001	0.605881	1.34338	1.4834	18	736	209	16477	45944
protein kinase A catalytic subunit binding	molecular function	4.58383	0.0102157	16.6667	3.41841	1.46702	0.649713	3.97109	2.03478	2	10	225	17203	34236
urogenital system development	biological process	4.58383	0.0102157	16.6667	3.87759	1.82809	0.0552125	3.07495	3.92393	2	10	225	17203	1655
cyclin-dependent protein serine/threonine kinase inhibitor activity	molecular function	4.58383	0.0102157	16.6667	4.09263	1.58918	0.0318548	4.10615	3.42372	2	10	225	17203	4861
Schmidt-Lanterman incisure	cellular component	4.58383	0.0102157	16.6667	1.45265	1.42378	0.507931	1.56044	0.907209	2	10	225	17203	43220
cellular response to glucagon stimulus	biological process	4.55817	0.0104812	8.57143	3.26042	1.64712	0.7094	3.60008	1.98975	3	32	224	17181	71377
regulation of erythrocyte differentiation	biological process	4.55817	0.0104812	8.57143	2.96951	1.47624	0.605322	3.05293	1.97393	3	32	224	17181	45646
chromatin DNA binding	molecular function	4.53423	0.0107352	6.06061	1.72892	1.4606	0.501519	1.12738	1.2792	4	62	223	17151	31490
negative regulation of kinase activity	biological process	4.53063	0.0107739	3.78378	3.38371	1.52633	0.54018	3.82831	2.09664	7	178	220	17035	33673
negative regulation of phosphorylation	biological process	4.50475	0.0110563	3.22581	3.17366	1.57253	0.662609	3.34836	2.12607	9	270	218	16943	42326
protein binding	molecular function	4.49923	0.0111176	1.52082	2.78523	1.77483	0.428606	2.58935	2.20326	122	7900	105	9313	5515
negative regulation of protein phosphorylation	biological process	4.49185	0.0111999	3.44828	3.36523	1.57851	0.548325	3.70287	2.14115	8	224	219	16989	1933
regulation of immune response	biological process	4.48615	0.0112639	2.40453	2.78984	1.65352	0.595793	2.57394	1.8275	17	690	210	16523	50776
negative regulation of leukocyte differentiation	biological process	4.48269	0.011303	5.97015	3.1699	2.02537	0.241527	2.1781	3.05242	4	63	223	17150	1902106
regulation of pathway-restricted SMAD protein phosphorylation	biological process	4.48065	0.0113261	8.33333	2.67932	1.91701	0.227961	1.92128	2.56514	3	33	224	17180	60393
energy derivation by oxidation of organic compounds	biological process	4.47566	0.0113827	3.74332	2.28016	1.63795	0.751822	2.0475	1.17991	7	180	220	17033	15980
protein modification process	biological process	4.47433	0.0113978	1.90427	3.09166	1.86512	0.541767	3.0078	2.48974	37	1906	190	15307	36211
cellular protein modification process	biological process	4.47433	0.0113978	1.90427	3.09166	1.86512	0.541767	3.0078	2.48974	37	1906	190	15307	6464
intracellular organelle	cellular component	4.46457	0.0115096	1.52342	2.78406	1.74364	0.401125	2.58425	2.23526	120	7757	107	9456	43229
cardiac muscle cell proliferation	biological process	4.42532	0.0119704	15.3846	3.82969	1.49646	0.843663	4.40972	2.36166	2	11	225	17202	60038
definitive hemopoiesis	biological process	4.42532	0.0119704	15.3846	3.65495	1.60909	0.0876584	2.57797	4.0045	2	11	225	17202	60216
macrophage activation involved in immune response	biological process	4.42532	0.0119704	15.3846	5.8584	1.70679	0.263233	5.92699	5.20528	2	11	225	17202	2281
sequence-specific DNA binding transcription factor activity	molecular function	4.42089	0.0120235	2.12955	2.53569	1.79271	0.437728	2.19497	1.85435	24	1103	203	16110	3700
nucleic acid binding transcription factor activity	molecular function	4.4109	0.0121443	2.12766	2.53569	1.79271	0.437728	2.19497	1.85435	24	1104	203	16109	1071
RNA polymerase II distal enhancer sequence-specific DNA binding	molecular function	4.40557	0.0122091	8.10811	2.22051	1.4132	0.166632	1.51804	2.18432	3	34	224	17179	980
RNA polymerase II transcription regulatory region sequence-specific DNA binding transcription factor activity involved in negative regulation of transcription	molecular function	4.40557	0.0122091	8.10811	2.79428	1.6261	0.0945181	3.11145	1.74234	3	34	224	17179	1227
cholesterol metabolic process	biological process	4.37975	0.0125285	4.71698	2.60327	1.50849	0.26019	2.74169	1.68244	5	101	222	17112	8203
cellular component movement	biological process	4.33611	0.0130874	2.08855	3.12646	1.58707	0.339227	3.33414	2.22665	25	1172	202	16041	6928
cytokine binding	molecular function	4.33353	0.0131211	5.71429	2.07409	1.65798	0.62527	1.49747	1.22563	4	66	223	17147	19955
positive regulation of leukocyte mediated cytotoxicity	biological process	4.3328	0.0131307	7.89474	2.33987	2.06975	0.782629	1.37111	2.04899	3	35	224	17178	1912
gene expression	biological process	4.33113	0.0131527	2.41692	3.4196	2.04425	0.425278	3.35958	2.36791	16	646	211	16567	10467
chromatin binding	molecular function	4.32473	0.0132371	2.82776	3.15686	1.56227	0.371235	2.94485	2.61793	11	378	216	16835	3682
regulation of adaptive immune response	biological process	4.30518	0.0134985	4.62963	1.57028	1.72012	0.503302	1.14457	0.614085	5	103	222	17110	2819
binding	molecular function	4.29874	0.0135856	1.4294	2.77904	1.79061	0.411108	2.56685	2.16193	173	11930	54	5283	5488
transcriptional repressor complex	cellular component	4.28555	0.0137661	5.6338	2.53326	1.66976	0.342009	2.23902	1.86601	4	67	223	17146	17053
striated muscle cell proliferation	biological process	4.27971	0.0138467	14.2857	3.82969	1.49646	0.843663	4.40972	2.36166	2	12	225	17201	14855
C2H2 zinc finger domain binding	molecular function	4.27971	0.0138467	14.2857	3.94158	3.91192	1.11904	2.66582	2.05434	2	12	225	17201	70742
forebrain neuron development	biological process	4.27971	0.0138467	14.2857	2.5743	1.42646	0.0478038	2.46769	2.23538	2	12	225	17201	21884
short-chain fatty acid metabolic process	biological process	4.27971	0.0138467	14.2857	1.19019	1.77119	0.101203	1.27201	0.218937	2	12	225	17201	46459
regulation of phosphorylation	biological process	4.26069	0.0141125	2.12569	2.7352	1.67561	0.663327	2.58248	1.80813	23	1059	204	16154	42325
negative regulation of transferase activity	biological process	4.2382	0.0144335	3.57143	3.38371	1.52633	0.54018	3.82831	2.09664	7	189	220	17024	51348
cellular process	biological process	4.21883	0.0147159	1.42739	2.8384	1.76807	0.4204	2.6462	2.21043	173	11947	54	5266	9987
regulation of axonogenesis	biological process	4.19662	0.0150464	4.5045	2.67476	1.62528	0.49845	3.06968	1.63516	5	106	222	17107	50770
water transport	biological process	4.19373	0.0150899	7.5	3.26042	1.64712	0.7094	3.60008	1.98975	3	37	224	17176	6833
neural crest cell migration	biological process	4.19373	0.0150899	7.5	2.94974	1.73687	0.0690447	2.89808	2.47947	3	37	224	17176	1755
macromolecule modification	biological process	4.16654	0.0155058	1.85366	3.09269	1.85491	0.565023	3.00117	2.49141	38	2012	189	15201	43412
catalytic complex	cellular component	4.16161	0.0155825	2.31924	2.42852	1.58362	0.510336	2.67656	1.60743	17	716	210	16497	1902494
regulation of sequence-specific DNA binding transcription factor activity	biological process	4.14922	0.0157767	2.88184	3.13578	1.6602	0.709059	3.17715	1.84627	10	337	217	16876	51090
regulation of B cell apoptotic process	biological process	4.14514	0.0158412	13.3333	2.08661	1.58862	0.889091	2.35895	0.402079	2	13	225	17200	2902
nucleotide transmembrane transporter activity	molecular function	4.14514	0.0158412	13.3333	1.34047	1.5002	0.127961	0.421181	1.55199	2	13	225	17200	15215
purine-containing compound salvage	biological process	4.14514	0.0158412	13.3333	3.81881	3.07109	1.11001	2.71723	1.84159	2	13	225	17200	43101
regulation of primary metabolic process	biological process	4.1363	0.0159819	1.61765	2.6756	1.81754	0.542921	2.43707	2.03626	77	4683	150	12530	80090
organelle part	cellular component	4.10093	0.0165572	1.55482	2.76663	1.70101	0.370233	2.60839	2.091	98	6205	129	11008	44422
regulation of metabolic process	biological process	4.08176	0.0168778	1.59151	2.59945	1.79954	0.529519	2.35776	1.99002	84	5194	143	12019	19222
positive regulation of cell killing	biological process	4.06254	0.0172053	7.14286	2.33987	2.06975	0.782629	1.37111	2.04899	3	39	224	17174	31343
positive regulation of phospholipase activity	biological process	4.05751	0.017292	5.26316	3.32333	1.62726	0.699715	3.61229	2.12579	4	72	223	17141	10518
cellular metabolic process	biological process	4.04954	0.0174304	1.51717	2.87658	1.82483	0.442358	2.58258	2.30385	114	7400	113	9813	44237
organic substance biosynthetic process	biological process	4.03431	0.0176979	1.67026	3.0486	1.92332	0.509042	2.78091	2.23298	62	3650	165	13563	1901576
regulation of leukocyte mediated immunity	biological process	4.02393	0.0178825	4.31034	2.18153	1.79574	0.454839	2.01236	1.21749	5	111	222	17102	2703
organophosphate ester transmembrane transporter activity	molecular function	4.02013	0.0179507	12.5	1.34047	1.5002	0.127961	0.421181	1.55199	2	14	225	17199	15605
pharyngeal system development	biological process	4.02013	0.0179507	12.5	4.47774	2.01901	0.188394	4.86545	3.252	2	14	225	17199	60037
regulation of gene expression	biological process	4.00195	0.01828	1.66756	2.72208	1.84108	0.56701	2.45271	2.13667	62	3656	165	13557	10468
regulation of blood vessel endothelial cell migration	biological process	3.99966	0.0183219	6.97674	1.95722	1.51301	0.52021	2.13918	1.00531	3	40	224	17173	43535
lysosomal transport	biological process	3.99966	0.0183219	6.97674	2.90938	1.45479	0.66159	2.89093	2.04303	3	40	224	17173	7041
sterol metabolic process	biological process	3.99057	0.0184892	4.2735	2.60327	1.50849	0.26019	2.74169	1.68244	5	112	222	17101	16125
regulation of nucleobase-containing compound metabolic process	biological process	3.98413	0.0186087	1.67078	2.74892	1.81555	0.564725	2.61929	2.04679	61	3590	166	13623	19219
lipid modification	biological process	3.95758	0.0191093	4.23729	1.7367	1.6728	0.312837	2.00173	0.560296	5	113	222	17100	30258
response to glucagon	biological process	3.93847	0.0194779	6.81818	3.26042	1.64712	0.7094	3.60008	1.98975	3	41	224	17172	33762
muscle cell proliferation	biological process	3.90347	0.0201717	11.7647	3.82969	1.49646	0.843663	4.40972	2.36166	2	15	225	17198	33002
cyclin-dependent protein kinase holoenzyme complex	cellular component	3.90347	0.0201717	11.7647	2.06661	1.76011	0.895804	2.57002	1.19521	2	15	225	17198	307
formation of primary germ layer	biological process	3.87891	0.0206733	6.66667	3.89545	1.59006	0.774213	4.38655	2.51272	3	42	224	17171	1704
fluid transport	biological process	3.87891	0.0206733	6.66667	3.26042	1.64712	0.7094	3.60008	1.98975	3	42	224	17171	42044
regulation of leukocyte mediated cytotoxicity	biological process	3.87891	0.0206733	6.66667	2.33987	2.06975	0.782629	1.37111	2.04899	3	42	224	17171	1910
vacuolar transport	biological process	3.87891	0.0206733	6.66667	2.90938	1.45479	0.66159	2.89093	2.04303	3	42	224	17171	7034
regulation of cellular biosynthetic process	biological process	3.86825	0.020895	1.67533	2.71757	1.83816	0.566408	2.49672	2.09136	58	3404	169	13809	31326
nuclear envelope	cellular component	3.86079	0.0210514	4.13223	3.44199	1.69247	0.570031	2.91387	2.96802	5	116	222	17097	5635
regulation of response to stimulus	biological process	3.85966	0.0210752	1.73945	2.83512	1.84912	0.492096	2.73214	2.11417	47	2655	180	14558	48583
DNA-templated transcription, initiation	biological process	3.85234	0.0212299	3.30189	2.43868	1.73368	0.607384	1.77902	1.66774	7	205	220	17008	6352
carbohydrate biosynthetic process	biological process	3.82923	0.0217263	4.09836	2.30262	1.78594	0.792809	1.9166	1.25868	5	117	222	17096	16051
positive regulation of fibroblast proliferation	biological process	3.82089	0.0219082	6.52174	4.83141	1.3694	0.805378	4.8093	4.2604	3	43	224	17170	48146
negative regulation of protein modification process	biological process	3.8194	0.0219409	2.73224	2.87208	1.75217	0.659352	2.545	1.88739	10	356	217	16857	31400
cytokine receptor activity	molecular function	3.80737	0.0222066	4.87805	1.92598	1.80887	0.605886	1.73226	0.639417	4	78	223	17135	4896
chromosomal part	cellular component	3.79951	0.0223818	2.37691	3.20172	1.5419	0.357505	3.11589	2.73819	14	575	213	16638	44427
nucleotide transport	biological process	3.7942	0.022501	11.1111	1.34047	1.5002	0.127961	0.421181	1.55199	2	16	225	17197	6862
fatty-acyl-CoA binding	molecular function	3.7942	0.022501	11.1111	2.594	1.76227	0.567025	2.06194	1.63141	2	16	225	17197	62
negative regulation of steroid biosynthetic process	biological process	3.7942	0.022501	11.1111	2.203	1.71257	0.26869	2.66957	0.859134	2	16	225	17197	10894
antigen processing and presentation of exogenous peptide antigen	biological process	3.78083	0.0228038	3.57143	1.2569	1.57497	0.508448	0.753723	0.772272	6	162	221	17051	2478
positive regulation of immune response	biological process	3.77007	0.0230505	2.60047	2.08553	1.69548	0.688465	1.72784	1.03854	11	412	216	16801	50778
actin filament organization	biological process	3.7366	0.0238349	4	2.56833	1.56046	0.465121	2.25108	2.00689	5	120	222	17093	7015
regulation of phospholipase activity	biological process	3.72906	0.0240154	4.7619	3.32333	1.62726	0.699715	3.61229	2.12579	4	80	223	17133	10517
regulation of endothelial cell migration	biological process	3.72906	0.0240154	4.7619	2.28047	1.55076	0.534887	2.54517	1.20956	4	80	223	17133	10594
interaction with host	biological process	3.72906	0.0240154	4.7619	1.7079	1.7567	0.124135	1.74787	0.950098	4	80	223	17133	51701
intracellular part	cellular component	3.721	0.0242097	1.41844	2.83772	1.75788	0.398152	2.64917	2.21343	170	11815	57	5398	44424
stress fiber	cellular component	3.70922	0.0244966	6.25	1.73997	1.86073	0.235251	1.39739	1.38732	3	45	224	17168	1725
antigen processing and presentation	biological process	3.69664	0.0248068	3.19635	1.39859	1.57694	0.495179	0.978026	0.841466	7	212	220	17001	19882
regulation of lamellipodium assembly	biological process	3.69146	0.0249355	10.5263	2.83417	1.74502	0.76264	3.17279	2.16865	2	17	225	17196	10591
polypeptide N-acetylgalactosaminyltransferase activity	molecular function	3.69146	0.0249355	10.5263	4.11773	1.63743	0.470474	3.15886	4.38254	2	17	225	17196	4653
triglyceride catabolic process	biological process	3.69146	0.0249355	10.5263	2.6626	1.7987	0.526078	2.7545	1.60929	2	17	225	17196	19433
positive regulation of lipase activity	biological process	3.69079	0.0249523	4.70588	3.32333	1.62726	0.699715	3.61229	2.12579	4	81	223	17132	60193
activation of MAPK activity	biological process	3.6765	0.0253115	3.93701	2.0171	1.62971	0.938248	1.55051	0.99133	5	122	222	17091	187
endothelial cell migration	biological process	3.65544	0.02585	6.12245	1.80362	1.44045	0.297988	2.32991	0.636265	3	46	224	17167	43542
intracellular membrane-bounded organelle	cellular component	3.65404	0.0258864	1.51758	2.89989	1.75907	0.413727	2.68585	2.35561	104	6749	123	10464	43231
biosynthetic process	biological process	3.65272	0.0259204	1.63804	3.0486	1.92332	0.509042	2.78091	2.23298	62	3723	165	13490	9058
positive regulation of cellular protein metabolic process	biological process	3.65104	0.025964	2.11346	2.71286	1.68579	0.665884	2.5467	1.77808	19	880	208	16333	32270
RNA polymerase II regulatory region sequence-specific DNA binding	molecular function	3.64692	0.0260714	3.90625	2.53042	1.54639	0.209288	2.07719	2.16532	5	123	222	17090	977
regulation of biosynthetic process	biological process	3.64002	0.0262519	1.65478	2.71757	1.83816	0.566408	2.49672	2.09136	58	3447	169	13766	9889
side of membrane	cellular component	3.63215	0.0264593	3.15315	1.74139	1.67616	0.534307	1.41939	0.753631	7	215	220	16998	98552
cellular response to interferon-gamma	biological process	3.61595	0.0268915	4.5977	3.72913	1.94758	0.288788	3.29793	3.1931	4	83	223	17130	71346
organelle	cellular component	3.6105	0.0270382	1.47313	2.72196	1.73342	0.396158	2.53386	2.17734	128	8561	99	8652	43226
antigen processing and presentation of exogenous antigen	biological process	3.60585	0.0271644	3.42857	1.2569	1.57497	0.508448	0.753723	0.772272	6	169	221	17044	19884
regulation of cell killing	biological process	3.60297	0.0272428	6	2.33987	2.06975	0.782629	1.37111	2.04899	3	47	224	17166	31341
actin filament bundle	cellular component	3.60297	0.0272428	6	1.73997	1.86073	0.235251	1.39739	1.38732	3	47	224	17166	32432
dicarboxylic acid transport	biological process	3.60297	0.0272428	6	1.63052	1.43871	0.400462	1.58582	1.023	3	47	224	17166	6835
oogenesis	biological process	3.59458	0.0274721	10	1.57408	1.92981	0.328347	1.26438	1.03292	2	18	225	17195	48477
regulation of dendritic spine morphogenesis	biological process	3.59458	0.0274721	10	1.76955	1.58683	0.482802	2.21894	0.555457	2	18	225	17195	61001
phosphate transmembrane transporter activity	molecular function	3.59458	0.0274721	10	1.34047	1.5002	0.127961	0.421181	1.55199	2	18	225	17195	1901677
negative regulation of steroid metabolic process	biological process	3.59458	0.0274721	10	2.203	1.71257	0.26869	2.66957	0.859134	2	18	225	17195	45939
negative regulation of phosphorus metabolic process	biological process	3.58347	0.0277792	2.75229	3.17366	1.57253	0.662609	3.34836	2.12607	9	318	218	16895	10563
negative regulation of phosphate metabolic process	biological process	3.58347	0.0277792	2.75229	3.17366	1.57253	0.662609	3.34836	2.12607	9	318	218	16895	45936
primary metabolic process	biological process	3.55977	0.0284453	1.49753	2.82485	1.8228	0.442842	2.54475	2.24835	112	7367	115	9846	44238
enhancer sequence-specific DNA binding	molecular function	3.55173	0.028675	5.88235	2.22051	1.4132	0.166632	1.51804	2.18432	3	48	224	17165	1158
glycogen metabolic process	biological process	3.55173	0.028675	5.88235	1.20178	1.65394	0.871179	0.343856	0.268765	3	48	224	17165	5977
regulation of steroid biosynthetic process	biological process	3.55173	0.028675	5.88235	2.34388	1.96898	0.250622	2.25676	1.26388	3	48	224	17165	50810
negative regulation of cell differentiation	biological process	3.53772	0.0290796	2.42424	2.56585	1.709	0.303309	2.59897	1.72631	12	483	215	16730	45596
organelle envelope	cellular component	3.53167	0.029256	3.78788	3.44199	1.69247	0.570031	2.91387	2.96802	5	127	222	17086	31967
envelope	cellular component	3.53167	0.029256	3.78788	3.44199	1.69247	0.570031	2.91387	2.96802	5	127	222	17086	31975
RNA polymerase II regulatory region DNA binding	molecular function	3.53167	0.029256	3.78788	2.53042	1.54639	0.209288	2.07719	2.16532	5	127	222	17086	1012
regulation of nitrogen compound metabolic process	biological process	3.5281	0.0293606	1.63145	2.74892	1.81555	0.564725	2.61929	2.04679	61	3678	166	13535	51171
cAMP binding	molecular function	3.50297	0.0301077	9.52381	3.76664	1.49488	0.720688	4.3211	2.3586	2	19	225	17194	30552
regulation of cell aging	biological process	3.50297	0.0301077	9.52381	2.51635	1.43136	0.631137	3.15451	1.00243	2	19	225	17194	90342
positive regulation of erythrocyte differentiation	biological process	3.50297	0.0301077	9.52381	2.91357	1.4986	0.670108	2.97714	1.88194	2	19	225	17194	45648
regulation of isotype switching	biological process	3.50297	0.0301077	9.52381	2.08257	1.62448	0.249971	2.41314	0.697796	2	19	225	17194	45191
negative regulation of autophagy	biological process	3.50297	0.0301077	9.52381	1.2198	1.35911	0.399692	1.31663	0.292004	2	19	225	17194	10507
cyclin-dependent protein serine/threonine kinase regulator activity	molecular function	3.50297	0.0301077	9.52381	4.09263	1.58918	0.0318548	4.10615	3.42372	2	19	225	17194	16538
sulfur compound transport	biological process	3.50297	0.0301077	9.52381	2.18491	1.48176	0.603399	2.3034	1.23294	2	19	225	17194	72348
neutral lipid catabolic process	biological process	3.50297	0.0301077	9.52381	2.6626	1.7987	0.526078	2.7545	1.60929	2	19	225	17194	46461
acylglycerol catabolic process	biological process	3.50297	0.0301077	9.52381	2.6626	1.7987	0.526078	2.7545	1.60929	2	19	225	17194	46464
glucan metabolic process	biological process	3.50169	0.0301464	5.76923	1.20178	1.65394	0.871179	0.343856	0.268765	3	49	224	17164	44042
cellular glucan metabolic process	biological process	3.50169	0.0301464	5.76923	1.20178	1.65394	0.871179	0.343856	0.268765	3	49	224	17164	6073
negative regulation of cell proliferation	biological process	3.4899	0.0305039	2.33813	3.5325	1.68409	0.316309	3.57907	2.6915	13	543	214	16670	8285
nucleus	cellular component	3.46762	0.0311913	1.59272	2.79503	1.79651	0.420584	2.52369	2.31828	70	4325	157	12888	5634
hemopoiesis	biological process	3.43811	0.0321253	4.34783	2.24648	1.6717	0.202812	1.35743	2.35966	4	88	223	17125	30097
antigen processing and presentation of exogenous peptide antigen via MHC class II	biological process	3.43811	0.0321253	4.34783	1.13778	1.41107	0.275604	0.916556	0.976289	4	88	223	17125	19886
lysosomal membrane	cellular component	3.42631	0.0325068	3.01724	3.52111	1.78926	0.426691	2.91869	3.1519	7	225	220	16988	5765
multi-organism process	biological process	3.4216	0.0326601	1.95911	2.23824	1.75451	0.524423	1.91457	1.78495	23	1151	204	16062	51704
external side of plasma membrane	cellular component	3.41774	0.0327863	3.27869	1.67156	1.70548	0.50226	1.19884	0.788952	6	177	221	17036	9897
antigen processing and presentation of peptide antigen	biological process	3.41774	0.0327863	3.27869	1.2569	1.57497	0.508448	0.753723	0.772272	6	177	221	17036	48002
transcription initiation from RNA polymerase II promoter	biological process	3.41774	0.0327863	3.27869	2.47002	1.75422	0.671385	1.67078	1.76361	6	177	221	17036	6367
regulation of T-helper cell differentiation	biological process	3.41613	0.0328393	9.09091	2.04863	2.3228	1.1804	0.387752	1.08084	2	20	225	17193	45622
heart valve morphogenesis	biological process	3.41613	0.0328393	9.09091	2.70795	1.9295	0.0513963	2.72711	2.17102	2	20	225	17193	3179
regulation of macroautophagy	biological process	3.41613	0.0328393	9.09091	1.2198	1.35911	0.399692	1.31663	0.292004	2	20	225	17193	16241
regulation of activin receptor signaling pathway	biological process	3.41613	0.0328393	9.09091	2.57387	1.68198	0.0668699	2.16371	2.40973	2	20	225	17193	32925
single-organism carbohydrate metabolic process	biological process	3.39176	0.0336493	2.30496	2.73352	1.80704	0.703313	2.48587	1.70486	13	551	214	16662	44723
positive regulation of protein modification process	biological process	3.39058	0.0336892	2.11706	2.40043	1.61377	0.693794	2.2428	1.431	17	786	210	16427	31401
nuclear part	cellular component	3.38257	0.03396	1.74419	2.66963	1.66698	0.491851	2.4855	1.93085	39	2197	188	15016	44428
pattern specification process	biological process	3.38198	0.0339801	2.53807	4.46931	1.91833	0.341043	4.55532	3.65528	10	384	217	16829	7389
secondary active transmembrane transporter activity	molecular function	3.37257	0.0343013	3.24324	3.42554	1.50989	0.353524	3.17605	3.01391	6	179	221	17034	15291
regulation of protein metabolic process	biological process	3.37232	0.0343098	1.81098	2.85244	1.73145	0.528656	2.5701	2.11374	32	1735	195	15478	51246
antigen processing and presentation of peptide antigen via MHC class II	biological process	3.37044	0.0343744	4.25532	1.13778	1.41107	0.275604	0.916556	0.976289	4	90	223	17123	2495
antigen processing and presentation of peptide or polysaccharide antigen via MHC class II	biological process	3.37044	0.0343744	4.25532	1.13778	1.41107	0.275604	0.916556	0.976289	4	90	223	17123	2504
cellular response to hormone stimulus	biological process	3.36734	0.0344814	2.53165	2.8789	1.62993	0.444884	2.67721	2.2049	10	385	217	16828	32870
columnar/cuboidal epithelial cell differentiation	biological process	3.35828	0.034795	5.45455	1.92792	1.75923	0.132955	2.10206	0.985299	3	52	224	17161	2065
organic cyclic compound binding	molecular function	3.35648	0.0348577	1.5371	2.77803	1.75369	0.358156	2.50926	2.1959	87	5573	140	11640	97159
embryonic placenta development	biological process	3.33361	0.0356641	8.69565	3.25931	1.68241	0.113783	2.5399	3.17876	2	21	225	17192	1892
negative regulation of cell-matrix adhesion	biological process	3.33361	0.0356641	8.69565	2.08661	1.58862	0.889091	2.35895	0.402079	2	21	225	17192	1953
RNA polymerase II transcription coactivator activity	molecular function	3.33361	0.0356641	8.69565	1.84358	1.74308	0.250192	2.12746	1.15536	2	21	225	17192	1105
sympathetic nervous system development	biological process	3.33361	0.0356641	8.69565	4.2992	1.53241	0.136948	4.55303	3.40383	2	21	225	17192	48485
positive regulation of T cell mediated cytotoxicity	biological process	3.33361	0.0356641	8.69565	1.83579	2.39774	0.392312	0.612043	1.6208	2	21	225	17192	1916
anion:anion antiporter activity	molecular function	3.33361	0.0356641	8.69565	3.83484	1.59806	0.815645	3.82585	2.91425	2	21	225	17192	15301
cholesterol efflux	biological process	3.33361	0.0356641	8.69565	3.08204	1.43977	0.43085	2.67036	2.52463	2	21	225	17192	33344
regulation of lamellipodium organization	biological process	3.33361	0.0356641	8.69565	2.83417	1.74502	0.76264	3.17279	2.16865	2	21	225	17192	1902743
filopodium assembly	biological process	3.33361	0.0356641	8.69565	1.22887	1.51395	0.213805	0.834591	0.726696	2	21	225	17192	46847
cAMP-mediated signaling	biological process	3.33361	0.0356641	8.69565	2.88793	1.52408	0.291318	3.14586	1.8144	2	21	225	17192	19933
anatomical structure development	biological process	3.33241	0.0357069	1.7077	2.6376	1.72829	0.42659	2.4966	2.18591	43	2475	184	14738	48856
positive regulation of protein phosphorylation	biological process	3.33115	0.0357521	2.2293	2.4218	1.6439	0.701411	2.13908	1.50516	14	614	213	16599	1934
regulation of multicellular organismal development	biological process	3.32419	0.0360016	1.92	2.82811	1.66072	0.403536	2.81907	1.99559	24	1226	203	15987	2000026
positive regulation of adaptive immune response based on somatic recombination of immune receptors built from immunoglobulin superfamily domains	biological process	3.31258	0.0364221	5.35714	2.05818	1.82179	0.192829	2.08158	1.03203	3	53	224	17160	2824
ribonucleoprotein complex biogenesis	biological process	3.31258	0.0364221	5.35714	1.64523	1.82609	0.486998	0.0930493	2.03081	3	53	224	17160	22613
cell cycle G2/M phase transition	biological process	3.28904	0.0372896	3.5461	1.76633	1.70721	0.771338	1.71672	1.02857	5	136	222	17077	44839
G2/M transition of mitotic cell cycle	biological process	3.28904	0.0372896	3.5461	1.76633	1.70721	0.771338	1.71672	1.02857	5	136	222	17077	86
cellular macromolecule biosynthetic process	biological process	3.26565	0.0381722	1.68666	2.8994	1.88055	0.490343	2.59502	2.18312	45	2623	182	14590	34645
organic cyclic compound biosynthetic process	biological process	3.25649	0.0385234	1.67945	2.91007	1.93381	0.512074	2.57777	2.08585	46	2693	181	14520	1901362
regulation of inositol 1,4,5-trisphosphate-sensitive calcium-release channel activity	biological process	3.25595	0.0385443	33.3333	5.44102	2.13983	0.446354	5.79136	4.32129	1	2	226	17211	31585
negative regulation of T-helper 2 cell differentiation	biological process	3.25595	0.0385443	33.3333	1.58619	1.97117	1.24842	0.325438	0.124482	1	2	226	17211	45629
negative regulation of isotype switching to IgE isotypes	biological process	3.25595	0.0385443	33.3333	1.58619	1.97117	1.24842	0.325438	0.124482	1	2	226	17211	48294
positive regulation of tooth mineralization	biological process	3.25595	0.0385443	33.3333	4.35805	1.39832	0.0935023	4.53362	3.61369	1	2	226	17211	70172
cellular response to iron ion	biological process	3.25595	0.0385443	33.3333	4.35805	1.39832	0.0935023	4.53362	3.61369	1	2	226	17211	71281
nephron development	biological process	3.25595	0.0385443	33.3333	4.35805	1.39832	0.0935023	4.53362	3.61369	1	2	226	17211	72006
metanephric nephron development	biological process	3.25595	0.0385443	33.3333	4.35805	1.39832	0.0935023	4.53362	3.61369	1	2	226	17211	72210
notochord formation	biological process	3.25595	0.0385443	33.3333	1.04375	1.77543	0.0530302	0.992171	0.646724	1	2	226	17211	14028
endocardial cushion to mesenchymal transition involved in heart valve formation	biological process	3.25595	0.0385443	33.3333	1.04375	1.77543	0.0530302	0.992171	0.646724	1	2	226	17211	3199
multicellular organismal lipid catabolic process	biological process	3.25595	0.0385443	33.3333	4.32983	1.3095	0.544753	3.80761	4.3025	1	2	226	17211	44240
cellular response to lipoprotein particle stimulus	biological process	3.25595	0.0385443	33.3333	1.07871	1.39643	0.76068	0.137257	0.645732	1	2	226	17211	71402
oncostatin-M-mediated signaling pathway	biological process	3.25595	0.0385443	33.3333	1.08079	1.59334	0.739263	0.28948	0.245101	1	2	226	17211	38165
oncostatin-M receptor activity	molecular function	3.25595	0.0385443	33.3333	1.08079	1.59334	0.739263	0.28948	0.245101	1	2	226	17211	4924
interleukin-6 receptor complex	cellular component	3.25595	0.0385443	33.3333	1.08079	1.59334	0.739263	0.28948	0.245101	1	2	226	17211	5896
oncostatin-M receptor complex	cellular component	3.25595	0.0385443	33.3333	1.08079	1.59334	0.739263	0.28948	0.245101	1	2	226	17211	5900
hypoxanthine salvage	biological process	3.25595	0.0385443	33.3333	2.82229	3.43965	1.41725	1.39951	0.441584	1	2	226	17211	43103
inosine metabolic process	biological process	3.25595	0.0385443	33.3333	2.82229	3.43965	1.41725	1.39951	0.441584	1	2	226	17211	46102
butyrate metabolic process	biological process	3.25595	0.0385443	33.3333	1.34832	1.90186	0.800028	0.491175	0.24536	1	2	226	17211	19605
regulation of cyclic nucleotide catabolic process	biological process	3.25595	0.0385443	33.3333	3.52236	1.49312	0.261931	3.9889	2.32763	1	2	226	17211	30805
regulation of cAMP catabolic process	biological process	3.25595	0.0385443	33.3333	3.52236	1.49312	0.261931	3.9889	2.32763	1	2	226	17211	30820
positive regulation of viral entry into host cell	biological process	3.25595	0.0385443	33.3333	1.07493	1.34407	0.870433	1.62657	0.604917	1	2	226	17211	46598
regulation of isotype switching to IgA isotypes	biological process	3.25595	0.0385443	33.3333	2.15348	1.57496	0.107336	2.71139	0.779698	1	2	226	17211	48296
immunoglobulin transcytosis in epithelial cells	biological process	3.25595	0.0385443	33.3333	3.0989	1.60053	0.33594	3.66966	1.67179	1	2	226	17211	2414
alpha-(1,2)-fucosyltransferase activity	molecular function	3.25595	0.0385443	33.3333	7.43575	1.84326	0.379028	7.42161	6.91046	1	2	226	17211	31127
galactoside 2-alpha-L-fucosyltransferase activity	molecular function	3.25595	0.0385443	33.3333	7.43575	1.84326	0.379028	7.42161	6.91046	1	2	226	17211	8107
endosomal lumen acidification	biological process	3.25595	0.0385443	33.3333	5.86089	1.66082	0.32798	5.87444	5.2873	1	2	226	17211	48388
AMP deaminase activity	molecular function	3.25595	0.0385443	33.3333	7.30664	1.78113	0.0346459	7.32926	6.7416	1	2	226	17211	3876
adenosine-phosphate deaminase activity	molecular function	3.25595	0.0385443	33.3333	7.30664	1.78113	0.0346459	7.32926	6.7416	1	2	226	17211	47623
histone methyltransferase binding	molecular function	3.25595	0.0385443	33.3333	5.0078	1.59108	0.689754	5.40417	3.79174	1	2	226	17211	1990226
nuclear centromeric heterochromatin	cellular component	3.25595	0.0385443	33.3333	5.0078	1.59108	0.689754	5.40417	3.79174	1	2	226	17211	31618
interleukin-12-mediated signaling pathway	biological process	3.25595	0.0385443	33.3333	2.51107	2.67443	1.11238	0.450067	2.0372	1	2	226	17211	35722
cellular response to interleukin-12	biological process	3.25595	0.0385443	33.3333	2.51107	2.67443	1.11238	0.450067	2.0372	1	2	226	17211	71349
insulin metabolic process	biological process	3.25595	0.0385443	33.3333	2.32143	1.77566	0.129526	0.757881	2.89135	1	2	226	17211	1901142
D-aspartate transport	biological process	3.25595	0.0385443	33.3333	0.706536	1.36697	0.0622339	0.38986	0.673101	1	2	226	17211	70777
D-aspartate import	biological process	3.25595	0.0385443	33.3333	0.706536	1.36697	0.0622339	0.38986	0.673101	1	2	226	17211	70779
negative regulation of calcidiol 1-monooxygenase activity	biological process	3.25595	0.0385443	33.3333	1.28935	1.7198	0.0520881	1.66987	0.0808539	1	2	226	17211	10956
cytolysis by symbiont of host cells	biological process	3.25595	0.0385443	33.3333	1.17043	1.75486	0.0138502	1.36961	0.215634	1	2	226	17211	1897
killing by symbiont of host cells	biological process	3.25595	0.0385443	33.3333	1.17043	1.75486	0.0138502	1.36961	0.215634	1	2	226	17211	1907
hemolysis by symbiont of host erythrocytes	biological process	3.25595	0.0385443	33.3333	1.17043	1.75486	0.0138502	1.36961	0.215634	1	2	226	17211	19836
disruption by symbiont of host cell	biological process	3.25595	0.0385443	33.3333	1.17043	1.75486	0.0138502	1.36961	0.215634	1	2	226	17211	44004
hemolysis in other organism	biological process	3.25595	0.0385443	33.3333	1.17043	1.75486	0.0138502	1.36961	0.215634	1	2	226	17211	44179
cytolysis in other organism	biological process	3.25595	0.0385443	33.3333	1.17043	1.75486	0.0138502	1.36961	0.215634	1	2	226	17211	51715
cytolysis in other organism involved in symbiotic interaction	biological process	3.25595	0.0385443	33.3333	1.17043	1.75486	0.0138502	1.36961	0.215634	1	2	226	17211	51801
hemolysis in other organism involved in symbiotic interaction	biological process	3.25595	0.0385443	33.3333	1.17043	1.75486	0.0138502	1.36961	0.215634	1	2	226	17211	52331
positive regulation of determination of dorsal identity	biological process	3.25595	0.0385443	33.3333	6.03635	2.23764	0.0481284	6.19698	5.21962	1	2	226	17211	2000017
atrial septum primum morphogenesis	biological process	3.25595	0.0385443	33.3333	6.03635	2.23764	0.0481284	6.19698	5.21962	1	2	226	17211	3289
atrial cardiac muscle cell development	biological process	3.25595	0.0385443	33.3333	2.91912	1.80039	0.32866	3.53392	1.28438	1	2	226	17211	55014
macrophage derived foam cell differentiation	biological process	3.25595	0.0385443	33.3333	5.08537	1.48311	0.10102	5.20346	4.40352	1	2	226	17211	10742
steroid esterification	biological process	3.25595	0.0385443	33.3333	5.08537	1.48311	0.10102	5.20346	4.40352	1	2	226	17211	34433
sterol esterification	biological process	3.25595	0.0385443	33.3333	5.08537	1.48311	0.10102	5.20346	4.40352	1	2	226	17211	34434
cholesterol esterification	biological process	3.25595	0.0385443	33.3333	5.08537	1.48311	0.10102	5.20346	4.40352	1	2	226	17211	34435
foam cell differentiation	biological process	3.25595	0.0385443	33.3333	5.08537	1.48311	0.10102	5.20346	4.40352	1	2	226	17211	90077
pyrimidine ribonucleotide binding	molecular function	3.25595	0.0385443	33.3333	0.929633	1.56704	0.280027	0.628103	1.14903	1	2	226	17211	32557
UDP-glucuronate biosynthetic process	biological process	3.25595	0.0385443	33.3333	0.929633	1.56704	0.280027	0.628103	1.14903	1	2	226	17211	6065
uptake transmembrane transporter activity	molecular function	3.25595	0.0385443	33.3333	1.00539	1.55004	0.0448204	0.195377	1.30504	1	2	226	17211	15563
preribosome, large subunit precursor	cellular component	3.25595	0.0385443	33.3333	1.06396	1.35464	0.624234	0.190568	0.820799	1	2	226	17211	30687
maturation of LSU-rRNA from tricistronic rRNA transcript (SSU-rRNA, 5.8S rRNA, LSU-rRNA)	biological process	3.25595	0.0385443	33.3333	1.06396	1.35464	0.624234	0.190568	0.820799	1	2	226	17211	463
maturation of 5.8S rRNA from tricistronic rRNA transcript (SSU-rRNA, 5.8S rRNA, LSU-rRNA)	biological process	3.25595	0.0385443	33.3333	1.06396	1.35464	0.624234	0.190568	0.820799	1	2	226	17211	466
maturation of LSU-rRNA	biological process	3.25595	0.0385443	33.3333	1.06396	1.35464	0.624234	0.190568	0.820799	1	2	226	17211	470
PeBoW complex	cellular component	3.25595	0.0385443	33.3333	1.06396	1.35464	0.624234	0.190568	0.820799	1	2	226	17211	70545
internode region of axon	cellular component	3.25595	0.0385443	33.3333	4.77836	1.60165	0.27338	5.0934	3.80094	1	2	226	17211	33269
regulation of type III interferon production	biological process	3.25595	0.0385443	33.3333	8.8405	2.41561	0.0186776	8.32922	8.81269	1	2	226	17211	34344
detection of virus	biological process	3.25595	0.0385443	33.3333	8.8405	2.41561	0.0186776	8.32922	8.81269	1	2	226	17211	9597
Golgi medial cisterna	cellular component	3.25595	0.0385443	33.3333	2.57374	2.24593	0.453513	0.96163	2.73123	1	2	226	17211	5797
negative regulation of protein glycosylation	biological process	3.25595	0.0385443	33.3333	2.57374	2.24593	0.453513	0.96163	2.73123	1	2	226	17211	60051
regulation of protein glycosylation in Golgi	biological process	3.25595	0.0385443	33.3333	2.57374	2.24593	0.453513	0.96163	2.73123	1	2	226	17211	90283
N-terminal peptidyl-lysine acetylation	biological process	3.25595	0.0385443	33.3333	3.28393	1.59527	0.152723	2.29215	3.5694	1	2	226	17211	18076
regulation of myosin-light-chain-phosphatase activity	biological process	3.25595	0.0385443	33.3333	1.10434	1.35001	1.12284	1.36084	1.11207	1	2	226	17211	35507
cell proliferation in external granule layer	biological process	3.25595	0.0385443	33.3333	0.790552	1.45461	0.00210534	0.401751	0.857063	1	2	226	17211	21924
cerebellar granule cell precursor proliferation	biological process	3.25595	0.0385443	33.3333	0.790552	1.45461	0.00210534	0.401751	0.857063	1	2	226	17211	21930
autonomic nervous system development	biological process	3.25595	0.0385443	33.3333	0.790552	1.45461	0.00210534	0.401751	0.857063	1	2	226	17211	48483
anaphase-promoting complex binding	molecular function	3.25595	0.0385443	33.3333	2.25342	1.46111	0.769316	3.03679	0.494611	1	2	226	17211	10997
regulation of presynaptic membrane organization	biological process	3.25595	0.0385443	33.3333	2.25342	1.46111	0.769316	3.03679	0.494611	1	2	226	17211	1901629
extrinsic component of mitochondrial inner membrane	cellular component	3.25595	0.0385443	33.3333	1.06777	1.57887	0.0740679	0.174307	1.41772	1	2	226	17211	31314
9-cis retinoic acid receptor activity	molecular function	3.25595	0.0385443	33.3333	3.60128	1.5038	0.451192	4.1221	2.29328	1	2	226	17211	4886
vitamin D response element binding	molecular function	3.25595	0.0385443	33.3333	3.60128	1.5038	0.451192	4.1221	2.29328	1	2	226	17211	70644
RING-like zinc finger domain binding	molecular function	3.25595	0.0385443	33.3333	6.85926	1.45659	1.65478	7.11264	5.9528	1	2	226	17211	71535
optic placode formation	biological process	3.25595	0.0385443	33.3333	3.57346	1.70174	0.593593	4.16912	2.02655	1	2	226	17211	1743
regulation of forebrain neuron differentiation	biological process	3.25595	0.0385443	33.3333	3.57346	1.70174	0.593593	4.16912	2.02655	1	2	226	17211	2000977
negative regulation of bile acid biosynthetic process	biological process	3.25595	0.0385443	33.3333	3.57346	1.70174	0.593593	4.16912	2.02655	1	2	226	17211	70858
Golgi membrane	cellular component	3.25524	0.0385714	2.32108	3.31688	1.94153	0.319223	2.94028	2.79261	12	505	215	16708	139
glycogen biosynthetic process	biological process	3.25504	0.0385791	8.33333	1.35301	1.7297	1.03607	0.411826	0.298346	2	22	225	17191	5978
glucan biosynthetic process	biological process	3.25504	0.0385791	8.33333	1.35301	1.7297	1.03607	0.411826	0.298346	2	22	225	17191	9250
sulfur compound transmembrane transporter activity	molecular function	3.25504	0.0385791	8.33333	2.18491	1.48176	0.603399	2.3034	1.23294	2	22	225	17191	1901682
dicarboxylic acid transmembrane transporter activity	molecular function	3.25504	0.0385791	8.33333	1.83889	1.4016	0.51901	2.0493	0.928984	2	22	225	17191	5310
circadian behavior	biological process	3.25504	0.0385791	8.33333	1.99376	1.52915	0.735726	2.29544	0.555151	2	22	225	17191	48512
negative regulation of cell projection organization	biological process	3.24058	0.0391411	4.08163	2.22725	1.62968	0.311703	2.62911	1.06217	4	94	223	17119	31345
positive regulation of protein serine/threonine kinase activity	biological process	3.23357	0.0394166	2.89256	2.5691	1.68137	0.848866	2.21806	1.54088	7	235	220	16978	71902
activation of phospholipase C activity	biological process	3.22409	0.0397918	5.17241	3.26042	1.64712	0.7094	3.60008	1.98975	3	55	224	17158	7202
enhancer binding	molecular function	3.22409	0.0397918	5.17241	2.22051	1.4132	0.166632	1.51804	2.18432	3	55	224	17158	35326
positive regulation of lymphocyte mediated immunity	biological process	3.22409	0.0397918	5.17241	2.33987	2.06975	0.782629	1.37111	2.04899	3	55	224	17158	2708
modification of morphology or physiology of other organism involved in symbiotic interaction	biological process	3.22409	0.0397918	5.17241	1.73159	1.77762	0.0384151	1.90917	0.808673	3	55	224	17158	51817
glucose metabolic process	biological process	3.21289	0.04024	3.47222	2.2005	1.69861	0.820018	2.00828	1.00003	5	139	222	17074	6006
regulation of adaptive immune response based on somatic recombination of immune receptors built from immunoglobulin superfamily domains	biological process	3.2092	0.0403888	4.0404	2.01527	1.83537	0.288791	1.92193	0.949525	4	95	223	17118	2822
system development	biological process	3.20906	0.0403944	2.19092	2.84112	1.62759	0.283049	2.71149	2.15956	14	625	213	16588	48731
phosphatase activity	molecular function	3.19649	0.0409054	2.86885	3.76038	2.11063	0.603076	4.1839	2.44541	7	237	220	16976	16791
cellular defense response	biological process	3.18125	0.0415339	5.08475	4.2963	1.67383	0.229161	4.34142	3.6061	3	56	224	17157	6968
positive regulation of interleukin-12 production	biological process	3.1801	0.0415815	8	3.9456	2.31147	0.0277448	3.23843	3.8793	2	23	225	17190	32735
negative regulation of transmembrane receptor protein serine/threonine kinase signaling pathway	biological process	3.17824	0.041659	4	2.59085	1.98015	0.954505	1.52157	1.55029	4	96	223	17117	90101
regulation of cellular component size	biological process	3.16336	0.0422836	3.42466	2.49706	1.66524	0.775855	2.68207	1.38973	5	141	222	17072	32535
heterocycle biosynthetic process	biological process	3.1452	0.0430583	1.67875	2.93153	1.94227	0.521686	2.58334	2.11201	44	2577	183	14636	18130
RNA polymerase II core promoter proximal region sequence-specific DNA binding	molecular function	3.13928	0.0433138	5	2.21803	1.4881	0.250219	1.87889	1.73098	3	57	224	17156	978
positive regulation of leukocyte mediated immunity	biological process	3.13928	0.0433138	5	2.33987	2.06975	0.782629	1.37111	2.04899	3	57	224	17156	2705
antiporter activity	molecular function	3.13928	0.0433138	5	4.17252	1.60852	0.734368	4.16728	3.30976	3	57	224	17156	15297
nucleobase-containing compound biosynthetic process	biological process	3.13844	0.0433502	1.68429	2.89502	1.95068	0.528351	2.55107	2.06176	43	2510	184	14703	34654
aromatic compound biosynthetic process	biological process	3.1238	0.0439899	1.67619	2.93153	1.94227	0.521686	2.58334	2.11201	44	2581	183	14632	19438
cellular response to endogenous stimulus	biological process	3.12132	0.0440991	2.08062	2.85826	1.66615	0.557887	2.60858	1.99623	16	753	211	16460	71495
cell cortex part	cellular component	3.11752	0.0442667	3.92157	3.42179	1.92669	0.288612	3.46531	2.59362	4	98	223	17115	44448
regulation of leukocyte differentiation	biological process	3.11588	0.0443395	3.04569	4.5372	1.83445	0.319908	4.14037	4.04689	6	191	221	17022	1902105
cell differentiation in hindbrain	biological process	3.10848	0.0446686	7.69231	3.18583	1.66253	0.326174	2.84153	2.65132	2	24	225	17189	21533
immunological synapse	cellular component	3.10848	0.0446686	7.69231	2.64644	1.56296	0.86732	2.38056	2.1173	2	24	225	17189	1772
rhythmic behavior	biological process	3.10848	0.0446686	7.69231	1.99376	1.52915	0.735726	2.29544	0.555151	2	24	225	17189	7622
positive regulation of pathway-restricted SMAD protein phosphorylation	biological process	3.10848	0.0446686	7.69231	2.57387	1.68198	0.0668699	2.16371	2.40973	2	24	225	17189	10862
inactivation of MAPK activity	biological process	3.10848	0.0446686	7.69231	2.36194	1.63185	0.374171	2.79332	0.991161	2	24	225	17189	188
macrophage activation	biological process	3.10848	0.0446686	7.69231	5.8584	1.70679	0.263233	5.92699	5.20528	2	24	225	17189	42116
organophosphate ester transport	biological process	3.09817	0.0451315	4.91803	1.73864	1.57062	0.252899	1.04198	1.66406	3	58	224	17155	15748
epithelial cell migration	biological process	3.09817	0.0451315	4.91803	1.80362	1.44045	0.297988	2.32991	0.636265	3	58	224	17155	10631
structure-specific DNA binding	molecular function	3.08806	0.0455901	2.8	3.1696	1.57731	0.392111	3.09647	2.49824	7	243	220	16970	43566
negative regulation of biological process	biological process	3.0839	0.0457804	1.61527	2.92325	1.68894	0.509038	2.74643	2.16904	55	3350	172	13863	48519
cellular protein metabolic process	biological process	3.08337	0.0458045	1.68404	3.23027	1.98191	0.507916	3.16668	2.57036	42	2452	185	14761	44267
axon guidance	biological process	3.08206	0.0458647	2.50696	3.77635	1.63874	0.274724	3.68135	3.23841	9	350	218	16863	7411
neuron projection guidance	biological process	3.08206	0.0458647	2.50696	3.77635	1.63874	0.274724	3.68135	3.23841	9	350	218	16863	97485
organic cyclic compound metabolic process	biological process	3.07495	0.046192	1.56427	2.93025	1.8111	0.37141	2.6101	2.30062	69	4342	158	12871	1901360
cellular response to nitrogen compound	biological process	3.07409	0.0462315	2.40385	3.25909	1.65347	0.439262	3.17354	2.48125	10	406	217	16807	1901699
macromolecule biosynthetic process	biological process	3.07139	0.0463565	1.6526	2.89062	1.87584	0.490073	2.58905	2.17146	47	2797	180	14416	9059
regulation of myeloid cell differentiation	biological process	3.0671	0.0465559	3.33333	4.73494	1.61713	0.396268	4.8093	3.94864	5	145	222	17068	45637
fatty acid oxidation	biological process	3.05789	0.0469865	4.83871	1.51402	1.71029	0.260218	1.71505	0.39456	3	59	224	17154	19395
apoptotic process	biological process	3.04918	0.0473977	2.14067	3.07854	1.70618	0.57199	3.03717	2.15818	14	640	213	16573	6915
regulation of T cell mediated cytotoxicity	biological process	3.03994	0.0478377	7.40741	1.83579	2.39774	0.392312	0.612043	1.6208	2	25	225	17188	1914
deaminase activity	molecular function	3.03994	0.0478377	7.40741	3.81881	3.07109	1.11001	2.71723	1.84159	2	25	225	17188	19239
regulation of glycoprotein biosynthetic process	biological process	3.03994	0.0478377	7.40741	2.66252	2.1646	0.415914	1.12795	2.836	2	25	225	17188	10559
cellular response to peptide hormone stimulus	biological process	3.03538	0.0480566	2.7668	2.97947	1.6328	0.475189	2.82834	2.23989	7	246	220	16967	71375
regulation of cellular component biogenesis	biological process	3.03433	0.0481068	2.38663	2.73588	1.64074	0.600754	2.47389	2.1253	10	409	217	16804	44087
membrane	cellular component	3.03386	0.0481295	1.51783	3.03815	1.6862	0.431188	2.98391	2.26902	86	5580	141	11633	16020
positive regulation of I-kappaB kinase/NF-kappaB signaling	biological process	3.02033	0.048785	3.28947	4.18409	2.77774	0.475603	4.07655	2.86735	5	147	222	17066	43123
lipid oxidation	biological process	3.01841	0.0488787	4.7619	1.51402	1.71029	0.260218	1.71505	0.39456	3	60	224	17153	34440
negative regulation of cellular protein metabolic process	biological process	2.99502	0.0500358	2.29167	2.78949	1.75569	0.579878	2.27693	2.03799	11	469	216	16744	32269
response to endogenous stimulus	biological process	2.98203	0.05069	1.88841	2.89961	1.68453	0.537608	2.74393	2.01648	22	1143	205	16070	9719
antigen binding	molecular function	2.97971	0.0508077	4.6875	2.03057	1.80944	0.421277	1.55294	1.7691	3	61	224	17152	3823
regulation of phosphatidylinositol 3-kinase signaling	biological process	2.97971	0.0508077	4.6875	1.44284	1.83717	0.668628	1.02101	1.61351	3	61	224	17152	14066
negative regulation of cellular senescence	biological process	2.97474	0.0510608	25	3.30513	1.3421	0.2166	3.50765	2.5259	1	3	226	17210	2000773
regulation of fat cell proliferation	biological process	2.97474	0.0510608	25	2.79821	1.62331	0.0587545	1.51393	3.27608	1	3	226	17210	70344
positive regulation of store-operated calcium channel activity	biological process	2.97474	0.0510608	25	5.44102	2.13983	0.446354	5.79136	4.32129	1	3	226	17210	1901341
activation of store-operated calcium channel activity	biological process	2.97474	0.0510608	25	5.44102	2.13983	0.446354	5.79136	4.32129	1	3	226	17210	32237
regulation of mast cell cytokine production	biological process	2.97474	0.0510608	25	1.58619	1.97117	1.24842	0.325438	0.124482	1	3	226	17210	32763
type 2 immune response	biological process	2.97474	0.0510608	25	1.58619	1.97117	1.24842	0.325438	0.124482	1	3	226	17210	42092
negative regulation of isotype switching	biological process	2.97474	0.0510608	25	1.58619	1.97117	1.24842	0.325438	0.124482	1	3	226	17210	45829
transcription initiation from RNA polymerase III promoter	biological process	2.97474	0.0510608	25	2.17231	1.55913	0.0633757	2.69904	0.852846	1	3	226	17210	6384
trigeminal nerve development	biological process	2.97474	0.0510608	25	4.35805	1.39832	0.0935023	4.53362	3.61369	1	3	226	17210	21559
cranial nerve formation	biological process	2.97474	0.0510608	25	4.35805	1.39832	0.0935023	4.53362	3.61369	1	3	226	17210	21603
endocardial cushion to mesenchymal transition	biological process	2.97474	0.0510608	25	1.04375	1.77543	0.0530302	0.992171	0.646724	1	3	226	17210	90500
renal sodium ion absorption	biological process	2.97474	0.0510608	25	5.52247	1.68951	0.395675	5.78769	4.6136	1	3	226	17210	70294
activation of phospholipase A2 activity	biological process	2.97474	0.0510608	25	4.32983	1.3095	0.544753	3.80761	4.3025	1	3	226	17210	32431
leukemia inhibitory factor signaling pathway	biological process	2.97474	0.0510608	25	1.08079	1.59334	0.739263	0.28948	0.245101	1	3	226	17210	48861
ciliary neurotrophic factor receptor activity	molecular function	2.97474	0.0510608	25	1.08079	1.59334	0.739263	0.28948	0.245101	1	3	226	17210	4897
astrocyte projection	cellular component	2.97474	0.0510608	25	1.07595	1.52623	0.241437	0.0139183	1.15669	1	3	226	17210	97449
complement receptor activity	molecular function	2.97474	0.0510608	25	1.48679	2.12992	0.144972	0.267452	1.46105	1	3	226	17210	4875
formate-tetrahydrofolate ligase activity	molecular function	2.97474	0.0510608	25	4.0504	1.55317	0.168075	4.41721	2.99924	1	3	226	17210	4329
methenyltetrahydrofolate cyclohydrolase activity	molecular function	2.97474	0.0510608	25	4.0504	1.55317	0.168075	4.41721	2.99924	1	3	226	17210	4477
methylenetetrahydrofolate dehydrogenase (NADP+) activity	molecular function	2.97474	0.0510608	25	4.0504	1.55317	0.168075	4.41721	2.99924	1	3	226	17210	4488
myosin V binding	molecular function	2.97474	0.0510608	25	1.14253	1.80204	0.051131	1.2001	0.323938	1	3	226	17210	31489
melanosome localization	biological process	2.97474	0.0510608	25	1.14253	1.80204	0.051131	1.2001	0.323938	1	3	226	17210	32400
pigment granule localization	biological process	2.97474	0.0510608	25	1.14253	1.80204	0.051131	1.2001	0.323938	1	3	226	17210	51875
hypoxanthine biosynthetic process	biological process	2.97474	0.0510608	25	2.82229	3.43965	1.41725	1.39951	0.441584	1	3	226	17210	46101
positive regulation of germinal center formation	biological process	2.97474	0.0510608	25	2.15348	1.57496	0.107336	2.71139	0.779698	1	3	226	17210	2636
oxalate transmembrane transporter activity	molecular function	2.97474	0.0510608	25	2.97125	1.43624	0.975785	3.70875	1.18487	1	3	226	17210	19531
thiamine metabolic process	biological process	2.97474	0.0510608	25	5.34109	1.38745	0.0818071	4.71307	5.42828	1	3	226	17210	6772
energy homeostasis	biological process	2.97474	0.0510608	25	7.30664	1.78113	0.0346459	7.32926	6.7416	1	3	226	17210	97009
protein de-ADP-ribosylation	biological process	2.97474	0.0510608	25	4.72866	2.11044	0.304678	4.90183	3.80485	1	3	226	17210	51725
regulation of T-helper 17 cell lineage commitment	biological process	2.97474	0.0510608	25	2.51107	2.67443	1.11238	0.450067	2.0372	1	3	226	17210	2000328
positive regulation of T-helper 17 cell lineage commitment	biological process	2.97474	0.0510608	25	2.51107	2.67443	1.11238	0.450067	2.0372	1	3	226	17210	2000330
response to interleukin-12	biological process	2.97474	0.0510608	25	2.51107	2.67443	1.11238	0.450067	2.0372	1	3	226	17210	70671
bradykinin catabolic process	biological process	2.97474	0.0510608	25	2.32143	1.77566	0.129526	0.757881	2.89135	1	3	226	17210	10815
cytosolic proteasome complex	cellular component	2.97474	0.0510608	25	2.32143	1.77566	0.129526	0.757881	2.89135	1	3	226	17210	31597
insulin binding	molecular function	2.97474	0.0510608	25	2.32143	1.77566	0.129526	0.757881	2.89135	1	3	226	17210	43559
paranodal junction	cellular component	2.97474	0.0510608	25	0.852067	1.39578	0.311892	0.453168	1.21666	1	3	226	17210	33010
protein exit from endoplasmic reticulum	biological process	2.97474	0.0510608	25	1.29481	1.3478	0.329251	1.44935	0.410058	1	3	226	17210	32527
negative regulation of vitamin D biosynthetic process	biological process	2.97474	0.0510608	25	1.28935	1.7198	0.0520881	1.66987	0.0808539	1	3	226	17210	10957
positive regulation of cell fate specification	biological process	2.97474	0.0510608	25	1.28935	1.7198	0.0520881	1.66987	0.0808539	1	3	226	17210	42660
activin receptor activity, type I	molecular function	2.97474	0.0510608	25	6.03635	2.23764	0.0481284	6.19698	5.21962	1	3	226	17210	16361
regulation of determination of dorsal identity	biological process	2.97474	0.0510608	25	6.03635	2.23764	0.0481284	6.19698	5.21962	1	3	226	17210	2000015
transforming growth factor beta receptor activity, type I	molecular function	2.97474	0.0510608	25	6.03635	2.23764	0.0481284	6.19698	5.21962	1	3	226	17210	5025
cardiac cell fate commitment	biological process	2.97474	0.0510608	25	6.03635	2.23764	0.0481284	6.19698	5.21962	1	3	226	17210	60911
cardiac muscle cell fate commitment	biological process	2.97474	0.0510608	25	6.03635	2.23764	0.0481284	6.19698	5.21962	1	3	226	17210	60923
starch binding	molecular function	2.97474	0.0510608	25	0.873025	1.48818	0.271356	1.13481	0.559381	1	3	226	17210	2001070
UDP-glucuronate metabolic process	biological process	2.97474	0.0510608	25	0.929633	1.56704	0.280027	0.628103	1.14903	1	3	226	17210	46398
UDP-glucose metabolic process	biological process	2.97474	0.0510608	25	0.929633	1.56704	0.280027	0.628103	1.14903	1	3	226	17210	6011
uridylyltransferase activity	molecular function	2.97474	0.0510608	25	0.929633	1.56704	0.280027	0.628103	1.14903	1	3	226	17210	70569
pyrimidine-containing compound transmembrane transport	biological process	2.97474	0.0510608	25	1.00539	1.55004	0.0448204	0.195377	1.30504	1	3	226	17210	72531
compact myelin	cellular component	2.97474	0.0510608	25	4.77836	1.60165	0.27338	5.0934	3.80094	1	3	226	17210	43218
endolysosome membrane	cellular component	2.97474	0.0510608	25	8.8405	2.41561	0.0186776	8.32922	8.81269	1	3	226	17210	36020
positive regulation of interferon-alpha biosynthetic process	biological process	2.97474	0.0510608	25	8.8405	2.41561	0.0186776	8.32922	8.81269	1	3	226	17210	45356
regulation of osteoclast development	biological process	2.97474	0.0510608	25	5.56019	1.63591	0.287689	5.68677	4.84454	1	3	226	17210	2001204
cell proliferation in hindbrain	biological process	2.97474	0.0510608	25	0.790552	1.45461	0.00210534	0.401751	0.857063	1	3	226	17210	21534
midbrain-hindbrain boundary morphogenesis	biological process	2.97474	0.0510608	25	0.790552	1.45461	0.00210534	0.401751	0.857063	1	3	226	17210	21555
central nervous system myelin maintenance	biological process	2.97474	0.0510608	25	2.25342	1.46111	0.769316	3.03679	0.494611	1	3	226	17210	32286
retinoic acid-responsive element binding	molecular function	2.97474	0.0510608	25	3.60128	1.5038	0.451192	4.1221	2.29328	1	3	226	17210	44323
secretory columnal luminar epithelial cell differentiation involved in prostate glandular acinus development	biological process	2.97474	0.0510608	25	3.60128	1.5038	0.451192	4.1221	2.29328	1	3	226	17210	60528
mitochondrial alpha-ketoglutarate dehydrogenase complex	cellular component	2.97474	0.0510608	25	1.09521	1.39292	0.718174	1.6895	0.452547	1	3	226	17210	5947
olfactory placode formation	biological process	2.97474	0.0510608	25	3.57346	1.70174	0.593593	4.16912	2.02655	1	3	226	17210	30910
LBD domain binding	molecular function	2.97474	0.0510608	25	3.57346	1.70174	0.593593	4.16912	2.02655	1	3	226	17210	50693
ventricular cardiac myofibril assembly	biological process	2.97474	0.0510608	25	3.57346	1.70174	0.593593	4.16912	2.02655	1	3	226	17210	55005
endocardium formation	biological process	2.97474	0.0510608	25	3.57346	1.70174	0.593593	4.16912	2.02655	1	3	226	17210	60214
lens fiber cell morphogenesis	biological process	2.97474	0.0510608	25	3.57346	1.70174	0.593593	4.16912	2.02655	1	3	226	17210	70309
regulation of CD4-positive, alpha-beta T cell differentiation	biological process	2.97424	0.0510862	7.14286	2.04863	2.3228	1.1804	0.387752	1.08084	2	26	225	17187	43370
melanocyte differentiation	biological process	2.97424	0.0510862	7.14286	1.64903	1.8018	0.0799157	1.76539	0.767302	2	26	225	17187	30318
glycerolipid catabolic process	biological process	2.97424	0.0510862	7.14286	2.6626	1.7987	0.526078	2.7545	1.60929	2	26	225	17187	46503
SAGA-type complex	cellular component	2.97424	0.0510862	7.14286	3.16303	1.71027	0.184766	2.07708	3.45474	2	26	225	17187	70461
response to interferon-gamma	biological process	2.97245	0.0511779	3.73832	3.72913	1.94758	0.288788	3.29793	3.1931	4	103	223	17110	34341
vacuolar membrane	cellular component	2.96665	0.0514755	2.72374	3.52111	1.78926	0.426691	2.91869	3.1519	7	250	220	16963	5774
protein serine/threonine kinase activity	molecular function	2.94351	0.0526803	2.34742	3.07694	1.72974	0.581848	3.25273	2.05768	10	416	217	16797	4674
positive regulation of phospholipase C activity	biological process	2.94175	0.0527732	4.61538	3.26042	1.64712	0.7094	3.60008	1.98975	3	62	224	17151	10863
negative regulation of myeloid cell differentiation	biological process	2.94175	0.0527732	4.61538	4.43551	1.75108	0.0881967	3.71618	4.47269	3	62	224	17151	45638
regulation of calcium ion transport into cytosol	biological process	2.94175	0.0527732	4.61538	4.82484	1.9407	0.456358	5.04482	3.86404	3	62	224	17151	10522
oxidation-reduction process	biological process	2.93496	0.0531327	2.26804	2.35763	1.68862	0.521534	2.30467	1.28504	11	474	216	16739	55114
regulation of MAP kinase activity	biological process	2.93292	0.0532411	2.7027	2.07457	1.63006	0.844235	1.75764	0.991302	7	252	220	16961	43405
phosphatidic acid metabolic process	biological process	2.91118	0.0544115	6.89655	3.01079	1.31493	0.38626	2.12984	3.31595	2	27	225	17186	46473
phosphatidic acid biosynthetic process	biological process	2.91118	0.0544115	6.89655	3.01079	1.31493	0.38626	2.12984	3.31595	2	27	225	17186	6654
pigment cell differentiation	biological process	2.91118	0.0544115	6.89655	1.64903	1.8018	0.0799157	1.76539	0.767302	2	27	225	17186	50931
cyclic-nucleotide-mediated signaling	biological process	2.91118	0.0544115	6.89655	2.88793	1.52408	0.291318	3.14586	1.8144	2	27	225	17186	19935
nucleotide-sugar metabolic process	biological process	2.91118	0.0544115	6.89655	1.41093	1.49559	0.186048	0.643669	1.72345	2	27	225	17186	9225
regulation of phospholipase C activity	biological process	2.90452	0.054775	4.54545	3.26042	1.64712	0.7094	3.60008	1.98975	3	63	224	17150	1900274
negative regulation of cell communication	biological process	2.90258	0.0548813	1.9883	2.28941	1.62889	0.72394	2.01332	1.32453	17	838	210	16375	10648
cellular nitrogen compound metabolic process	biological process	2.90012	0.0550168	1.55251	2.91724	1.81093	0.372053	2.56648	2.32257	68	4312	159	12901	34641
transcription, DNA-templated	biological process	2.89317	0.0554005	1.69414	2.80427	1.90738	0.520067	2.45304	2.0682	37	2147	190	15066	6351
positive regulation of protein metabolic process	biological process	2.88602	0.0557977	1.93089	2.71286	1.68579	0.665884	2.5467	1.77808	19	965	208	16248	51247
positive regulation of apoptotic process	biological process	2.88591	0.0558041	2.41287	2.67859	1.85869	0.750039	2.22258	1.61172	9	364	218	16849	43065
negative regulation of protein metabolic process	biological process	2.88242	0.0559991	2.18579	2.88331	1.68974	0.531159	2.47195	2.13528	12	537	215	16676	51248
transcription cofactor activity	molecular function	2.87606	0.0563561	2.2449	1.58811	1.75288	0.509857	1.22095	1.5224	11	479	216	16734	3712
transport vesicle membrane	cellular component	2.86799	0.0568128	4.47761	2.59896	1.72542	0.0662672	2.56286	1.92224	3	64	224	17149	30658
ruffle membrane	cellular component	2.86799	0.0568128	4.47761	3.29783	1.62372	0.268879	3.03026	2.78795	3	64	224	17149	32587
cellular nitrogen compound biosynthetic process	biological process	2.86512	0.0569763	1.64486	2.93153	1.94227	0.521686	2.58334	2.11201	44	2631	183	14582	44271
regulation of I-kappaB kinase/NF-kappaB signaling	biological process	2.863	0.057097	2.85714	3.69475	2.33568	0.616331	3.58615	2.58821	6	204	221	17009	43122
heterocycle metabolic process	biological process	2.86085	0.0572201	1.55801	2.94104	1.81728	0.374472	2.61306	2.31579	65	4107	162	13106	46483
membrane-bounded organelle	cellular component	2.85313	0.0576634	1.45817	2.76703	1.73627	0.400333	2.57171	2.23564	114	7704	113	9509	43227
regulation of Rho protein signal transduction	biological process	2.85058	0.057811	6.66667	1.8739	1.65863	0.82606	1.45452	0.790179	2	28	225	17185	35023
nucleobase-containing compound transmembrane transporter activity	molecular function	2.85058	0.057811	6.66667	1.34047	1.5002	0.127961	0.421181	1.55199	2	28	225	17185	15932
platelet-derived growth factor receptor signaling pathway	biological process	2.85058	0.057811	6.66667	2.77414	1.61986	0.789575	3.36069	1.25044	2	28	225	17185	48008
positive regulation of protein kinase activity	biological process	2.84299	0.0582514	2.30415	2.89443	1.66525	0.783235	2.86842	1.75211	10	424	217	16789	45860
nuclear chromatin	cellular component	2.84176	0.0583232	3.125	4.21993	1.6084	0.411208	4.17049	3.55413	5	155	222	17058	790
nucleic acid binding	molecular function	2.8415	0.0583381	1.57585	2.84152	1.80807	0.317794	2.42867	2.37927	59	3685	168	13528	3676
bounding membrane of organelle	cellular component	2.83679	0.0586136	1.72786	3.54728	1.81446	0.395314	3.32693	2.82609	32	1820	195	15393	98588
cellular response to peptide	biological process	2.83422	0.0587645	2.64151	2.97947	1.6328	0.475189	2.82834	2.23989	7	258	220	16955	1901653
palate development	biological process	2.83215	0.0588862	4.41176	5.11396	1.98716	0.416183	5.39391	4.09943	3	65	224	17148	60021
programmed cell death	biological process	2.82775	0.0591456	2.07101	3.07854	1.70618	0.57199	3.03717	2.15818	14	662	213	16551	12501
fibroblast growth factor receptor signaling pathway	biological process	2.82034	0.0595854	3.10559	2.71567	1.65763	0.855475	2.75001	1.33634	5	156	222	17057	8543
immune response	biological process	2.81369	0.059983	1.91339	3.29331	1.66652	0.535318	3.4001	2.16505	19	974	208	16239	6955
positive regulation of signal transduction	biological process	2.81369	0.059983	1.91339	2.41767	1.983	0.547406	2.14761	1.87879	19	974	208	16239	9967
enzyme inhibitor activity	molecular function	2.80819	0.0603142	2.48447	2.63129	1.51658	0.641101	2.70131	2.02613	8	314	219	16899	4857
positive regulation of programmed cell death	biological process	2.80575	0.0604617	2.37467	2.67859	1.85869	0.750039	2.22258	1.61172	9	370	218	16843	43068
regulation of anatomical structure morphogenesis	biological process	2.79871	0.0608886	2.06186	2.49823	1.56011	0.447306	2.64358	1.74682	14	665	213	16548	22603
regulation of cell-matrix adhesion	biological process	2.79697	0.0609948	4.34783	2.33031	1.53932	0.754593	2.58869	0.826843	3	66	224	17147	1952
regulation of CD4-positive, alpha-beta T cell activation	biological process	2.79226	0.0612823	6.45161	2.04863	2.3228	1.1804	0.387752	1.08084	2	29	225	17184	2000514
regulation of dendritic spine development	biological process	2.79226	0.0612823	6.45161	1.76955	1.58683	0.482802	2.21894	0.555457	2	29	225	17184	60998
nuclear heterochromatin	cellular component	2.79226	0.0612823	6.45161	5.62845	1.71677	0.487576	5.79647	4.78937	2	29	225	17184	5720
ribosome biogenesis	biological process	2.79226	0.0612823	6.45161	1.83899	1.98324	0.441253	0.060543	2.43414	2	29	225	17184	42254
chromatin remodeling	biological process	2.78406	0.0617871	3.50877	3.38849	1.52696	0.195602	2.58555	3.53058	4	110	223	17103	6338
carbohydrate metabolic process	biological process	2.78149	0.0619461	2.01884	2.74662	1.77295	0.667653	2.54142	1.71477	15	728	212	16485	5975
lymphocyte differentiation	biological process	2.7781	0.0621565	3.06748	3.64738	1.69817	0.643265	3.39318	3.01959	5	158	222	17055	30098
heterocyclic compound binding	molecular function	2.77417	0.0624015	1.50376	2.77026	1.75754	0.356962	2.50343	2.18596	84	5502	143	11711	1901363
positive regulation of homeostatic process	biological process	2.76243	0.0631384	4.28571	4.82484	1.9407	0.456358	5.04482	3.86404	3	67	224	17146	32846
positive regulation of calcium ion transport	biological process	2.76243	0.0631384	4.28571	4.82484	1.9407	0.456358	5.04482	3.86404	3	67	224	17146	51928
regulation of autophagy	biological process	2.76243	0.0631384	4.28571	2.16756	1.97989	0.437367	1.06813	1.99946	3	67	224	17146	10506
modification of morphology or physiology of other organism	biological process	2.76243	0.0631384	4.28571	1.73159	1.77762	0.0384151	1.90917	0.808673	3	67	224	17146	35821
regulation of lipase activity	biological process	2.75844	0.0633906	3.47826	3.32333	1.62726	0.699715	3.61229	2.12579	4	111	223	17102	60191
response to organophosphorus	biological process	2.75844	0.0633906	3.47826	4.27516	1.84087	0.474287	4.75064	2.98881	4	111	223	17102	46683
regulation of store-operated calcium channel activity	biological process	2.75805	0.0634151	20	5.44102	2.13983	0.446354	5.79136	4.32129	1	4	226	17209	1901339
endoplasmic reticulum tubular network	cellular component	2.75805	0.0634151	20	5.44102	2.13983	0.446354	5.79136	4.32129	1	4	226	17209	71782
keratinocyte development	biological process	2.75805	0.0634151	20	4.35805	1.39832	0.0935023	4.53362	3.61369	1	4	226	17209	3334
aortic valve morphogenesis	biological process	2.75805	0.0634151	20	1.04375	1.77543	0.0530302	0.992171	0.646724	1	4	226	17209	3180
renal sodium ion transport	biological process	2.75805	0.0634151	20	5.52247	1.68951	0.395675	5.78769	4.6136	1	4	226	17209	3096
negative regulation of dendritic cell differentiation	biological process	2.75805	0.0634151	20	1.49815	2.2594	0.0322784	0.693031	1.4126	1	4	226	17209	2001199
immune response-inhibiting cell surface receptor signaling pathway	biological process	2.75805	0.0634151	20	1.49815	2.2594	0.0322784	0.693031	1.4126	1	4	226	17209	2767
positive regulation of phospholipase A2 activity	biological process	2.75805	0.0634151	20	4.32983	1.3095	0.544753	3.80761	4.3025	1	4	226	17209	32430
response to low-density lipoprotein particle	biological process	2.75805	0.0634151	20	1.07871	1.39643	0.76068	0.137257	0.645732	1	4	226	17209	55098
ciliary neurotrophic factor receptor binding	molecular function	2.75805	0.0634151	20	1.08079	1.59334	0.739263	0.28948	0.245101	1	4	226	17209	5127
ciliary neurotrophic factor-mediated signaling pathway	biological process	2.75805	0.0634151	20	1.08079	1.59334	0.739263	0.28948	0.245101	1	4	226	17209	70120
receptor-mediated virion attachment to host cell	biological process	2.75805	0.0634151	20	1.49465	1.56839	0.895612	0.296113	2.22292	1	4	226	17209	46813
membrane to membrane docking	biological process	2.75805	0.0634151	20	1.07595	1.52623	0.241437	0.0139183	1.15669	1	4	226	17209	22614
immunoglobulin secretion	biological process	2.75805	0.0634151	20	5.88971	2.65133	0.323386	6.04086	4.98984	1	4	226	17209	48305
purine nucleobase salvage	biological process	2.75805	0.0634151	20	2.82229	3.43965	1.41725	1.39951	0.441584	1	4	226	17209	43096
hypoxanthine metabolic process	biological process	2.75805	0.0634151	20	2.82229	3.43965	1.41725	1.39951	0.441584	1	4	226	17209	46100
immunoglobulin production involved in immunoglobulin mediated immune response	biological process	2.75805	0.0634151	20	2.15348	1.57496	0.107336	2.71139	0.779698	1	4	226	17209	2381
formation of anatomical boundary	biological process	2.75805	0.0634151	20	5.3208	2.25808	0.102643	4.26479	5.61291	1	4	226	17209	48859
immunoglobulin receptor activity	molecular function	2.75805	0.0634151	20	3.0989	1.60053	0.33594	3.66966	1.67179	1	4	226	17209	19763
oxalate transport	biological process	2.75805	0.0634151	20	2.97125	1.43624	0.975785	3.70875	1.18487	1	4	226	17209	19532
kinetochore microtubule	cellular component	2.75805	0.0634151	20	7.43575	1.84326	0.379028	7.42161	6.91046	1	4	226	17209	5828
protein kinase A signaling	biological process	2.75805	0.0634151	20	2.24551	1.39097	0.00168878	2.70555	1.14031	1	4	226	17209	10737
IMP salvage	biological process	2.75805	0.0634151	20	7.30664	1.78113	0.0346459	7.32926	6.7416	1	4	226	17209	32264
regulation of T-helper 17 cell differentiation	biological process	2.75805	0.0634151	20	2.51107	2.67443	1.11238	0.450067	2.0372	1	4	226	17209	2000319
response to interleukin-13	biological process	2.75805	0.0634151	20	2.51107	2.67443	1.11238	0.450067	2.0372	1	4	226	17209	35962
interleukin-12 receptor binding	molecular function	2.75805	0.0634151	20	2.51107	2.67443	1.11238	0.450067	2.0372	1	4	226	17209	5143
D-amino acid transport	biological process	2.75805	0.0634151	20	0.706536	1.36697	0.0622339	0.38986	0.673101	1	4	226	17209	42940
early endosome to Golgi transport	biological process	2.75805	0.0634151	20	1.29481	1.3478	0.329251	1.44935	0.410058	1	4	226	17209	34498
negative regulation of vitamin metabolic process	biological process	2.75805	0.0634151	20	1.28935	1.7198	0.0520881	1.66987	0.0808539	1	4	226	17209	46137
biotin binding	molecular function	2.75805	0.0634151	20	1.17043	1.75486	0.0138502	1.36961	0.215634	1	4	226	17209	9374
pyrimidine nucleotide binding	molecular function	2.75805	0.0634151	20	0.929633	1.56704	0.280027	0.628103	1.14903	1	4	226	17209	19103
azole transmembrane transporter activity	molecular function	2.75805	0.0634151	20	1.00539	1.55004	0.0448204	0.195377	1.30504	1	4	226	17209	1901474
azole transporter activity	molecular function	2.75805	0.0634151	20	1.00539	1.55004	0.0448204	0.195377	1.30504	1	4	226	17209	45118
vitamin transmembrane transporter activity	molecular function	2.75805	0.0634151	20	1.00539	1.55004	0.0448204	0.195377	1.30504	1	4	226	17209	90482
eukaryotic translation elongation factor 1 complex	cellular component	2.75805	0.0634151	20	6.14351	3.81543	0.154817	6.54568	4.55015	1	4	226	17209	5853
structural constituent of myelin sheath	molecular function	2.75805	0.0634151	20	4.77836	1.60165	0.27338	5.0934	3.80094	1	4	226	17209	19911
regulation of interferon-alpha biosynthetic process	biological process	2.75805	0.0634151	20	8.8405	2.41561	0.0186776	8.32922	8.81269	1	4	226	17209	45354
Golgi cis cisterna	cellular component	2.75805	0.0634151	20	2.57374	2.24593	0.453513	0.96163	2.73123	1	4	226	17209	137
Golgi trans cisterna	cellular component	2.75805	0.0634151	20	2.57374	2.24593	0.453513	0.96163	2.73123	1	4	226	17209	138
regulation of autophagic vacuole assembly	biological process	2.75805	0.0634151	20	1.29035	1.34046	0.219198	1.90632	0.115141	1	4	226	17209	2000785
myelin sheath adaxonal region	cellular component	2.75805	0.0634151	20	2.25342	1.46111	0.769316	3.03679	0.494611	1	4	226	17209	35749
inositol tetrakisphosphate phosphatase activity	molecular function	2.75805	0.0634151	20	2.25342	1.46111	0.769316	3.03679	0.494611	1	4	226	17209	52743
mitochondrial translation	biological process	2.75805	0.0634151	20	1.06777	1.57887	0.0740679	0.174307	1.41772	1	4	226	17209	32543
peroxisome proliferator activated receptor signaling pathway	biological process	2.75805	0.0634151	20	3.60128	1.5038	0.451192	4.1221	2.29328	1	4	226	17209	35357
positive regulation of myoblast fusion	biological process	2.75805	0.0634151	20	2.97125	1.43624	0.975785	3.70875	1.18487	1	4	226	17209	1901741
NFAT protein binding	molecular function	2.75805	0.0634151	20	2.97125	1.43624	0.975785	3.70875	1.18487	1	4	226	17209	51525
skeletal muscle thin filament assembly	biological process	2.75805	0.0634151	20	3.57346	1.70174	0.593593	4.16912	2.02655	1	4	226	17209	30240
positive regulation of sarcomere organization	biological process	2.75805	0.0634151	20	3.57346	1.70174	0.593593	4.16912	2.02655	1	4	226	17209	60298
positive regulation of heart growth	biological process	2.75805	0.0634151	20	3.57346	1.70174	0.593593	4.16912	2.02655	1	4	226	17209	60421
lymphatic endothelial cell differentiation	biological process	2.75805	0.0634151	20	3.57346	1.70174	0.593593	4.16912	2.02655	1	4	226	17209	60836
interferon receptor activity	molecular function	2.75805	0.0634151	20	3.91867	1.34141	0.275302	4.30673	2.8922	1	4	226	17209	4904
negative regulation of catalytic activity	biological process	2.75355	0.0637016	2.09003	2.39443	1.5609	0.67256	2.40536	1.55199	13	609	214	16604	43086
positive regulation of immune system process	biological process	2.75355	0.0637016	2.09003	2.09656	1.68658	0.690141	1.76531	1.0217	13	609	214	16604	2684
regulation of neuron differentiation	biological process	2.75354	0.0637017	2.34987	2.77426	1.66734	0.38544	3.18106	1.61376	9	374	218	16839	45664
neurotrophin TRK receptor signaling pathway	biological process	2.73908	0.0646297	2.58303	2.57852	1.6123	0.801841	2.72898	1.2178	7	264	220	16949	48011
endosome membrane	cellular component	2.73709	0.0647582	2.44648	2.52226	1.96417	0.581424	1.5367	1.96502	8	319	219	16894	10008
regulation of cell size	biological process	2.73609	0.064823	6.25	2.23216	1.61328	0.907329	2.65802	0.562692	2	30	225	17183	8361
peptide hormone binding	molecular function	2.73609	0.064823	6.25	2.85213	1.84165	0.117898	1.5349	3.22396	2	30	225	17183	17046
myeloid cell activation involved in immune response	biological process	2.73609	0.064823	6.25	5.8584	1.70679	0.263233	5.92699	5.20528	2	30	225	17183	2275
carboxy-lyase activity	molecular function	2.73609	0.064823	6.25	1.53664	1.37472	0.827353	2.20222	0.491135	2	30	225	17183	16831
regulation of epithelial cell migration	biological process	2.73312	0.0650159	3.44828	2.28047	1.55076	0.534887	2.54517	1.20956	4	112	223	17101	10632
negative regulation of signal transduction	biological process	2.72733	0.0653937	1.97044	2.31269	1.63337	0.723233	2.0494	1.33759	16	796	211	16417	9968
regulation of cellular process	biological process	2.71449	0.0662386	1.44677	2.73445	1.7835	0.489091	2.55163	2.07213	117	7970	110	9243	50794
RNA biosynthetic process	biological process	2.71423	0.0662561	1.65535	2.79662	1.8904	0.505946	2.47415	2.04595	39	2317	188	14896	32774
biological regulation	biological process	2.70032	0.0671841	1.43127	2.68319	1.76845	0.44312	2.53405	2.01858	129	8884	98	8329	65007
histone deacetylase binding	molecular function	2.6952	0.067529	4.16667	4.41254	1.64734	0.486007	4.58403	3.41667	3	69	224	17144	42826
regulation of fibroblast proliferation	biological process	2.6952	0.067529	4.16667	4.83141	1.3694	0.805378	4.8093	4.2604	3	69	224	17144	48145
cellular polysaccharide metabolic process	biological process	2.6952	0.067529	4.16667	1.20178	1.65394	0.871179	0.343856	0.268765	3	69	224	17144	44264
transcription regulatory region DNA binding	molecular function	2.68965	0.0679044	2.31959	2.23766	1.5762	0.206079	2.05486	1.65367	9	379	218	16834	44212
positive regulation of immune effector process	biological process	2.68339	0.0683314	3.38983	2.23114	1.78112	0.388708	2.15294	1.30857	4	114	223	17099	2699
vitamin metabolic process	biological process	2.68339	0.0683314	3.38983	1.66767	1.68841	0.0440976	1.70728	0.914765	4	114	223	17099	6766
positive regulation of bone mineralization	biological process	2.68194	0.0684306	6.06061	4.91748	1.67809	0.0783777	5.08808	4.149	2	31	225	17182	30501
cholesterol binding	molecular function	2.68194	0.0684306	6.06061	3.08204	1.43977	0.43085	2.67036	2.52463	2	31	225	17182	15485
cellular metabolic compound salvage	biological process	2.68194	0.0684306	6.06061	3.81881	3.07109	1.11001	2.71723	1.84159	2	31	225	17182	43094
calcium-dependent phospholipid binding	molecular function	2.68194	0.0684306	6.06061	4.3331	1.82209	0.0945446	3.81778	4.12418	2	31	225	17182	5544
neurotrophin signaling pathway	biological process	2.67756	0.0687307	2.54545	2.57852	1.6123	0.801841	2.72898	1.2178	7	268	220	16945	38179
organophosphate biosynthetic process	biological process	2.67705	0.0687654	2.31362	3.48239	1.51393	0.385941	3.4517	2.88816	9	380	218	16833	90407
hematopoietic or lymphoid organ development	biological process	2.67575	0.068855	2.97619	2.55539	1.7493	0.222086	1.75895	2.57529	5	163	222	17050	48534
regulation of immune system process	biological process	2.67416	0.068965	1.85874	2.72877	1.65085	0.548341	2.51396	1.80221	20	1056	207	16157	2682
regulation of cell proliferation	biological process	2.66283	0.0697503	1.80392	2.91006	1.68301	0.38308	2.7297	2.17044	23	1252	204	15961	42127
core promoter proximal region sequence-specific DNA binding	molecular function	2.66248	0.0697753	4.10959	2.21803	1.4881	0.250219	1.87889	1.73098	3	70	224	17143	987
neuron development	biological process	2.65895	0.0700215	3.36134	2.44406	1.52654	0.134811	1.85286	2.31864	4	115	223	17098	48666
transcription coactivator activity	molecular function	2.64735	0.0708386	2.52708	1.43899	1.78878	0.479954	1.06722	1.43633	7	270	220	16943	3713
cellular response to organonitrogen compound	biological process	2.6396	0.0713895	2.29592	3.07905	1.62889	0.452829	3.00723	2.27701	9	383	218	16830	71417
leading edge membrane	cellular component	2.63481	0.0717329	3.33333	2.43407	1.53814	0.199998	2.15013	2.083	4	116	223	17097	31256
mitotic cell cycle phase transition	biological process	2.63238	0.0719069	2.51799	1.98975	1.71357	0.722187	1.95792	1.24735	7	271	220	16942	44772
mesoderm formation	biological process	2.62966	0.0721029	5.88235	4.10025	1.578	0.798878	4.64026	2.68681	2	32	225	17181	1707
cyclic nucleotide binding	molecular function	2.62966	0.0721029	5.88235	3.76664	1.49488	0.720688	4.3211	2.3586	2	32	225	17181	30551
regulation of meiotic cell cycle	biological process	2.62966	0.0721029	5.88235	3.4195	1.66811	0.733587	3.785	2.12154	2	32	225	17181	51445
cholesterol biosynthetic process	biological process	2.62966	0.0721029	5.88235	1.95143	1.55586	0.0827492	2.32911	0.917367	2	32	225	17181	6695
cellular response to calcium ion	biological process	2.62966	0.0721029	5.88235	2.39611	1.59361	0.570096	1.89516	1.88616	2	32	225	17181	71277
RNA polymerase II core promoter proximal region sequence-specific DNA binding transcription factor activity involved in negative regulation of transcription	molecular function	2.62966	0.0721029	5.88235	2.51683	1.5912	0.0686538	2.81537	1.49399	2	32	225	17181	1078
contractile fiber	cellular component	2.62966	0.0721029	5.88235	1.16117	1.60369	0.658819	0.966567	1.158	2	32	225	17181	43292
regulation of toll-like receptor signaling pathway	biological process	2.62966	0.0721029	5.88235	3.17714	1.89375	0.0437355	3.33471	2.26381	2	32	225	17181	34121
regulation of organelle assembly	biological process	2.62966	0.0721029	5.88235	2.4319	1.5211	0.406395	3.03772	1.07085	2	32	225	17181	1902115
vacuolar part	cellular component	2.62717	0.0722828	2.38806	3.41128	1.7866	0.436608	2.7831	3.0369	8	327	219	16886	44437
transmembrane transport	biological process	2.61712	0.073013	1.93939	3.72765	1.71157	0.529775	3.69534	2.81795	16	809	211	16404	55085
regulation of cell communication	biological process	2.60941	0.0735776	1.64716	2.71461	1.85242	0.567247	2.61042	2.00175	38	2269	189	14944	10646
regulation of phosphate metabolic process	biological process	2.6046	0.0739328	1.73969	2.64409	1.65399	0.666335	2.52817	1.74072	27	1525	200	15688	19220
regulatory region nucleic acid binding	molecular function	2.60267	0.0740753	2.27848	2.23766	1.5762	0.206079	2.05486	1.65367	9	386	218	16827	1067
regulatory region DNA binding	molecular function	2.60267	0.0740753	2.27848	2.23766	1.5762	0.206079	2.05486	1.65367	9	386	218	16827	975
core promoter proximal region DNA binding	molecular function	2.59873	0.0743679	4	2.21803	1.4881	0.250219	1.87889	1.73098	3	72	224	17141	1159
regulation of steroid metabolic process	biological process	2.59873	0.0743679	4	2.34388	1.96898	0.250622	2.25676	1.26388	3	72	224	17141	19218
regulation of transmembrane receptor protein serine/threonine kinase signaling pathway	biological process	2.59708	0.0744908	2.90698	2.27299	1.87542	0.794821	1.27166	1.45111	5	167	222	17046	90092
cell cycle phase transition	biological process	2.58801	0.0751693	2.4911	1.98975	1.71357	0.722187	1.95792	1.24735	7	274	220	16939	44770
positive regulation of kinase activity	biological process	2.58345	0.0755133	2.19298	2.89443	1.66525	0.783235	2.86842	1.75211	10	446	217	16767	33674
positive regulation of lymphocyte activation	biological process	2.58309	0.0755402	2.65487	1.70295	1.70774	0.578502	1.26328	0.79471	6	220	221	16993	51251
negative regulation of cAMP-dependent protein kinase activity	biological process	2.58218	0.0756092	16.6667	3.85824	1.49554	0.892721	4.44567	2.37021	1	5	226	17208	2000480
female meiosis	biological process	2.58218	0.0756092	16.6667	3.85824	1.49554	0.892721	4.44567	2.37021	1	5	226	17208	7143
chromo shadow domain binding	molecular function	2.58218	0.0756092	16.6667	3.72706	1.78025	0.133121	4.01149	2.68534	1	5	226	17208	70087
negative regulation of type 2 immune response	biological process	2.58218	0.0756092	16.6667	1.58619	1.97117	1.24842	0.325438	0.124482	1	5	226	17208	2829
tetrapyrrole catabolic process	biological process	2.58218	0.0756092	16.6667	5.92863	1.92163	0.0595861	6.0525	5.19848	1	5	226	17208	33015
heme catabolic process	biological process	2.58218	0.0756092	16.6667	5.92863	1.92163	0.0595861	6.0525	5.19848	1	5	226	17208	42167
pigment catabolic process	biological process	2.58218	0.0756092	16.6667	5.92863	1.92163	0.0595861	6.0525	5.19848	1	5	226	17208	46149
porphyrin-containing compound catabolic process	biological process	2.58218	0.0756092	16.6667	5.92863	1.92163	0.0595861	6.0525	5.19848	1	5	226	17208	6787
regulation of gastric acid secretion	biological process	2.58218	0.0756092	16.6667	5.52247	1.68951	0.395675	5.78769	4.6136	1	5	226	17208	60453
immune response-inhibiting signal transduction	biological process	2.58218	0.0756092	16.6667	1.49815	2.2594	0.0322784	0.693031	1.4126	1	5	226	17208	2765
positive regulation of regulatory T cell differentiation	biological process	2.58218	0.0756092	16.6667	1.49815	2.2594	0.0322784	0.693031	1.4126	1	5	226	17208	45591
enucleate erythrocyte differentiation	biological process	2.58218	0.0756092	16.6667	0.693478	1.3398	0.00338546	0.379485	0.776084	1	5	226	17208	43353
rDNA binding	molecular function	2.58218	0.0756092	16.6667	2.01355	1.31101	0.939722	1.74734	1.37651	1	5	226	17208	182
interleukin-6 receptor binding	molecular function	2.58218	0.0756092	16.6667	1.08079	1.59334	0.739263	0.28948	0.245101	1	5	226	17208	5138
forebrain anterior/posterior pattern specification	biological process	2.58218	0.0756092	16.6667	3.35855	2.3577	0.535982	4.03573	1.19445	1	5	226	17208	21797
cerebral cortex GABAergic interneuron migration	biological process	2.58218	0.0756092	16.6667	3.35855	2.3577	0.535982	4.03573	1.19445	1	5	226	17208	21853
cellular response to potassium ion	biological process	2.58218	0.0756092	16.6667	1.06396	1.35464	0.624234	0.190568	0.820799	1	5	226	17208	35865
glial cell projection	cellular component	2.58218	0.0756092	16.6667	1.07595	1.52623	0.241437	0.0139183	1.15669	1	5	226	17208	97386
B cell apoptotic process	biological process	2.58218	0.0756092	16.6667	5.88971	2.65133	0.323386	6.04086	4.98984	1	5	226	17208	1783
fatty acid beta-oxidation using acyl-CoA dehydrogenase	biological process	2.58218	0.0756092	16.6667	1.34832	1.90186	0.800028	0.491175	0.24536	1	5	226	17208	33539
Rap guanyl-nucleotide exchange factor activity	molecular function	2.58218	0.0756092	16.6667	3.52236	1.49312	0.261931	3.9889	2.32763	1	5	226	17208	17034
sulfate transmembrane transport	biological process	2.58218	0.0756092	16.6667	2.97125	1.43624	0.975785	3.70875	1.18487	1	5	226	17208	1902358
insulin-responsive compartment	cellular component	2.58218	0.0756092	16.6667	2.24551	1.39097	0.00168878	2.70555	1.14031	1	5	226	17208	32593
diphosphotransferase activity	molecular function	2.58218	0.0756092	16.6667	5.34109	1.38745	0.0818071	4.71307	5.42828	1	5	226	17208	16778
spliceosomal tri-snRNP complex assembly	biological process	2.58218	0.0756092	16.6667	3.0483	3.25103	0.160283	0.192688	3.28761	1	5	226	17208	244
positive regulation of cell fate commitment	biological process	2.58218	0.0756092	16.6667	2.51107	2.67443	1.11238	0.450067	2.0372	1	5	226	17208	10455
positive regulation of T-helper 17 type immune response	biological process	2.58218	0.0756092	16.6667	2.51107	2.67443	1.11238	0.450067	2.0372	1	5	226	17208	2000318
positive regulation of memory T cell differentiation	biological process	2.58218	0.0756092	16.6667	2.51107	2.67443	1.11238	0.450067	2.0372	1	5	226	17208	43382
C4-dicarboxylate transport	biological process	2.58218	0.0756092	16.6667	0.706536	1.36697	0.0622339	0.38986	0.673101	1	5	226	17208	15740
aspartate transport	biological process	2.58218	0.0756092	16.6667	0.706536	1.36697	0.0622339	0.38986	0.673101	1	5	226	17208	15810
protein binding involved in protein folding	molecular function	2.58218	0.0756092	16.6667	2.63185	1.54456	0.121975	2.98426	1.54659	1	5	226	17208	44183
Smc5-Smc6 complex	cellular component	2.58218	0.0756092	16.6667	3.14616	1.77868	0.964262	3.02187	2.32483	1	5	226	17208	30915
CoA carboxylase activity	molecular function	2.58218	0.0756092	16.6667	1.17043	1.75486	0.0138502	1.36961	0.215634	1	5	226	17208	16421
biotin carboxylase activity	molecular function	2.58218	0.0756092	16.6667	1.17043	1.75486	0.0138502	1.36961	0.215634	1	5	226	17208	4075
CD8-positive, alpha-beta T cell activation	biological process	2.58218	0.0756092	16.6667	6.04222	1.80056	0.35279	6.05799	5.45445	1	5	226	17208	36037
CD8-positive, alpha-beta T cell differentiation	biological process	2.58218	0.0756092	16.6667	6.04222	1.80056	0.35279	6.05799	5.45445	1	5	226	17208	43374
pyrimidine nucleotide-sugar transmembrane transporter activity	molecular function	2.58218	0.0756092	16.6667	1.73179	1.44796	0.123395	0.654046	2.10639	1	5	226	17208	15165
pyrimidine nucleotide-sugar transport	biological process	2.58218	0.0756092	16.6667	1.73179	1.44796	0.123395	0.654046	2.10639	1	5	226	17208	15781
regulation of RNA polymerase II transcriptional preinitiation complex assembly	biological process	2.58218	0.0756092	16.6667	3.13729	1.40901	1.58053	2.71187	2.56427	1	5	226	17208	45898
polysomal ribosome	cellular component	2.58218	0.0756092	16.6667	2.22461	2.18543	0.624845	0.00366085	2.94235	1	5	226	17208	42788
vitamin transmembrane transport	biological process	2.58218	0.0756092	16.6667	1.00539	1.55004	0.0448204	0.195377	1.30504	1	5	226	17208	35461
pathogen-associated molecular pattern dependent induction by symbiont of host innate immune response	biological process	2.58218	0.0756092	16.6667	8.8405	2.41561	0.0186776	8.32922	8.81269	1	5	226	17208	52033
positive regulation by symbiont of host innate immune response	biological process	2.58218	0.0756092	16.6667	8.8405	2.41561	0.0186776	8.32922	8.81269	1	5	226	17208	52166
modulation by symbiont of host innate immune response	biological process	2.58218	0.0756092	16.6667	8.8405	2.41561	0.0186776	8.32922	8.81269	1	5	226	17208	52167
pathogen-associated molecular pattern dependent modulation by symbiont of host innate immune response	biological process	2.58218	0.0756092	16.6667	8.8405	2.41561	0.0186776	8.32922	8.81269	1	5	226	17208	52169
pathogen-associated molecular pattern dependent induction by organism of innate immune response of other organism involved in symbiotic interaction	biological process	2.58218	0.0756092	16.6667	8.8405	2.41561	0.0186776	8.32922	8.81269	1	5	226	17208	52257
positive regulation by organism of innate immune response in other organism involved in symbiotic interaction	biological process	2.58218	0.0756092	16.6667	8.8405	2.41561	0.0186776	8.32922	8.81269	1	5	226	17208	52305
modulation by organism of innate immune response in other organism involved in symbiotic interaction	biological process	2.58218	0.0756092	16.6667	8.8405	2.41561	0.0186776	8.32922	8.81269	1	5	226	17208	52306
pathogen-associated molecular pattern dependent modulation by organism of innate immune response in other organism involved in symbiotic interaction	biological process	2.58218	0.0756092	16.6667	8.8405	2.41561	0.0186776	8.32922	8.81269	1	5	226	17208	52308
positive regulation by organism of immune response of other organism involved in symbiotic interaction	biological process	2.58218	0.0756092	16.6667	8.8405	2.41561	0.0186776	8.32922	8.81269	1	5	226	17208	52555
positive regulation by symbiont of host immune response	biological process	2.58218	0.0756092	16.6667	8.8405	2.41561	0.0186776	8.32922	8.81269	1	5	226	17208	52556
necroptotic signaling pathway	biological process	2.58218	0.0756092	16.6667	8.8405	2.41561	0.0186776	8.32922	8.81269	1	5	226	17208	97527
adiponectin-activated signaling pathway	biological process	2.58218	0.0756092	16.6667	0.842634	1.40415	0.0762406	0.147069	1.00479	1	5	226	17208	33211
PCAF complex	cellular component	2.58218	0.0756092	16.6667	3.28393	1.59527	0.152723	2.29215	3.5694	1	5	226	17208	125
phosphatidylinositol trisphosphate phosphatase activity	molecular function	2.58218	0.0756092	16.6667	2.25342	1.46111	0.769316	3.03679	0.494611	1	5	226	17208	34594
rhythmic synaptic transmission	biological process	2.58218	0.0756092	16.6667	2.25342	1.46111	0.769316	3.03679	0.494611	1	5	226	17208	60024
synapse maturation	biological process	2.58218	0.0756092	16.6667	2.25342	1.46111	0.769316	3.03679	0.494611	1	5	226	17208	60074
male mating behavior	biological process	2.58218	0.0756092	16.6667	2.25342	1.46111	0.769316	3.03679	0.494611	1	5	226	17208	60179
negative regulation of excitatory postsynaptic membrane potential	biological process	2.58218	0.0756092	16.6667	2.25342	1.46111	0.769316	3.03679	0.494611	1	5	226	17208	90394
SAGA complex	cellular component	2.58218	0.0756092	16.6667	3.04214	1.82526	0.216808	1.862	3.34008	1	5	226	17208	124
ventricular cardiac muscle cell differentiation	biological process	2.58218	0.0756092	16.6667	3.60128	1.5038	0.451192	4.1221	2.29328	1	5	226	17208	55012
mitochondrial tricarboxylic acid cycle enzyme complex	cellular component	2.58218	0.0756092	16.6667	1.09521	1.39292	0.718174	1.6895	0.452547	1	5	226	17208	30062
dihydrolipoyl dehydrogenase complex	cellular component	2.58218	0.0756092	16.6667	1.09521	1.39292	0.718174	1.6895	0.452547	1	5	226	17208	45240
cytosolic ribosome	cellular component	2.58218	0.0756092	16.6667	5.38223	1.49682	0.0172563	5.50904	4.69231	1	5	226	17208	22626
atrial cardiac muscle tissue morphogenesis	biological process	2.58218	0.0756092	16.6667	3.57346	1.70174	0.593593	4.16912	2.02655	1	5	226	17208	55009
retina morphogenesis in camera-type eye	biological process	2.58218	0.0756092	16.6667	3.57346	1.70174	0.593593	4.16912	2.02655	1	5	226	17208	60042
protein kinase A binding	molecular function	2.57916	0.0758375	5.71429	3.41841	1.46702	0.649713	3.97109	2.03478	2	33	225	17180	51018
negative regulation of myeloid leukocyte differentiation	biological process	2.57916	0.0758375	5.71429	4.8123	1.88741	0.0453955	3.78569	5.12162	2	33	225	17180	2762
female gamete generation	biological process	2.57916	0.0758375	5.71429	1.57408	1.92981	0.328347	1.26438	1.03292	2	33	225	17180	7292
regulation of immunoglobulin mediated immune response	biological process	2.57916	0.0758375	5.71429	2.08257	1.62448	0.249971	2.41314	0.697796	2	33	225	17180	2889
negative regulation of Ras protein signal transduction	biological process	2.57916	0.0758375	5.71429	1.8739	1.65863	0.82606	1.45452	0.790179	2	33	225	17180	46580
positive regulation of biomineral tissue development	biological process	2.57916	0.0758375	5.71429	4.91748	1.67809	0.0783777	5.08808	4.149	2	33	225	17180	70169
potassium channel regulator activity	molecular function	2.57916	0.0758375	5.71429	5.10802	1.70591	0.580705	5.47448	3.99241	2	33	225	17180	15459
negative regulation of lipid biosynthetic process	biological process	2.57916	0.0758375	5.71429	2.203	1.71257	0.26869	2.66957	0.859134	2	33	225	17180	51055
patterning of blood vessels	biological process	2.57916	0.0758375	5.71429	2.53915	1.71562	0.0174464	2.3335	2.31125	2	33	225	17180	1569
positive regulation of intracellular transport	biological process	2.57784	0.0759379	2.89017	4.59826	1.83784	0.565693	4.90749	3.4795	5	168	222	17045	32388
transcription factor binding	molecular function	2.57221	0.0763666	2.18818	2.98224	1.62048	0.513576	2.86064	2.14276	10	447	217	16766	8134
alcohol binding	molecular function	2.56768	0.0767135	3.94737	2.99886	1.49956	0.439012	2.86044	2.28453	3	73	224	17140	43178
TRIF-dependent toll-like receptor signaling pathway	biological process	2.56768	0.0767135	3.94737	2.69912	1.71491	1.05912	2.29115	1.24008	3	73	224	17140	35666
histone acetyltransferase complex	cellular component	2.56768	0.0767135	3.94737	1.60458	1.80547	0.268445	1.63616	1.12357	3	73	224	17140	123
mitotic cell cycle	biological process	2.56625	0.076823	2.26131	2.19418	1.69389	0.557958	1.98682	1.53008	9	389	218	16824	278
glycerophospholipid biosynthetic process	biological process	2.55876	0.0774003	2.87356	2.27383	1.43604	0.739675	2.14874	1.64123	5	169	222	17044	46474
response to hormone	biological process	2.5491	0.0781519	1.983	2.59165	1.61568	0.463734	2.4221	1.85008	14	692	213	16521	9725
endoplasmic reticulum membrane	cellular component	2.5491	0.0781519	1.983	3.83453	1.71861	0.278417	3.90032	3.03623	14	692	213	16521	5789
cellular biosynthetic process	biological process	2.54698	0.078318	1.55642	3.07581	1.93673	0.513255	2.77851	2.27443	56	3542	171	13671	44249
humoral immune response	biological process	2.54097	0.0787903	3.22581	4.0323	1.96136	0.28169	3.46153	3.73994	4	120	223	17093	6959
coagulation	biological process	2.53878	0.0789627	2.17391	3.26057	1.58434	0.567401	3.5332	2.14072	10	450	217	16763	50817
blood coagulation	biological process	2.53878	0.0789627	2.17391	3.26057	1.58434	0.567401	3.5332	2.14072	10	450	217	16763	7596
microtubule motor activity	molecular function	2.53715	0.0790914	3.8961	1.80561	1.40034	0.0889142	2.12277	1.14062	3	74	224	17139	3777
transcription factor binding transcription factor activity	molecular function	2.53519	0.0792468	2.11132	1.58811	1.75288	0.509857	1.22095	1.5224	11	510	216	16703	989
regulation of B cell mediated immunity	biological process	2.53034	0.0796323	5.55556	2.08257	1.62448	0.249971	2.41314	0.697796	2	34	225	17179	2712
negative regulation of small GTPase mediated signal transduction	biological process	2.53034	0.0796323	5.55556	1.8739	1.65863	0.82606	1.45452	0.790179	2	34	225	17179	51058
positive regulation of T cell mediated immunity	biological process	2.53034	0.0796323	5.55556	1.83579	2.39774	0.392312	0.612043	1.6208	2	34	225	17179	2711
carbohydrate derivative transport	biological process	2.53034	0.0796323	5.55556	1.34047	1.5002	0.127961	0.421181	1.55199	2	34	225	17179	1901264
regulation of phosphorus metabolic process	biological process	2.52677	0.0799165	1.72524	2.64409	1.65399	0.666335	2.52817	1.74072	27	1538	200	15675	51174
regulation of catalytic activity	biological process	2.52211	0.0802897	1.70388	2.98875	1.67287	0.607665	3.05217	2.09559	29	1673	198	15540	50790
positive regulation of cell death	biological process	2.51847	0.0805829	2.23881	2.67859	1.85869	0.750039	2.22258	1.61172	9	393	218	16820	10942
glycerolipid metabolic process	biological process	2.51581	0.0807976	2.44755	2.46821	1.61737	0.632877	2.45162	1.62526	7	279	220	16934	46486
Golgi apparatus	cellular component	2.51084	0.0811999	2.05128	2.75862	1.58648	0.32394	2.46265	2.30214	12	573	215	16640	5794
endosomal part	cellular component	2.50887	0.0813602	2.32558	2.52226	1.96417	0.581424	1.5367	1.96502	8	336	219	16877	44440
B cell differentiation	biological process	2.50714	0.0815013	3.84615	2.48205	1.95292	0.420957	1.3916	2.12697	3	75	224	17138	30183
cellular aromatic compound metabolic process	biological process	2.50578	0.081612	1.52818	3.06529	1.82166	0.399778	2.70032	2.46317	64	4124	163	13089	6725
response to nitrogen compound	biological process	2.50512	0.0816659	1.96906	3.32945	1.6759	0.481197	3.4124	2.40595	14	697	213	16516	1901698
cell morphogenesis	biological process	2.50252	0.0818782	2.82486	2.71433	1.66011	0.686661	3.03753	1.33382	5	172	222	17041	902
negative regulation of response to stimulus	biological process	2.49999	0.0820857	1.85759	2.30822	1.62358	0.714545	2.04099	1.34678	18	951	209	16262	48585
nucleoplasm part	cellular component	2.49577	0.0824328	2.00308	2.99569	1.70398	0.374321	2.88778	2.38801	13	636	214	16577	44451
transforming growth factor beta receptor signaling pathway	biological process	2.49563	0.0824444	3.1746	2.91832	1.86336	0.818119	2.12793	1.92963	4	122	223	17091	7179
protein binding transcription factor activity	molecular function	2.49408	0.082572	2.09524	1.58811	1.75288	0.509857	1.22095	1.5224	11	514	216	16699	988
hemostasis	biological process	2.48399	0.0834101	2.15054	3.26057	1.58434	0.567401	3.5332	2.14072	10	455	217	16758	7599
negative regulation of fat cell differentiation	biological process	2.48309	0.0834851	5.40541	1.68533	1.46833	0.220716	1.65547	1.14255	2	35	225	17178	45599
actin filament bundle assembly	biological process	2.48309	0.0834851	5.40541	1.54685	1.5143	0.428159	1.01649	1.13986	2	35	225	17178	51017
actin filament bundle organization	biological process	2.48309	0.0834851	5.40541	1.54685	1.5143	0.428159	1.01649	1.13986	2	35	225	17178	61572
rough endoplasmic reticulum	cellular component	2.48309	0.0834851	5.40541	1.00269	1.6217	0.436404	0.4427	0.392869	2	35	225	17178	5791
tight junction assembly	biological process	2.48309	0.0834851	5.40541	1.44926	1.39372	0.178948	1.41847	1.18394	2	35	225	17178	70830
termination of G-protein coupled receptor signaling pathway	biological process	2.48309	0.0834851	5.40541	2.67641	1.93966	0.427173	2.49025	1.68631	2	35	225	17178	38032
O-acyltransferase activity	molecular function	2.48309	0.0834851	5.40541	3.38856	1.40173	0.164393	2.82776	3.36646	2	35	225	17178	8374
polysaccharide metabolic process	biological process	2.47762	0.0839426	3.79747	1.20178	1.65394	0.871179	0.343856	0.268765	3	76	224	17137	5976
MyD88-independent toll-like receptor signaling pathway	biological process	2.47762	0.0839426	3.79747	2.69912	1.71491	1.05912	2.29115	1.24008	3	76	224	17137	2756
organic anion transport	biological process	2.4735	0.0842891	2.42215	2.46383	1.52252	0.418136	2.08174	2.14392	7	282	220	16931	15711
UDP-glycosyltransferase activity	molecular function	2.47334	0.0843024	3.14961	5.34331	2.51722	0.415762	5.27839	4.5765	4	123	223	17090	8194
cellular lipid catabolic process	biological process	2.47334	0.0843024	3.14961	1.64324	1.77965	0.231934	1.72816	0.646736	4	123	223	17090	44242
cellular response to fibroblast growth factor stimulus	biological process	2.46583	0.0849386	2.7933	2.71567	1.65763	0.855475	2.75001	1.33634	5	174	222	17039	44344
hexose metabolic process	biological process	2.46583	0.0849386	2.7933	2.2005	1.69861	0.820018	2.00828	1.00003	5	174	222	17039	19318
cell cycle	biological process	2.46288	0.0851894	2.0339	2.21662	1.67855	0.53832	1.94672	1.62932	12	578	215	16635	7049
positive regulation of signaling	biological process	2.45316	0.0860214	1.82517	2.41767	1.983	0.547406	2.14761	1.87879	19	1022	208	16191	23056
lamellipodium	cellular component	2.45131	0.0861808	3.125	1.85262	1.50164	0.129789	2.22907	0.884844	4	124	223	17089	30027
ion binding	molecular function	2.4492	0.0863624	1.47614	2.92159	1.79313	0.363039	2.70723	2.259	86	5740	141	11473	43167
toll-like receptor 3 signaling pathway	biological process	2.44859	0.086415	3.75	2.69912	1.71491	1.05912	2.29115	1.24008	3	77	224	17136	34138
active transmembrane transporter activity	molecular function	2.44571	0.0866644	2.4055	3.46684	1.53831	0.391701	3.26962	2.97406	7	284	220	16929	22804
regulation of cellular component movement	biological process	2.44358	0.0868495	2.07547	2.92637	1.54015	0.48605	3.21422	1.79155	11	519	216	16694	51270
positive regulation of transferase activity	biological process	2.44096	0.0870768	2.1322	2.89443	1.66525	0.783235	2.86842	1.75211	10	459	217	16754	51347
organ development	biological process	2.43902	0.0872464	1.82167	2.37781	1.81403	0.475106	2.07863	2.20535	19	1024	208	16189	48513
sterol biosynthetic process	biological process	2.43733	0.0873936	5.26316	1.95143	1.55586	0.0827492	2.32911	0.917367	2	36	225	17177	16126
regulation of immunoglobulin production	biological process	2.43733	0.0873936	5.26316	2.08257	1.62448	0.249971	2.41314	0.697796	2	36	225	17177	2637
RNA polymerase II transcription factor binding transcription factor activity involved in positive regulation of transcription	molecular function	2.43733	0.0873936	5.26316	1.84358	1.74308	0.250192	2.12746	1.15536	2	36	225	17177	1190
forelimb morphogenesis	biological process	2.43733	0.0873936	5.26316	3.8662	1.50338	0.154465	3.62135	3.45581	2	36	225	17177	35136
regulation of isotype switching to IgE isotypes	biological process	2.43446	0.0876453	14.2857	1.58619	1.97117	1.24842	0.325438	0.124482	1	6	226	17207	48293
tRNA transcription	biological process	2.43446	0.0876453	14.2857	2.17231	1.55913	0.0633757	2.69904	0.852846	1	6	226	17207	9304
epidermis morphogenesis	biological process	2.43446	0.0876453	14.2857	4.35805	1.39832	0.0935023	4.53362	3.61369	1	6	226	17207	48730
lens induction in camera-type eye	biological process	2.43446	0.0876453	14.2857	4.35805	1.39832	0.0935023	4.53362	3.61369	1	6	226	17207	60235
regulation of tooth mineralization	biological process	2.43446	0.0876453	14.2857	4.35805	1.39832	0.0935023	4.53362	3.61369	1	6	226	17207	70170
regulation of dendritic cell differentiation	biological process	2.43446	0.0876453	14.2857	1.49815	2.2594	0.0322784	0.693031	1.4126	1	6	226	17207	2001198
bile acid binding	molecular function	2.43446	0.0876453	14.2857	4.32983	1.3095	0.544753	3.80761	4.3025	1	6	226	17207	32052
positive regulation of transcription from RNA polymerase I promoter	biological process	2.43446	0.0876453	14.2857	2.01355	1.31101	0.939722	1.74734	1.37651	1	6	226	17207	45943
negative regulation of macroautophagy	biological process	2.43446	0.0876453	14.2857	1.07871	1.39643	0.76068	0.137257	0.645732	1	6	226	17207	16242
interleukin-6-mediated signaling pathway	biological process	2.43446	0.0876453	14.2857	1.08079	1.59334	0.739263	0.28948	0.245101	1	6	226	17207	70102
virion attachment to host cell	biological process	2.43446	0.0876453	14.2857	1.49465	1.56839	0.895612	0.296113	2.22292	1	6	226	17207	19062
adhesion of symbiont to host	biological process	2.43446	0.0876453	14.2857	1.49465	1.56839	0.895612	0.296113	2.22292	1	6	226	17207	44406
adhesion of symbiont to host cell	biological process	2.43446	0.0876453	14.2857	1.49465	1.56839	0.895612	0.296113	2.22292	1	6	226	17207	44650
interneuron migration from the subpallium to the cortex	biological process	2.43446	0.0876453	14.2857	3.35855	2.3577	0.535982	4.03573	1.19445	1	6	226	17207	21830
response to potassium ion	biological process	2.43446	0.0876453	14.2857	1.06396	1.35464	0.624234	0.190568	0.820799	1	6	226	17207	35864
cell tip	cellular component	2.43446	0.0876453	14.2857	1.07595	1.52623	0.241437	0.0139183	1.15669	1	6	226	17207	51286
cyclohydrolase activity	molecular function	2.43446	0.0876453	14.2857	4.0504	1.55317	0.168075	4.41721	2.99924	1	6	226	17207	19238
tetrahydrofolate interconversion	biological process	2.43446	0.0876453	14.2857	4.0504	1.55317	0.168075	4.41721	2.99924	1	6	226	17207	35999
histidine metabolic process	biological process	2.43446	0.0876453	14.2857	4.0504	1.55317	0.168075	4.41721	2.99924	1	6	226	17207	6547
saliva secretion	biological process	2.43446	0.0876453	14.2857	2.91569	1.55934	0.447174	3.05052	2.04444	1	6	226	17207	46541
inositol 1,4,5 trisphosphate binding	molecular function	2.43446	0.0876453	14.2857	2.91569	1.55934	0.447174	3.05052	2.04444	1	6	226	17207	70679
TORC2 complex	cellular component	2.43446	0.0876453	14.2857	1.38331	1.53241	0.282435	0.0139493	2.00207	1	6	226	17207	31932
immunoglobulin production	biological process	2.43446	0.0876453	14.2857	2.15348	1.57496	0.107336	2.71139	0.779698	1	6	226	17207	2377
dynactin complex	cellular component	2.43446	0.0876453	14.2857	0.707166	1.32472	0.122615	0.924796	0.414571	1	6	226	17207	5869
regulation of T-helper 17 type immune response	biological process	2.43446	0.0876453	14.2857	2.51107	2.67443	1.11238	0.450067	2.0372	1	6	226	17207	2000316
UDP-galactose:beta-N-acetylglucosamine beta-1,3-galactosyltransferase activity	molecular function	2.43446	0.0876453	14.2857	7.01956	2.1338	0.980535	7.25162	6.13651	1	6	226	17207	8499
hormone catabolic process	biological process	2.43446	0.0876453	14.2857	2.32143	1.77566	0.129526	0.757881	2.89135	1	6	226	17207	42447
L-glutamate import	biological process	2.43446	0.0876453	14.2857	0.706536	1.36697	0.0622339	0.38986	0.673101	1	6	226	17207	51938
positive regulation of cytokine production involved in inflammatory response	biological process	2.43446	0.0876453	14.2857	2.1958	2.19347	0.484671	2.87321	0.0375644	1	6	226	17207	1900017
acetylcholine receptor binding	molecular function	2.43446	0.0876453	14.2857	2.63185	1.54456	0.121975	2.98426	1.54659	1	6	226	17207	33130
positive regulation of lipopolysaccharide-mediated signaling pathway	biological process	2.43446	0.0876453	14.2857	6.9684	1.5861	0.250367	6.92426	6.48526	1	6	226	17207	31666
regulation of calcidiol 1-monooxygenase activity	biological process	2.43446	0.0876453	14.2857	1.28935	1.7198	0.0520881	1.66987	0.0808539	1	6	226	17207	60558
ligase activity, forming carbon-carbon bonds	molecular function	2.43446	0.0876453	14.2857	1.17043	1.75486	0.0138502	1.36961	0.215634	1	6	226	17207	16885
activin-activated receptor activity	molecular function	2.43446	0.0876453	14.2857	6.03635	2.23764	0.0481284	6.19698	5.21962	1	6	226	17207	17002
nucleotide-sugar transport	biological process	2.43446	0.0876453	14.2857	1.73179	1.44796	0.123395	0.654046	2.10639	1	6	226	17207	15780
folic acid transporter activity	molecular function	2.43446	0.0876453	14.2857	1.00539	1.55004	0.0448204	0.195377	1.30504	1	6	226	17207	8517
microglial cell activation involved in immune response	biological process	2.43446	0.0876453	14.2857	8.8405	2.41561	0.0186776	8.32922	8.81269	1	6	226	17207	2282
positive regulation of interferon-beta biosynthetic process	biological process	2.43446	0.0876453	14.2857	8.8405	2.41561	0.0186776	8.32922	8.81269	1	6	226	17207	45359
histone H4-K12 acetylation	biological process	2.43446	0.0876453	14.2857	1.21497	1.82927	0.289365	1.52593	0.540772	1	6	226	17207	43983
positive regulation of activin receptor signaling pathway	biological process	2.43446	0.0876453	14.2857	0.842634	1.40415	0.0762406	0.147069	1.00479	1	6	226	17207	32927
PTW/PP1 phosphatase complex	cellular component	2.43446	0.0876453	14.2857	1.10434	1.35001	1.12284	1.36084	1.11207	1	6	226	17207	72357
regulation of vacuole organization	biological process	2.43446	0.0876453	14.2857	1.29035	1.34046	0.219198	1.90632	0.115141	1	6	226	17207	44088
RS domain binding	molecular function	2.43446	0.0876453	14.2857	6.01261	1.38656	0.426038	5.9516	5.54926	1	6	226	17207	50733
rhombomere development	biological process	2.43446	0.0876453	14.2857	0.790552	1.45461	0.00210534	0.401751	0.857063	1	6	226	17207	21546
positive regulation of metaphase/anaphase transition of cell cycle	biological process	2.43446	0.0876453	14.2857	2.25342	1.46111	0.769316	3.03679	0.494611	1	6	226	17207	1902101
negative regulation of myelination	biological process	2.43446	0.0876453	14.2857	2.25342	1.46111	0.769316	3.03679	0.494611	1	6	226	17207	31642
phosphatidylinositol-3-phosphatase activity	molecular function	2.43446	0.0876453	14.2857	2.25342	1.46111	0.769316	3.03679	0.494611	1	6	226	17207	4438
positive regulation of mitotic metaphase/anaphase transition	biological process	2.43446	0.0876453	14.2857	2.25342	1.46111	0.769316	3.03679	0.494611	1	6	226	17207	45842
activation of anaphase-promoting complex activity	biological process	2.43446	0.0876453	14.2857	2.25342	1.46111	0.769316	3.03679	0.494611	1	6	226	17207	51488
phosphatidylinositol monophosphate phosphatase activity	molecular function	2.43446	0.0876453	14.2857	2.25342	1.46111	0.769316	3.03679	0.494611	1	6	226	17207	52744
lateral line nerve glial cell development	biological process	2.43446	0.0876453	14.2857	4.1815	1.8006	0.223839	4.59184	2.98412	1	6	226	17207	48937
iridophore differentiation	biological process	2.43446	0.0876453	14.2857	4.1815	1.8006	0.223839	4.59184	2.98412	1	6	226	17207	50935
retinoic acid receptor activity	molecular function	2.43446	0.0876453	14.2857	3.60128	1.5038	0.451192	4.1221	2.29328	1	6	226	17207	3708
regulation of branching involved in prostate gland morphogenesis	biological process	2.43446	0.0876453	14.2857	3.60128	1.5038	0.451192	4.1221	2.29328	1	6	226	17207	60687
regulation of myoblast fusion	biological process	2.43446	0.0876453	14.2857	2.97125	1.43624	0.975785	3.70875	1.18487	1	6	226	17207	1901739
stress-induced premature senescence	biological process	2.43446	0.0876453	14.2857	2.97125	1.43624	0.975785	3.70875	1.18487	1	6	226	17207	90400
dorsal spinal cord development	biological process	2.43446	0.0876453	14.2857	3.57346	1.70174	0.593593	4.16912	2.02655	1	6	226	17207	21516
regulation of bile acid biosynthetic process	biological process	2.43446	0.0876453	14.2857	3.57346	1.70174	0.593593	4.16912	2.02655	1	6	226	17207	70857
positive regulation of response to stimulus	biological process	2.43031	0.0880098	1.74165	2.37667	1.96172	0.520313	2.11065	1.80201	24	1354	203	15859	48584
transmembrane receptor protein serine/threonine kinase signaling pathway	biological process	2.42975	0.0880587	2.76243	2.93077	1.76286	0.855217	2.49989	1.75439	5	176	222	17037	7178
response to purine-containing compound	biological process	2.42952	0.0880795	3.10078	4.27516	1.84087	0.474287	4.75064	2.98881	4	125	223	17088	14074
positive regulation of cell communication	biological process	2.42495	0.0884827	1.81818	2.41767	1.983	0.547406	2.14761	1.87879	19	1026	208	16187	10647
steroid binding	molecular function	2.42004	0.0889181	3.7037	3.49797	1.39635	0.468818	3.04944	3.11725	3	78	224	17135	5496
regulation of neurogenesis	biological process	2.41972	0.0889464	2.12314	2.14705	1.63993	0.516486	2.1101	1.10685	10	461	217	16752	50767
regulation of cellular component organization	biological process	2.40966	0.0898456	1.71391	3.10431	1.76122	0.496151	3.07419	2.29751	26	1491	201	15722	51128
leukocyte differentiation	biological process	2.40827	0.0899706	2.53165	3.54336	1.65787	0.694422	3.44173	2.73732	6	231	221	16982	2521
positive regulation of cell proliferation	biological process	2.40229	0.0905101	1.93638	2.25264	1.6105	0.462493	1.99515	1.48848	14	709	213	16504	8284
enzyme linked receptor protein signaling pathway	biological process	2.40229	0.0905101	1.93638	2.45942	1.67841	0.649864	2.18467	1.52718	14	709	213	16504	7167
metal ion binding	molecular function	2.40211	0.0905266	1.52905	2.78106	1.91109	0.326678	2.62655	2.0045	60	3864	167	13349	46872
negative regulation of signaling	biological process	2.40047	0.0906753	1.87793	2.31269	1.63337	0.723233	2.0494	1.33759	16	836	211	16377	23057
response to fibroblast growth factor	biological process	2.39428	0.0912381	2.73224	2.71567	1.65763	0.855475	2.75001	1.33634	5	178	222	17035	71774
negative regulation of cell-substrate adhesion	biological process	2.39299	0.091356	5.12821	2.08661	1.58862	0.889091	2.35895	0.402079	2	37	225	17176	10812
actin filament	cellular component	2.39299	0.091356	5.12821	1.67813	1.58866	0.253089	0.608215	1.81781	2	37	225	17176	5884
neuroepithelial cell differentiation	biological process	2.39299	0.091356	5.12821	1.64903	1.8018	0.0799157	1.76539	0.767302	2	37	225	17176	60563
purine nucleobase metabolic process	biological process	2.39299	0.091356	5.12821	3.81881	3.07109	1.11001	2.71723	1.84159	2	37	225	17176	6144
dynein complex	cellular component	2.39299	0.091356	5.12821	0.796738	1.32911	0.121079	1.05336	0.406955	2	37	225	17176	30286
cardiac septum morphogenesis	biological process	2.39299	0.091356	5.12821	4.39442	1.88037	0.411771	4.84508	3.09091	2	37	225	17176	60411
myeloid leukocyte activation	biological process	2.39195	0.0914514	3.65854	4.28275	1.63128	0.575949	4.25794	3.58497	3	79	224	17134	2274
cellular component biogenesis	biological process	2.39195	0.0914514	3.65854	1.64523	1.82609	0.486998	0.0930493	2.03081	3	79	224	17134	44085
nucleobase-containing compound metabolic process	biological process	2.38968	0.091659	1.525	2.9845	1.82539	0.415315	2.61257	2.37131	61	3939	166	13274	6139
organic anion transmembrane transporter activity	molecular function	2.38665	0.0919373	3.05344	1.58968	1.4509	0.323485	1.23524	1.24049	4	127	223	17086	8514
motor activity	molecular function	2.38665	0.0919373	3.05344	1.07331	1.34993	0.111382	1.32412	0.656587	4	127	223	17086	3774
nucleoside-triphosphatase activity	molecular function	2.38552	0.0920407	1.93103	2.6665	1.54462	0.258645	1.96424	2.6866	14	711	213	16502	17111
regulation of intracellular signal transduction	biological process	2.38308	0.0922656	1.77365	2.5981	1.94632	0.624518	2.38851	1.95963	21	1163	206	16050	1902531
response to organonitrogen compound	biological process	2.3796	0.0925874	1.96375	3.21463	1.66049	0.490833	3.30997	2.27248	13	649	214	16564	10243
positive regulation of intracellular signal transduction	biological process	2.3796	0.0925874	1.96375	2.29752	2.05574	0.613266	1.92946	1.84147	13	649	214	16564	1902533
regulation of cell development	biological process	2.37865	0.0926756	2.00334	3.05993	1.61908	0.505491	3.13843	2.02609	12	587	215	16626	60284
positive regulation of phosphorylation	biological process	2.36056	0.0943671	1.92308	2.4218	1.6439	0.701411	2.13908	1.50516	14	714	213	16499	42327
regulation of locomotion	biological process	2.35506	0.0948879	2.04082	2.8355	1.50849	0.486296	3.2032	1.76439	11	528	216	16685	40012
protein K48-linked ubiquitination	biological process	2.34999	0.09537	5	1.45851	1.93914	0.696444	1.04663	1.70125	2	38	225	17175	70936
regulation of response to extracellular stimulus	biological process	2.34999	0.09537	5	1.2198	1.35911	0.399692	1.31663	0.292004	2	38	225	17175	32104
regulation of response to nutrient levels	biological process	2.34999	0.09537	5	1.2198	1.35911	0.399692	1.31663	0.292004	2	38	225	17175	32107
termination of signal transduction	biological process	2.34999	0.09537	5	2.67641	1.93966	0.427173	2.49025	1.68631	2	38	225	17175	23021
ventricular cardiac muscle tissue morphogenesis	biological process	2.34999	0.09537	5	3.58273	1.63576	0.546126	4.15345	2.11546	2	38	225	17175	55010
molecular_function	molecular function	2.34941	0.0954259	1.34814	2.85552	1.78364	0.40639	2.68554	2.1972	204	14928	23	2285	3674
receptor signaling protein activity	molecular function	2.34471	0.0958746	3.00752	4.59684	1.63314	0.408003	4.92619	3.52784	4	129	223	17084	5057
transferase activity, transferring hexosyl groups	molecular function	2.34219	0.0961171	2.68817	5.7618	2.38243	0.408415	5.70703	5.04329	5	181	222	17032	16758
positive regulation of ubiquitin-protein ligase activity	biological process	2.3371	0.0966072	3.57143	2.25844	1.65434	1.16913	1.82614	0.752534	3	81	224	17132	51443
acetyltransferase complex	cellular component	2.3371	0.0966072	3.57143	1.60458	1.80547	0.268445	1.63616	1.12357	3	81	224	17132	1902493
protein acetyltransferase complex	cellular component	2.3371	0.0966072	3.57143	1.60458	1.80547	0.268445	1.63616	1.12357	3	81	224	17132	31248
RNA metabolic process	biological process	2.32656	0.0976306	1.56406	2.71341	1.85455	0.477926	2.44637	1.9742	47	2958	180	14255	16070
microtubule associated complex	cellular component	2.32409	0.0978727	2.98507	1.07331	1.34993	0.111382	1.32412	0.656587	4	130	223	17083	5875
regulation of organelle organization	biological process	2.31908	0.0983644	1.9432	3.36791	1.6525	0.546031	3.71848	2.26826	13	656	214	16557	33043
positive regulation of leukocyte activation	biological process	2.31838	0.0984326	2.46914	1.70295	1.70774	0.578502	1.26328	0.79471	6	237	221	16976	2696
triglyceride metabolic process	biological process	2.31033	0.0992287	3.52941	2.55473	1.74555	0.492933	2.49867	1.6893	3	82	224	17131	6641
regulation of alpha-beta T cell differentiation	biological process	2.30826	0.0994337	4.87805	2.04863	2.3228	1.1804	0.387752	1.08084	2	39	225	17174	46637
negative regulation of epidermal growth factor receptor signaling pathway	biological process	2.30826	0.0994337	4.87805	2.21012	1.68752	0.989443	1.38821	0.914511	2	39	225	17174	42059
sterol binding	molecular function	2.30826	0.0994337	4.87805	3.08204	1.43977	0.43085	2.67036	2.52463	2	39	225	17174	32934
cellular polysaccharide biosynthetic process	biological process	2.30826	0.0994337	4.87805	1.35301	1.7297	1.03607	0.411826	0.298346	2	39	225	17174	33692
I-kappaB kinase/NF-kappaB signaling	biological process	2.30826	0.0994337	4.87805	2.54362	1.87416	1.10675	1.48109	1.27163	2	39	225	17174	7249
epidermal growth factor receptor signaling pathway	biological process	2.30818	0.0994422	2.65957	2.71567	1.65763	0.855475	2.75001	1.33634	5	183	222	17030	7173
cAMP-dependent protein kinase inhibitor activity	molecular function	2.30734	0.0995253	12.5	3.85824	1.49554	0.892721	4.44567	2.37021	1	7	226	17206	4862
negative regulation of macrophage differentiation	biological process	2.30734	0.0995253	12.5	2.79821	1.62331	0.0587545	1.51393	3.27608	1	7	226	17206	45650
positive regulation of megakaryocyte differentiation	biological process	2.30734	0.0995253	12.5	2.79821	1.62331	0.0587545	1.51393	3.27608	1	7	226	17206	45654
regulation of cell communication by electrical coupling	biological process	2.30734	0.0995253	12.5	5.44102	2.13983	0.446354	5.79136	4.32129	1	7	226	17206	10649
sarcoplasmic reticulum lumen	cellular component	2.30734	0.0995253	12.5	5.44102	2.13983	0.446354	5.79136	4.32129	1	7	226	17206	33018
positive regulation of ryanodine-sensitive calcium-release channel activity	biological process	2.30734	0.0995253	12.5	5.44102	2.13983	0.446354	5.79136	4.32129	1	7	226	17206	60316
negative regulation of CD4-positive, alpha-beta T cell differentiation	biological process	2.30734	0.0995253	12.5	1.58619	1.97117	1.24842	0.325438	0.124482	1	7	226	17206	43371
negative regulation of T-helper cell differentiation	biological process	2.30734	0.0995253	12.5	1.58619	1.97117	1.24842	0.325438	0.124482	1	7	226	17206	45623
positive regulation of T cell tolerance induction	biological process	2.30734	0.0995253	12.5	1.49815	2.2594	0.0322784	0.693031	1.4126	1	7	226	17206	2666
cellular response to ATP	biological process	2.30734	0.0995253	12.5	4.43769	1.93068	0.421803	4.8923	3.12765	1	7	226	17206	71318
substrate-independent telencephalic tangential migration	biological process	2.30734	0.0995253	12.5	3.35855	2.3577	0.535982	4.03573	1.19445	1	7	226	17206	21826
substrate-independent telencephalic tangential interneuron migration	biological process	2.30734	0.0995253	12.5	3.35855	2.3577	0.535982	4.03573	1.19445	1	7	226	17206	21843
uropod	cellular component	2.30734	0.0995253	12.5	1.07595	1.52623	0.241437	0.0139183	1.15669	1	7	226	17206	1931
response to dietary excess	biological process	2.30734	0.0995253	12.5	5.3208	2.25808	0.102643	4.26479	5.61291	1	7	226	17206	2021
primitive streak formation	biological process	2.30734	0.0995253	12.5	5.3208	2.25808	0.102643	4.26479	5.61291	1	7	226	17206	90009
beta-2-microglobulin binding	molecular function	2.30734	0.0995253	12.5	3.0989	1.60053	0.33594	3.66966	1.67179	1	7	226	17206	30881
transcytosis	biological process	2.30734	0.0995253	12.5	3.0989	1.60053	0.33594	3.66966	1.67179	1	7	226	17206	45056
positive regulation of actin nucleation	biological process	2.30734	0.0995253	12.5	2.88249	1.7135	0.276392	1.79681	3.14004	1	7	226	17206	51127
purine nucleotide salvage	biological process	2.30734	0.0995253	12.5	7.30664	1.78113	0.0346459	7.32926	6.7416	1	7	226	17206	32261
beta-1,3-galactosyltransferase activity	molecular function	2.30734	0.0995253	12.5	7.01956	2.1338	0.980535	7.25162	6.13651	1	7	226	17206	48531
L-amino acid import	biological process	2.30734	0.0995253	12.5	0.706536	1.36697	0.0622339	0.38986	0.673101	1	7	226	17206	43092
disruption of cells of other organism involved in symbiotic interaction	biological process	2.30734	0.0995253	12.5	1.17043	1.75486	0.0138502	1.36961	0.215634	1	7	226	17206	51818
killing of cells in other organism involved in symbiotic interaction	biological process	2.30734	0.0995253	12.5	1.17043	1.75486	0.0138502	1.36961	0.215634	1	7	226	17206	51883
activated T cell proliferation	biological process	2.30734	0.0995253	12.5	6.04222	1.80056	0.35279	6.05799	5.45445	1	7	226	17206	50798
GTP-Rho binding	molecular function	2.30734	0.0995253	12.5	2.01775	1.50236	0.614882	2.01906	1.12303	1	7	226	17206	17049
nucleotide-sugar transmembrane transporter activity	molecular function	2.30734	0.0995253	12.5	1.73179	1.44796	0.123395	0.654046	2.10639	1	7	226	17206	5338
sugar:hydrogen symporter activity	molecular function	2.30734	0.0995253	12.5	1.73179	1.44796	0.123395	0.654046	2.10639	1	7	226	17206	5351
cation:sugar symporter activity	molecular function	2.30734	0.0995253	12.5	1.73179	1.44796	0.123395	0.654046	2.10639	1	7	226	17206	5402
intestinal cholesterol absorption	biological process	2.30734	0.0995253	12.5	5.08537	1.48311	0.10102	5.20346	4.40352	1	7	226	17206	30299
very-low-density lipoprotein particle assembly	biological process	2.30734	0.0995253	12.5	5.08537	1.48311	0.10102	5.20346	4.40352	1	7	226	17206	34379
glucose binding	molecular function	2.30734	0.0995253	12.5	0.929633	1.56704	0.280027	0.628103	1.14903	1	7	226	17206	5536
folic acid transport	biological process	2.30734	0.0995253	12.5	1.00539	1.55004	0.0448204	0.195377	1.30504	1	7	226	17206	15884
maturation of 5.8S rRNA	biological process	2.30734	0.0995253	12.5	1.06396	1.35464	0.624234	0.190568	0.820799	1	7	226	17206	460
cellular response to interferon-beta	biological process	2.30734	0.0995253	12.5	8.8405	2.41561	0.0186776	8.32922	8.81269	1	7	226	17206	35458
regulation of interferon-beta biosynthetic process	biological process	2.30734	0.0995253	12.5	8.8405	2.41561	0.0186776	8.32922	8.81269	1	7	226	17206	45357
modulation by symbiont of host defense response	biological process	2.30734	0.0995253	12.5	8.8405	2.41561	0.0186776	8.32922	8.81269	1	7	226	17206	52031
modulation by organism of defense response of other organism involved in symbiotic interaction	biological process	2.30734	0.0995253	12.5	8.8405	2.41561	0.0186776	8.32922	8.81269	1	7	226	17206	52255
positive regulation by symbiont of host defense response	biological process	2.30734	0.0995253	12.5	8.8405	2.41561	0.0186776	8.32922	8.81269	1	7	226	17206	52509
positive regulation by organism of defense response of other organism involved in symbiotic interaction	biological process	2.30734	0.0995253	12.5	8.8405	2.41561	0.0186776	8.32922	8.81269	1	7	226	17206	52510
modulation by organism of immune response of other organism involved in symbiotic interaction	biological process	2.30734	0.0995253	12.5	8.8405	2.41561	0.0186776	8.32922	8.81269	1	7	226	17206	52552
modulation by symbiont of host immune response	biological process	2.30734	0.0995253	12.5	8.8405	2.41561	0.0186776	8.32922	8.81269	1	7	226	17206	52553
morphogenesis of an endothelium	biological process	2.30734	0.0995253	12.5	0.842634	1.40415	0.0762406	0.147069	1.00479	1	7	226	17206	3159
endothelial tube morphogenesis	biological process	2.30734	0.0995253	12.5	0.842634	1.40415	0.0762406	0.147069	1.00479	1	7	226	17206	61154
negative regulation of glycoprotein biosynthetic process	biological process	2.30734	0.0995253	12.5	2.57374	2.24593	0.453513	0.96163	2.73123	1	7	226	17206	10561
cAMP response element binding protein binding	molecular function	2.30734	0.0995253	12.5	1.03863	1.72554	0.191679	0.362509	0.849394	1	7	226	17206	8140
negative regulation of phagocytosis	biological process	2.30734	0.0995253	12.5	2.25342	1.46111	0.769316	3.03679	0.494611	1	7	226	17206	50765
dendritic spine morphogenesis	biological process	2.30734	0.0995253	12.5	2.25342	1.46111	0.769316	3.03679	0.494611	1	7	226	17206	60997
regulation of cellular respiration	biological process	2.30734	0.0995253	12.5	1.06777	1.57887	0.0740679	0.174307	1.41772	1	7	226	17206	43457
blood vessel maturation	biological process	2.30734	0.0995253	12.5	5.36845	1.58064	0.145466	4.70605	5.46132	1	7	226	17206	1955
oxidoreductase activity, acting on the aldehyde or oxo group of donors, disulfide as acceptor	molecular function	2.30734	0.0995253	12.5	1.09521	1.39292	0.718174	1.6895	0.452547	1	7	226	17206	16624
embryonic retina morphogenesis in camera-type eye	biological process	2.30734	0.0995253	12.5	3.57346	1.70174	0.593593	4.16912	2.02655	1	7	226	17206	60059
regulation of response to external stimulus	biological process	2.30718	0.099542	2.02206	2.10213	1.79464	0.657932	1.82125	1.06437	11	533	216	16680	32101
anion transmembrane transporter activity	molecular function	2.30376	0.0998829	2.45902	2.3465	1.51688	0.357378	1.91336	2.07932	6	238	221	16975	8509
positive regulation of MAP kinase activity	biological process	2.29139	0.101126	2.6455	2.0171	1.62971	0.938248	1.55051	0.99133	5	184	222	17029	43406
immune system process	biological process	2.28227	0.102052	1.6791	3.07725	1.62174	0.507837	3.1062	2.18299	27	1581	200	15632	2376
response to metal ion	biological process	2.2748	0.102817	2.43902	2.4999	1.55962	0.556845	2.19369	1.83315	6	240	221	16973	10038
vacuole	cellular component	2.2748	0.102817	2.43902	3.62311	1.96354	0.415315	3.01504	3.15843	6	240	221	16973	5773
ERBB signaling pathway	biological process	2.27473	0.102825	2.63158	2.71567	1.65763	0.855475	2.75001	1.33634	5	185	222	17028	38127
sequence-specific DNA binding RNA polymerase II transcription factor activity	molecular function	2.27281	0.103022	2.30263	3.12055	1.66722	0.264446	3.20744	2.23921	7	297	220	16916	981
cell fate determination	biological process	2.26775	0.103545	4.7619	3.18583	1.66253	0.326174	2.84153	2.65132	2	40	225	17173	1709
positive regulation of transporter activity	biological process	2.26775	0.103545	4.7619	5.47064	1.97608	0.427925	5.79002	4.42758	2	40	225	17173	32411
negative regulation of ERBB signaling pathway	biological process	2.26775	0.103545	4.7619	2.21012	1.68752	0.989443	1.38821	0.914511	2	40	225	17173	1901185
Cajal body	cellular component	2.26775	0.103545	4.7619	5.5042	1.71628	0.763933	5.17526	5.06531	2	40	225	17173	15030
sterol transport	biological process	2.26775	0.103545	4.7619	3.08204	1.43977	0.43085	2.67036	2.52463	2	40	225	17173	15918
cholesterol transport	biological process	2.26775	0.103545	4.7619	3.08204	1.43977	0.43085	2.67036	2.52463	2	40	225	17173	30301
polysaccharide biosynthetic process	biological process	2.26775	0.103545	4.7619	1.35301	1.7297	1.03607	0.411826	0.298346	2	40	225	17173	271
histone H3 acetylation	biological process	2.26775	0.103545	4.7619	1.44485	1.80327	0.274182	1.61106	0.877287	2	40	225	17173	43966
PcG protein complex	cellular component	2.26775	0.103545	4.7619	2.84818	1.42163	0.602421	2.46893	2.65413	2	40	225	17173	31519
anion transport	biological process	2.26484	0.103847	2.1978	2.67615	1.53116	0.412501	2.31879	2.34038	8	356	219	16857	6820
protein acylation	biological process	2.26353	0.103983	2.91971	1.30195	1.60088	0.192879	0.926707	1.17078	4	133	223	17080	43543
regulation of cell differentiation	biological process	2.26181	0.104162	1.74564	3.02119	1.68382	0.452015	2.96488	2.12878	21	1182	206	16031	45595
transferase activity, transferring acyl groups other than amino-acyl groups	molecular function	2.25821	0.104537	2.6178	2.19718	1.39704	0.153441	1.78663	1.96957	5	186	222	17027	16747
histone acetylation	biological process	2.25802	0.104557	3.44828	1.52053	1.73489	0.263633	1.41412	1.17038	3	84	224	17129	16573
PML body	cellular component	2.25802	0.104557	3.44828	4.8496	1.65777	0.552593	5.15962	3.79827	3	84	224	17129	16605
regulation of biological process	biological process	2.25732	0.104631	1.41753	2.68185	1.77635	0.480162	2.49438	2.04458	121	8415	106	8798	50789
nuclear body	cellular component	2.23473	0.107021	2.28013	4.3799	1.75364	0.502666	4.42754	3.48423	7	300	220	16913	16604
late endosome membrane	cellular component	2.23247	0.107263	3.40909	2.77287	2.08653	0.473694	1.4159	2.78352	3	85	224	17128	31902
positive regulation of ligase activity	biological process	2.23247	0.107263	3.40909	2.25844	1.65434	1.16913	1.82614	0.752534	3	85	224	17128	51351
chloride transmembrane transport	biological process	2.22839	0.107702	4.65116	3.69366	1.49238	0.813834	4.25017	2.21048	2	41	225	17172	1902476
gluconeogenesis	biological process	2.22839	0.107702	4.65116	2.6626	1.7987	0.526078	2.7545	1.60929	2	41	225	17172	6094
regulation of cell motility	biological process	2.22646	0.10791	2.04082	2.98221	1.52219	0.454284	3.33459	1.86101	10	480	217	16733	2000145
regulation of defense response	biological process	2.22646	0.10791	2.04082	2.17068	1.78565	0.783	1.79182	1.01894	10	480	217	16733	31347
cellular response to chemical stimulus	biological process	2.22457	0.108114	1.65054	2.59868	1.65673	0.518949	2.39542	1.72525	29	1728	198	15485	70887
positive regulation of phosphorus metabolic process	biological process	2.2242	0.108154	1.85185	2.4841	1.63537	0.676534	2.24379	1.55172	15	795	212	16418	10562
positive regulation of phosphate metabolic process	biological process	2.2242	0.108154	1.85185	2.4841	1.63537	0.676534	2.24379	1.55172	15	795	212	16418	45937
anatomical structure morphogenesis	biological process	2.21227	0.109452	1.7341	2.87236	1.74779	0.38512	2.80557	2.06124	21	1190	206	16023	9653
hydrolase activity	molecular function	2.21207	0.109474	1.59483	3.15506	1.76444	0.364251	2.70687	2.70344	37	2283	190	14930	16787
response to peptide	biological process	2.20762	0.109962	2.16802	2.97841	1.60743	0.539782	2.94194	2.10375	8	361	219	16852	1901652
water-soluble vitamin metabolic process	biological process	2.20731	0.109996	3.37079	1.57099	1.69764	0.0237429	1.58653	0.845839	3	86	224	17127	6767
regulation of signal transduction	biological process	2.20465	0.110289	1.61765	2.68168	1.88936	0.553513	2.51776	2.04301	33	2007	194	15206	9966
negative regulation of developmental process	biological process	2.20077	0.110718	1.93861	2.56585	1.709	0.303309	2.59897	1.72631	12	607	215	16606	51093
regulation of cAMP-dependent protein kinase activity	biological process	2.19597	0.111251	11.1111	3.85824	1.49554	0.892721	4.44567	2.37021	1	8	226	17205	2000479
AMP-activated protein kinase complex	cellular component	2.19597	0.111251	11.1111	3.85824	1.49554	0.892721	4.44567	2.37021	1	8	226	17205	31588
lamin binding	molecular function	2.19597	0.111251	11.1111	3.72706	1.78025	0.133121	4.01149	2.68534	1	8	226	17205	5521
positive regulation of hematopoietic progenitor cell differentiation	biological process	2.19597	0.111251	11.1111	2.79821	1.62331	0.0587545	1.51393	3.27608	1	8	226	17205	1901534
negative regulation of CD4-positive, alpha-beta T cell activation	biological process	2.19597	0.111251	11.1111	1.58619	1.97117	1.24842	0.325438	0.124482	1	8	226	17205	2000515
germinal center formation	biological process	2.19597	0.111251	11.1111	1.58619	1.97117	1.24842	0.325438	0.124482	1	8	226	17205	2467
negative regulation of B cell apoptotic process	biological process	2.19597	0.111251	11.1111	1.58619	1.97117	1.24842	0.325438	0.124482	1	8	226	17205	2903
regulation of T-helper 2 cell differentiation	biological process	2.19597	0.111251	11.1111	1.58619	1.97117	1.24842	0.325438	0.124482	1	8	226	17205	45628
cornea development in camera-type eye	biological process	2.19597	0.111251	11.1111	4.35805	1.39832	0.0935023	4.53362	3.61369	1	8	226	17205	61303
positive regulation of cell size	biological process	2.19597	0.111251	11.1111	2.16837	2.06981	1.32137	1.52169	0.766933	1	8	226	17205	45793
chloride channel regulator activity	molecular function	2.19597	0.111251	11.1111	5.52247	1.68951	0.395675	5.78769	4.6136	1	8	226	17205	17081
antigen processing and presentation of exogenous peptide antigen via MHC class I, TAP-independent	biological process	2.19597	0.111251	11.1111	1.49815	2.2594	0.0322784	0.693031	1.4126	1	8	226	17205	2480
regulation of regulatory T cell differentiation	biological process	2.19597	0.111251	11.1111	1.49815	2.2594	0.0322784	0.693031	1.4126	1	8	226	17205	45589
neutrophil mediated immunity	biological process	2.19597	0.111251	11.1111	4.32983	1.3095	0.544753	3.80761	4.3025	1	8	226	17205	2446
regulation of phospholipase A2 activity	biological process	2.19597	0.111251	11.1111	4.32983	1.3095	0.544753	3.80761	4.3025	1	8	226	17205	32429
calcium-dependent phospholipase A2 activity	molecular function	2.19597	0.111251	11.1111	4.32983	1.3095	0.544753	3.80761	4.3025	1	8	226	17205	47498
response to lipoprotein particle	biological process	2.19597	0.111251	11.1111	1.07871	1.39643	0.76068	0.137257	0.645732	1	8	226	17205	55094
hedgehog receptor activity	molecular function	2.19597	0.111251	11.1111	1.07871	1.39643	0.76068	0.137257	0.645732	1	8	226	17205	8158
positive regulation of tyrosine phosphorylation of Stat1 protein	biological process	2.19597	0.111251	11.1111	1.08079	1.59334	0.739263	0.28948	0.245101	1	8	226	17205	42511
cell pole	cellular component	2.19597	0.111251	11.1111	1.07595	1.52623	0.241437	0.0139183	1.15669	1	8	226	17205	60187
imidazole-containing compound metabolic process	biological process	2.19597	0.111251	11.1111	4.0504	1.55317	0.168075	4.41721	2.99924	1	8	226	17205	52803
store-operated calcium channel activity	molecular function	2.19597	0.111251	11.1111	2.91569	1.55934	0.447174	3.05052	2.04444	1	8	226	17205	15279
sulfate transport	biological process	2.19597	0.111251	11.1111	2.97125	1.43624	0.975785	3.70875	1.18487	1	8	226	17205	8272
actin nucleation	biological process	2.19597	0.111251	11.1111	2.88249	1.7135	0.276392	1.79681	3.14004	1	8	226	17205	45010
Gemini of coiled bodies	cellular component	2.19597	0.111251	11.1111	3.0483	3.25103	0.160283	0.192688	3.28761	1	8	226	17205	97504
negative regulation of pathway-restricted SMAD protein phosphorylation	biological process	2.19597	0.111251	11.1111	2.99567	2.62211	0.711234	1.19399	3.03137	1	8	226	17205	60394
positive regulation of T-helper 1 type immune response	biological process	2.19597	0.111251	11.1111	2.51107	2.67443	1.11238	0.450067	2.0372	1	8	226	17205	2827
regulation of cytokine production involved in inflammatory response	biological process	2.19597	0.111251	11.1111	2.1958	2.19347	0.484671	2.87321	0.0375644	1	8	226	17205	1900015
regulation of vitamin D biosynthetic process	biological process	2.19597	0.111251	11.1111	1.28935	1.7198	0.0520881	1.66987	0.0808539	1	8	226	17205	60556
negative regulation of cell fate specification	biological process	2.19597	0.111251	11.1111	1.28935	1.7198	0.0520881	1.66987	0.0808539	1	8	226	17205	9996
transmembrane receptor protein tyrosine kinase adaptor activity	molecular function	2.19597	0.111251	11.1111	3.07332	1.68495	0.171964	3.59058	1.69892	1	8	226	17205	5068
positive regulation of histone deacetylation	biological process	2.19597	0.111251	11.1111	1.12889	1.39084	0.301697	1.72624	0.0757895	1	8	226	17205	31065
stress fiber assembly	biological process	2.19597	0.111251	11.1111	2.01775	1.50236	0.614882	2.01906	1.12303	1	8	226	17205	43149
translation activator activity	molecular function	2.19597	0.111251	11.1111	2.22461	2.18543	0.624845	0.00366085	2.94235	1	8	226	17205	8494
1-acylglycerol-3-phosphate O-acyltransferase activity	molecular function	2.19597	0.111251	11.1111	1.69174	1.32036	0.227767	0.452068	2.32939	1	8	226	17205	3841
cellular response to exogenous dsRNA	biological process	2.19597	0.111251	11.1111	8.8405	2.41561	0.0186776	8.32922	8.81269	1	8	226	17205	71360
neutrophil activation involved in immune response	biological process	2.19597	0.111251	11.1111	5.56019	1.63591	0.287689	5.68677	4.84454	1	8	226	17205	2283
regulation of cyclin-dependent protein serine/threonine kinase activity involved in G1/S transition of mitotic cell cycle	biological process	2.19597	0.111251	11.1111	2.25342	1.46111	0.769316	3.03679	0.494611	1	8	226	17205	31657
phosphorylated carbohydrate dephosphorylation	biological process	2.19597	0.111251	11.1111	2.25342	1.46111	0.769316	3.03679	0.494611	1	8	226	17205	46838
inositol phosphate dephosphorylation	biological process	2.19597	0.111251	11.1111	2.25342	1.46111	0.769316	3.03679	0.494611	1	8	226	17205	46855
presynaptic membrane assembly	biological process	2.19597	0.111251	11.1111	2.25342	1.46111	0.769316	3.03679	0.494611	1	8	226	17205	97105
epithelial cell differentiation involved in prostate gland development	biological process	2.19597	0.111251	11.1111	3.60128	1.5038	0.451192	4.1221	2.29328	1	8	226	17205	60742
positive regulation of syncytium formation by plasma membrane fusion	biological process	2.19597	0.111251	11.1111	2.97125	1.43624	0.975785	3.70875	1.18487	1	8	226	17205	60143
tricarboxylic acid cycle enzyme complex	cellular component	2.19597	0.111251	11.1111	1.09521	1.39292	0.718174	1.6895	0.452547	1	8	226	17205	45239
nuclear origin of replication recognition complex	cellular component	2.19597	0.111251	11.1111	5.38223	1.49682	0.0172563	5.50904	4.69231	1	8	226	17205	5664
origin recognition complex	cellular component	2.19597	0.111251	11.1111	5.38223	1.49682	0.0172563	5.50904	4.69231	1	8	226	17205	808
positive regulation of cell cycle checkpoint	biological process	2.19597	0.111251	11.1111	3.57346	1.70174	0.593593	4.16912	2.02655	1	8	226	17205	1901978
venous blood vessel morphogenesis	biological process	2.19597	0.111251	11.1111	3.57346	1.70174	0.593593	4.16912	2.02655	1	8	226	17205	48845
regulation of sarcomere organization	biological process	2.19597	0.111251	11.1111	3.57346	1.70174	0.593593	4.16912	2.02655	1	8	226	17205	60297
hepatocyte differentiation	biological process	2.19597	0.111251	11.1111	3.57346	1.70174	0.593593	4.16912	2.02655	1	8	226	17205	70365
positive regulation of cell activation	biological process	2.19025	0.111889	2.38095	1.70295	1.70774	0.578502	1.26328	0.79471	6	246	221	16967	50867
regulation of phagocytosis	biological process	2.19012	0.111903	4.54545	2.47133	1.52599	0.485091	2.42765	1.6072	2	42	225	17171	50764
positive regulation of ossification	biological process	2.19012	0.111903	4.54545	4.91748	1.67809	0.0783777	5.08808	4.149	2	42	225	17171	45778
cellular response to metal ion	biological process	2.18254	0.112755	3.33333	2.55306	1.57799	0.531969	2.10623	2.02437	3	87	224	17126	71248
internal peptidyl-lysine acetylation	biological process	2.18254	0.112755	3.33333	1.52053	1.73489	0.263633	1.41412	1.17038	3	87	224	17126	18393
cellular response to organic substance	biological process	2.17567	0.113532	1.67785	2.54386	1.70881	0.537256	2.38225	1.55573	25	1465	202	15748	71310
alcohol metabolic process	biological process	2.17272	0.113868	2.24359	2.67097	1.47437	0.441384	2.93681	1.5881	7	305	220	16908	6066
transcription regulatory region sequence-specific DNA binding	molecular function	2.16189	0.115107	2.53807	2.53042	1.54639	0.209288	2.07719	2.16532	5	192	222	17021	976
RNA polymerase II transcription regulatory region sequence-specific DNA binding transcription factor activity involved in positive regulation of transcription	molecular function	2.15813	0.115541	3.2967	3.72977	1.62788	0.230973	3.28549	3.4595	3	88	224	17125	1228
regulation of myeloid leukocyte differentiation	biological process	2.15813	0.115541	3.2967	5.3876	1.69395	0.231775	5.24806	4.90848	3	88	224	17125	2761
acylglycerol metabolic process	biological process	2.15813	0.115541	3.2967	2.55473	1.74555	0.492933	2.49867	1.6893	3	88	224	17125	6639
cellular catabolic process	biological process	2.15545	0.115851	1.68421	2.44701	1.84478	0.432702	1.92398	2.10949	24	1401	203	15812	44248
glial cell development	biological process	2.1529	0.116147	4.44444	3.74331	1.57135	0.22022	4.04974	2.75501	2	43	225	17170	21782
regulation of mRNA stability	biological process	2.1529	0.116147	4.44444	2.70493	1.4772	0.671649	3.37218	1.07419	2	43	225	17170	43488
regulation of interleukin-12 production	biological process	2.1529	0.116147	4.44444	3.9456	2.31147	0.0277448	3.23843	3.8793	2	43	225	17170	32655
fatty acid beta-oxidation	biological process	2.1529	0.116147	4.44444	1.19019	1.77119	0.101203	1.27201	0.218937	2	43	225	17170	6635
negative regulation of axonogenesis	biological process	2.1529	0.116147	4.44444	3.26339	1.51732	0.570941	3.85944	1.81714	2	43	225	17170	50771
chromatin	cellular component	2.14924	0.116573	2.35294	4.15759	1.62699	0.387273	4.13666	3.44881	6	249	221	16964	785
glycerolipid biosynthetic process	biological process	2.14629	0.116917	2.52525	2.27383	1.43604	0.739675	2.14874	1.64123	5	193	222	17020	45017
cation binding	molecular function	2.13735	0.117967	1.5015	2.78106	1.91109	0.326678	2.62655	2.0045	60	3936	167	13277	43169
regulation of T cell differentiation	biological process	2.13408	0.118353	3.26087	1.77339	2.2911	0.606338	0.540392	1.24672	3	89	224	17124	45580
peptidyl-lysine acetylation	biological process	2.13408	0.118353	3.26087	1.52053	1.73489	0.263633	1.41412	1.17038	3	89	224	17124	18394
regulation of cytokine-mediated signaling pathway	biological process	2.13408	0.118353	3.26087	1.652	1.56981	0.523425	1.30154	0.710636	3	89	224	17124	1959
neutral lipid metabolic process	biological process	2.13408	0.118353	3.26087	2.55473	1.74555	0.492933	2.49867	1.6893	3	89	224	17124	6638
organelle membrane	cellular component	2.13186	0.118616	1.58255	3.59543	1.77367	0.379014	3.41192	2.862	37	2301	190	14912	31090
protein phosphorylation	biological process	2.13067	0.118758	2	3.56268	1.73733	0.4794	3.67839	2.55999	10	490	217	16723	6468
cytokine-mediated signaling pathway	biological process	2.12436	0.119509	2.21519	1.74491	1.807	0.666748	1.29342	0.591975	7	309	220	16904	19221
regulation of neuron projection development	biological process	2.12235	0.11975	2.33463	2.3284	1.64891	0.386859	2.71973	1.24659	6	251	221	16962	10975
scavenger receptor activity	molecular function	2.11669	0.12043	4.34783	2.42682	1.44259	0.55623	2.99514	1.34507	2	44	225	17169	5044
Ras protein signal transduction	biological process	2.11116	0.121097	2.75862	3.02348	1.56821	0.586658	3.44535	1.54033	4	141	223	17072	7265
negative regulation of cell cycle G1/S phase transition	biological process	2.1104	0.12119	3.22581	1.49676	1.74829	0.726553	1.37389	0.346983	3	90	224	17123	1902807
negative regulation of G1/S transition of mitotic cell cycle	biological process	2.1104	0.12119	3.22581	1.49676	1.74829	0.726553	1.37389	0.346983	3	90	224	17123	2000134
phospholipid biosynthetic process	biological process	2.10024	0.122427	2.48756	2.27383	1.43604	0.739675	2.14874	1.64123	5	196	222	17017	8654
regulation of body fluid levels	biological process	2.09824	0.122672	1.94004	3.24192	1.58299	0.560902	3.50711	2.13551	11	556	216	16657	50878
negative regulation of meiosis	biological process	2.09699	0.122825	10	3.85824	1.49554	0.892721	4.44567	2.37021	1	9	226	17204	45835
astrocyte development	biological process	2.09699	0.122825	10	3.30513	1.3421	0.2166	3.50765	2.5259	1	9	226	17204	14002
lateral ventricle development	biological process	2.09699	0.122825	10	3.30513	1.3421	0.2166	3.50765	2.5259	1	9	226	17204	21670
type B pancreatic cell development	biological process	2.09699	0.122825	10	3.30513	1.3421	0.2166	3.50765	2.5259	1	9	226	17204	3323
junctional sarcoplasmic reticulum membrane	cellular component	2.09699	0.122825	10	5.44102	2.13983	0.446354	5.79136	4.32129	1	9	226	17204	14701
developmental pigmentation	biological process	2.09699	0.122825	10	3.46338	1.48685	0.782482	3.39491	2.84162	1	9	226	17204	48066
negative regulation of transcription by competitive promoter binding	biological process	2.09699	0.122825	10	4.35805	1.39832	0.0935023	4.53362	3.61369	1	9	226	17204	10944
positive regulation of tolerance induction	biological process	2.09699	0.122825	10	1.49815	2.2594	0.0322784	0.693031	1.4126	1	9	226	17204	2645
positive regulation of astrocyte differentiation	biological process	2.09699	0.122825	10	1.08079	1.59334	0.739263	0.28948	0.245101	1	9	226	17204	48711
RNA polymerase II activity	molecular function	2.09699	0.122825	10	1.06777	1.57887	0.0740679	0.174307	1.41772	1	9	226	17204	1055
folic acid-containing compound biosynthetic process	biological process	2.09699	0.122825	10	4.0504	1.55317	0.168075	4.41721	2.99924	1	9	226	17204	9396
adenosine deaminase activity	molecular function	2.09699	0.122825	10	2.82229	3.43965	1.41725	1.39951	0.441584	1	9	226	17204	4000
Rap protein signal transduction	biological process	2.09699	0.122825	10	3.52236	1.49312	0.261931	3.9889	2.32763	1	9	226	17204	32486
TOR complex	cellular component	2.09699	0.122825	10	1.38331	1.53241	0.282435	0.0139493	2.00207	1	9	226	17204	38201
protein autoprocessing	biological process	2.09699	0.122825	10	1.07493	1.34407	0.870433	1.62657	0.604917	1	9	226	17204	16540
notochord development	biological process	2.09699	0.122825	10	5.3208	2.25808	0.102643	4.26479	5.61291	1	9	226	17204	30903
somite rostral/caudal axis specification	biological process	2.09699	0.122825	10	5.3208	2.25808	0.102643	4.26479	5.61291	1	9	226	17204	32525
IgG binding	molecular function	2.09699	0.122825	10	3.0989	1.60053	0.33594	3.66966	1.67179	1	9	226	17204	19864
SMN complex	cellular component	2.09699	0.122825	10	3.0483	3.25103	0.160283	0.192688	3.28761	1	9	226	17204	32797
retinal rod cell development	biological process	2.09699	0.122825	10	1.21478	1.73327	0.634954	0.0713901	0.736771	1	9	226	17204	46548
peptide catabolic process	biological process	2.09699	0.122825	10	2.32143	1.77566	0.129526	0.757881	2.89135	1	9	226	17204	43171
sodium:dicarboxylate symporter activity	molecular function	2.09699	0.122825	10	0.706536	1.36697	0.0622339	0.38986	0.673101	1	9	226	17204	17153
sodium:amino acid symporter activity	molecular function	2.09699	0.122825	10	0.706536	1.36697	0.0622339	0.38986	0.673101	1	9	226	17204	5283
auditory receptor cell differentiation	biological process	2.09699	0.122825	10	1.28935	1.7198	0.0520881	1.66987	0.0808539	1	9	226	17204	42491
mechanosensory behavior	biological process	2.09699	0.122825	10	1.28935	1.7198	0.0520881	1.66987	0.0808539	1	9	226	17204	7638
biotin metabolic process	biological process	2.09699	0.122825	10	1.17043	1.75486	0.0138502	1.36961	0.215634	1	9	226	17204	6768
negative regulation of activin receptor signaling pathway	biological process	2.09699	0.122825	10	6.03635	2.23764	0.0481284	6.19698	5.21962	1	9	226	17204	32926
epithelial cell fate commitment	biological process	2.09699	0.122825	10	6.03635	2.23764	0.0481284	6.19698	5.21962	1	9	226	17204	72148
tongue development	biological process	2.09699	0.122825	10	2.91912	1.80039	0.32866	3.53392	1.28438	1	9	226	17204	43586
pericardium development	biological process	2.09699	0.122825	10	2.91912	1.80039	0.32866	3.53392	1.28438	1	9	226	17204	60039
UDP-N-acetylglucosamine metabolic process	biological process	2.09699	0.122825	10	1.73179	1.44796	0.123395	0.654046	2.10639	1	9	226	17204	6047
positive regulation of endothelial cell apoptotic process	biological process	2.09699	0.122825	10	6.26234	2.68048	0.45338	6.57714	5.16285	1	9	226	17204	2000353
CDP-diacylglycerol biosynthetic process	biological process	2.09699	0.122825	10	1.69174	1.32036	0.227767	0.452068	2.32939	1	9	226	17204	16024
lysophosphatidic acid acyltransferase activity	molecular function	2.09699	0.122825	10	1.69174	1.32036	0.227767	0.452068	2.32939	1	9	226	17204	42171
positive regulation of chemokine biosynthetic process	biological process	2.09699	0.122825	10	8.8405	2.41561	0.0186776	8.32922	8.81269	1	9	226	17204	45080
response to immune response of other organism involved in symbiotic interaction	biological process	2.09699	0.122825	10	8.8405	2.41561	0.0186776	8.32922	8.81269	1	9	226	17204	52564
response to host immune response	biological process	2.09699	0.122825	10	8.8405	2.41561	0.0186776	8.32922	8.81269	1	9	226	17204	52572
N-terminal protein amino acid acetylation	biological process	2.09699	0.122825	10	3.28393	1.59527	0.152723	2.29215	3.5694	1	9	226	17204	6474
negative regulation of cell junction assembly	biological process	2.09699	0.122825	10	2.25342	1.46111	0.769316	3.03679	0.494611	1	9	226	17204	1901889
negative regulation of cell size	biological process	2.09699	0.122825	10	2.25342	1.46111	0.769316	3.03679	0.494611	1	9	226	17204	45792
negative regulation of focal adhesion assembly	biological process	2.09699	0.122825	10	2.25342	1.46111	0.769316	3.03679	0.494611	1	9	226	17204	51895
inositol phosphate catabolic process	biological process	2.09699	0.122825	10	2.25342	1.46111	0.769316	3.03679	0.494611	1	9	226	17204	71545
maternal placenta development	biological process	2.09699	0.122825	10	3.60128	1.5038	0.451192	4.1221	2.29328	1	9	226	17204	1893
positive regulation of myotube differentiation	biological process	2.09699	0.122825	10	2.97125	1.43624	0.975785	3.70875	1.18487	1	9	226	17204	10831
regulation of glucose import in response to insulin stimulus	biological process	2.09699	0.122825	10	5.38223	1.49682	0.0172563	5.50904	4.69231	1	9	226	17204	2001273
cerebellar granule cell differentiation	biological process	2.09699	0.122825	10	3.57346	1.70174	0.593593	4.16912	2.02655	1	9	226	17204	21707
positive regulation of cytokine production	biological process	2.09581	0.122971	2.3166	1.83301	1.91111	0.729981	1.30411	0.610287	6	253	221	16960	1819
regulation of lymphocyte apoptotic process	biological process	2.08143	0.124752	4.25532	2.08661	1.58862	0.889091	2.35895	0.402079	2	45	225	17168	70228
regulation of T cell mediated immunity	biological process	2.08143	0.124752	4.25532	1.83579	2.39774	0.392312	0.612043	1.6208	2	45	225	17168	2709
regulation of glucose import	biological process	2.08143	0.124752	4.25532	3.82366	1.45353	0.0322488	3.80265	3.35257	2	45	225	17168	46324
hexose biosynthetic process	biological process	2.08143	0.124752	4.25532	2.6626	1.7987	0.526078	2.7545	1.60929	2	45	225	17168	19319
glycosylation	biological process	2.06963	0.126233	2.29885	5.33606	2.29279	0.440439	5.20069	4.64352	6	255	221	16958	70085
organic substance catabolic process	biological process	2.06432	0.126904	1.64557	2.47159	1.80717	0.434319	2.04676	2.06441	26	1554	201	15659	1901575
pyrophosphatase activity	molecular function	2.0563	0.127927	1.82529	2.6665	1.54462	0.258645	1.96424	2.6866	14	753	213	16460	16462
regulation of RNA stability	biological process	2.04708	0.129111	4.16667	2.70493	1.4772	0.671649	3.37218	1.07419	2	46	225	17167	43487
mesoderm development	biological process	2.04708	0.129111	4.16667	3.278	1.90083	0.107235	2.18208	3.568	2	46	225	17167	7498
synapse assembly	biological process	2.04708	0.129111	4.16667	2.30022	1.66447	0.767475	3.07675	0.382195	2	46	225	17167	7416
carbon-carbon lyase activity	molecular function	2.04708	0.129111	4.16667	1.53664	1.37472	0.827353	2.20222	0.491135	2	46	225	17167	16830
hydrolase activity, acting on acid anhydrides, in phosphorus-containing anhydrides	molecular function	2.04166	0.129813	1.82055	2.6665	1.54462	0.258645	1.96424	2.6866	14	755	213	16458	16818
response to calcium ion	biological process	2.04138	0.129849	3.125	2.43767	1.59087	0.560263	1.98759	1.89883	3	93	224	17120	51592
internal protein amino acid acetylation	biological process	2.04138	0.129849	3.125	1.52053	1.73489	0.263633	1.41412	1.17038	3	93	224	17120	6475
cytoplasmic part	cellular component	2.03672	0.130456	1.43005	2.88259	1.80981	0.407443	2.77891	2.18668	97	6686	130	10527	44444
protein metabolic process	biological process	2.02748	0.131667	1.52926	3.23451	1.99622	0.514046	3.11099	2.62604	46	2962	181	14251	19538
embryonic morphogenesis	biological process	2.02353	0.132188	2.07254	2.29718	1.61897	0.147702	2.0822	1.80771	8	378	219	16835	48598
toll-like receptor 4 signaling pathway	biological process	2.01904	0.132783	3.09278	2.69912	1.71491	1.05912	2.29115	1.24008	3	94	224	17119	34142
regulation of Notch signaling pathway	biological process	2.01362	0.133505	4.08163	1.36703	1.59833	0.625845	0.493555	0.750264	2	47	225	17166	8593
regulation of release of sequestered calcium ion into cytosol	biological process	2.01362	0.133505	4.08163	4.87984	2.01083	0.446536	5.18228	3.81532	2	47	225	17166	51279
cortical cytoskeleton	cellular component	2.01362	0.133505	4.08163	1.12351	1.72324	0.105504	0.86119	0.561867	2	47	225	17166	30863
striated muscle cell differentiation	biological process	2.01362	0.133505	4.08163	3.09725	1.44975	0.870867	3.79142	1.40655	2	47	225	17166	51146
single-organism cellular process	biological process	2.01219	0.133696	1.40644	2.73664	1.7111	0.400293	2.51426	2.19154	118	8272	109	8941	44763
integral component of nuclear inner membrane	cellular component	2.00806	0.134249	9.09091	3.72706	1.78025	0.133121	4.01149	2.68534	1	10	226	17203	5639
glandular epithelial cell development	biological process	2.00806	0.134249	9.09091	3.30513	1.3421	0.2166	3.50765	2.5259	1	10	226	17203	2068
generation of neurons	biological process	2.00806	0.134249	9.09091	3.30513	1.3421	0.2166	3.50765	2.5259	1	10	226	17203	48699
negative regulation of alpha-beta T cell differentiation	biological process	2.00806	0.134249	9.09091	1.58619	1.97117	1.24842	0.325438	0.124482	1	10	226	17203	46639
eyelid development in camera-type eye	biological process	2.00806	0.134249	9.09091	4.35805	1.39832	0.0935023	4.53362	3.61369	1	10	226	17203	61029
regulation of T cell tolerance induction	biological process	2.00806	0.134249	9.09091	1.49815	2.2594	0.0322784	0.693031	1.4126	1	10	226	17203	2664
MHC class I protein complex	cellular component	2.00806	0.134249	9.09091	1.49815	2.2594	0.0322784	0.693031	1.4126	1	10	226	17203	42612
myeloid leukocyte mediated immunity	biological process	2.00806	0.134249	9.09091	4.32983	1.3095	0.544753	3.80761	4.3025	1	10	226	17203	2444
MHC protein complex binding	molecular function	2.00806	0.134249	9.09091	1.49465	1.56839	0.895612	0.296113	2.22292	1	10	226	17203	23023
MHC class II protein complex binding	molecular function	2.00806	0.134249	9.09091	1.49465	1.56839	0.895612	0.296113	2.22292	1	10	226	17203	23026
complement binding	molecular function	2.00806	0.134249	9.09091	1.48679	2.12992	0.144972	0.267452	1.46105	1	10	226	17203	1848
purine nucleobase biosynthetic process	biological process	2.00806	0.134249	9.09091	2.82229	3.43965	1.41725	1.39951	0.441584	1	10	226	17203	9113
positive regulation of Rap GTPase activity	biological process	2.00806	0.134249	9.09091	3.52236	1.49312	0.261931	3.9889	2.32763	1	10	226	17203	32854
negative regulation of epidermal cell differentiation	biological process	2.00806	0.134249	9.09091	5.3208	2.25808	0.102643	4.26479	5.61291	1	10	226	17203	45605
serotonin receptor signaling pathway	biological process	2.00806	0.134249	9.09091	0.984628	1.61697	0.379479	0.616716	0.274699	1	10	226	17203	7210
IMP biosynthetic process	biological process	2.00806	0.134249	9.09091	7.30664	1.78113	0.0346459	7.32926	6.7416	1	10	226	17203	6188
centromeric heterochromatin	cellular component	2.00806	0.134249	9.09091	5.0078	1.59108	0.689754	5.40417	3.79174	1	10	226	17203	5721
inner ear receptor cell development	biological process	2.00806	0.134249	9.09091	1.21478	1.73327	0.634954	0.0713901	0.736771	1	10	226	17203	60119
amino acid import	biological process	2.00806	0.134249	9.09091	0.706536	1.36697	0.0622339	0.38986	0.673101	1	10	226	17203	43090
regulation of vitamin metabolic process	biological process	2.00806	0.134249	9.09091	1.28935	1.7198	0.0520881	1.66987	0.0808539	1	10	226	17203	30656
negative regulation of monooxygenase activity	biological process	2.00806	0.134249	9.09091	1.28935	1.7198	0.0520881	1.66987	0.0808539	1	10	226	17203	32769
muscle cell fate commitment	biological process	2.00806	0.134249	9.09091	6.03635	2.23764	0.0481284	6.19698	5.21962	1	10	226	17203	42693
ventricular cardiac muscle cell development	biological process	2.00806	0.134249	9.09091	2.91912	1.80039	0.32866	3.53392	1.28438	1	10	226	17203	55015
CDP-diacylglycerol metabolic process	biological process	2.00806	0.134249	9.09091	1.69174	1.32036	0.227767	0.452068	2.32939	1	10	226	17203	46341
lysophospholipid acyltransferase activity	molecular function	2.00806	0.134249	9.09091	1.69174	1.32036	0.227767	0.452068	2.32939	1	10	226	17203	71617
response to defenses of other organism involved in symbiotic interaction	biological process	2.00806	0.134249	9.09091	8.8405	2.41561	0.0186776	8.32922	8.81269	1	10	226	17203	52173
response to host defenses	biological process	2.00806	0.134249	9.09091	8.8405	2.41561	0.0186776	8.32922	8.81269	1	10	226	17203	52200
I-kappaB phosphorylation	biological process	2.00806	0.134249	9.09091	8.8405	2.41561	0.0186776	8.32922	8.81269	1	10	226	17203	7252
response to host	biological process	2.00806	0.134249	9.09091	8.8405	2.41561	0.0186776	8.32922	8.81269	1	10	226	17203	75136
A band	cellular component	2.00806	0.134249	9.09091	3.28393	1.59527	0.152723	2.29215	3.5694	1	10	226	17203	31672
negative regulation of phosphatidylinositol 3-kinase signaling	biological process	2.00806	0.134249	9.09091	2.25342	1.46111	0.769316	3.03679	0.494611	1	10	226	17203	14067
positive regulation of protein ubiquitination involved in ubiquitin-dependent protein catabolic process	biological process	2.00806	0.134249	9.09091	2.25342	1.46111	0.769316	3.03679	0.494611	1	10	226	17203	2000060
maternal behavior	biological process	2.00806	0.134249	9.09091	2.25342	1.46111	0.769316	3.03679	0.494611	1	10	226	17203	42711
negative regulation of organ growth	biological process	2.00806	0.134249	9.09091	2.25342	1.46111	0.769316	3.03679	0.494611	1	10	226	17203	46621
forebrain morphogenesis	biological process	2.00806	0.134249	9.09091	2.25342	1.46111	0.769316	3.03679	0.494611	1	10	226	17203	48853
presynaptic membrane organization	biological process	2.00806	0.134249	9.09091	2.25342	1.46111	0.769316	3.03679	0.494611	1	10	226	17203	97090
extrinsic component of organelle membrane	cellular component	2.00806	0.134249	9.09091	1.06777	1.57887	0.0740679	0.174307	1.41772	1	10	226	17203	31312
positive regulation of myoblast differentiation	biological process	2.00806	0.134249	9.09091	2.97125	1.43624	0.975785	3.70875	1.18487	1	10	226	17203	45663
npBAF complex	cellular component	2.00806	0.134249	9.09091	0.862896	1.31559	0.257136	0.0123087	0.923757	1	10	226	17203	71564
lymphangiogenesis	biological process	2.00806	0.134249	9.09091	3.57346	1.70174	0.593593	4.16912	2.02655	1	10	226	17203	1946
neuronal stem cell maintenance	biological process	2.00806	0.134249	9.09091	3.57346	1.70174	0.593593	4.16912	2.02655	1	10	226	17203	97150
regulation of developmental process	biological process	2.00682	0.134415	1.62553	2.7112	1.64752	0.401815	2.71473	1.8785	27	1634	200	15579	50793
regulation of signaling	biological process	2.00619	0.1345	1.56794	2.74554	1.86263	0.570714	2.63719	2.03713	36	2260	191	14953	23051
hydrolase activity, acting on acid anhydrides	molecular function	2.00547	0.134597	1.80879	2.6665	1.54462	0.258645	1.96424	2.6866	14	760	213	16453	16817
cellular response to inorganic substance	biological process	1.99701	0.13574	3.06122	2.55306	1.57799	0.531969	2.10623	2.02437	3	95	224	17118	71241
regulation of response to cytokine stimulus	biological process	1.99701	0.13574	3.06122	1.652	1.56981	0.523425	1.30154	0.710636	3	95	224	17118	60759
regulation of ubiquitin-protein ligase activity	biological process	1.99701	0.13574	3.06122	2.25844	1.65434	1.16913	1.82614	0.752534	3	95	224	17118	51438
developmental process involved in reproduction	biological process	1.99264	0.136335	2.05656	1.81082	1.80481	0.583142	1.63729	1.69407	8	381	219	16832	3006
regulation of localization	biological process	1.98815	0.136948	1.63009	3.34347	1.66782	0.500095	3.36277	2.52528	26	1569	201	15644	32879
regulation of DNA recombination	biological process	1.98099	0.137933	4	2.08257	1.62448	0.249971	2.41314	0.697796	2	48	225	17165	18
cellular carbohydrate biosynthetic process	biological process	1.98099	0.137933	4	1.35301	1.7297	1.03607	0.411826	0.298346	2	48	225	17165	34637
digestive system process	biological process	1.98099	0.137933	4	3.63892	1.53393	0.331789	3.76817	2.8308	2	48	225	17165	22600
protein homotetramerization	biological process	1.98099	0.137933	4	2.07815	1.80721	0.297152	0.691205	2.22986	2	48	225	17165	51289
regulation of osteoclast differentiation	biological process	1.98099	0.137933	4	5.8584	1.70679	0.263233	5.92699	5.20528	2	48	225	17165	45670
regulation of osteoblast differentiation	biological process	1.9753	0.13872	3.0303	1.67912	1.62609	0.638114	1.04995	0.849711	3	96	224	17117	45667
signal transduction in response to DNA damage	biological process	1.9753	0.13872	3.0303	2.63446	1.50815	0.788297	2.46929	1.39217	3	96	224	17117	42770
innate immune response	biological process	1.97186	0.139198	1.85471	3.49654	1.64565	0.633333	3.55141	2.38164	12	635	215	16578	45087
anatomical structure formation involved in morphogenesis	biological process	1.97186	0.139198	1.85471	3.31506	1.57061	0.593662	3.68712	2.09948	12	635	215	16578	48646
single-organism developmental process	biological process	1.97115	0.139296	1.49294	2.50265	1.71931	0.439754	2.35772	1.97342	56	3695	171	13518	44767
positive regulation of sequence-specific DNA binding transcription factor activity	biological process	1.96853	0.139662	2.38095	2.69657	1.69156	0.948533	2.22338	1.46078	5	205	222	17008	51091
organonitrogen compound catabolic process	biological process	1.9551	0.14155	1.88356	3.20962	1.785	0.306792	2.43994	2.94617	11	573	216	16640	1901565
positive regulation of DNA replication	biological process	1.94916	0.142393	3.92157	2.78844	1.43807	0.591506	2.61524	2.18285	2	49	225	17164	45740
positive regulation of phosphatidylinositol 3-kinase signaling	biological process	1.94916	0.142393	3.92157	1.36439	1.87356	0.658884	0.825937	1.7218	2	49	225	17164	14068
regulation of nervous system development	biological process	1.94187	0.143435	1.91939	2.14705	1.63993	0.516486	2.1101	1.10685	10	511	217	16702	51960
monosaccharide metabolic process	biological process	1.94051	0.143631	2.35849	2.2005	1.69861	0.820018	2.00828	1.00003	5	207	222	17006	5996
appendage morphogenesis	biological process	1.93278	0.144745	2.9703	4.96857	1.9489	0.358787	5.14036	4.06164	3	98	224	17115	35107
limb morphogenesis	biological process	1.93278	0.144745	2.9703	4.96857	1.9489	0.358787	5.14036	4.06164	3	98	224	17115	35108
nitrogen compound metabolic process	biological process	1.9301	0.145134	1.45955	2.91617	1.80438	0.3717	2.57547	2.31248	70	4726	157	12487	6807
nucleic acid metabolic process	biological process	1.9282	0.145409	1.49813	2.93437	1.78713	0.406056	2.56293	2.38307	52	3419	175	13794	90304
organophosphate metabolic process	biological process	1.92802	0.145436	1.74102	3.15412	1.71761	0.341814	2.46555	2.86067	16	903	211	16310	19637
nuclear membrane part	cellular component	1.92741	0.145525	8.33333	3.72706	1.78025	0.133121	4.01149	2.68534	1	11	226	17202	44453
protein hydroxylation	biological process	1.92741	0.145525	8.33333	5.44102	2.13983	0.446354	5.79136	4.32129	1	11	226	17202	18126
detection of calcium ion	biological process	1.92741	0.145525	8.33333	5.44102	2.13983	0.446354	5.79136	4.32129	1	11	226	17202	5513
negative regulation of production of molecular mediator of immune response	biological process	1.92741	0.145525	8.33333	1.58619	1.97117	1.24842	0.325438	0.124482	1	11	226	17202	2701
negative regulation of cytokine production involved in immune response	biological process	1.92741	0.145525	8.33333	1.58619	1.97117	1.24842	0.325438	0.124482	1	11	226	17202	2719
anatomical structure arrangement	biological process	1.92741	0.145525	8.33333	4.35805	1.39832	0.0935023	4.53362	3.61369	1	11	226	17202	48532
basement membrane organization	biological process	1.92741	0.145525	8.33333	4.35805	1.39832	0.0935023	4.53362	3.61369	1	11	226	17202	71711
viral entry into host cell	biological process	1.92741	0.145525	8.33333	1.49465	1.56839	0.895612	0.296113	2.22292	1	11	226	17202	46718
viral protein processing	biological process	1.92741	0.145525	8.33333	1.49414	1.78392	1.28809	0.339734	0.0147838	1	11	226	17202	19082
microtubule plus-end	cellular component	1.92741	0.145525	8.33333	1.14253	1.80204	0.051131	1.2001	0.323938	1	11	226	17202	35371
adenosine metabolic process	biological process	1.92741	0.145525	8.33333	2.82229	3.43965	1.41725	1.39951	0.441584	1	11	226	17202	46085
Sertoli cell development	biological process	1.92741	0.145525	8.33333	2.24551	1.39097	0.00168878	2.70555	1.14031	1	11	226	17202	60009
chromocenter	cellular component	1.92741	0.145525	8.33333	5.0078	1.59108	0.689754	5.40417	3.79174	1	11	226	17202	10369
receptor catabolic process	biological process	1.92741	0.145525	8.33333	2.99567	2.62211	0.711234	1.19399	3.03137	1	11	226	17202	32801
cerebellar Purkinje cell layer development	biological process	1.92741	0.145525	8.33333	1.21478	1.73327	0.634954	0.0713901	0.736771	1	11	226	17202	21680
determination of adult lifespan	biological process	1.92741	0.145525	8.33333	2.32143	1.77566	0.129526	0.757881	2.89135	1	11	226	17202	8340
cation:amino acid symporter activity	molecular function	1.92741	0.145525	8.33333	0.706536	1.36697	0.0622339	0.38986	0.673101	1	11	226	17202	5416
axonemal dynein complex	cellular component	1.92741	0.145525	8.33333	1.51332	1.36423	0.108788	2.08184	0.346031	1	11	226	17202	5858
trans-Golgi network transport vesicle	cellular component	1.92741	0.145525	8.33333	1.29481	1.3478	0.329251	1.44935	0.410058	1	11	226	17202	30140
activin binding	molecular function	1.92741	0.145525	8.33333	6.03635	2.23764	0.0481284	6.19698	5.21962	1	11	226	17202	48185
atrial septum morphogenesis	biological process	1.92741	0.145525	8.33333	6.03635	2.23764	0.0481284	6.19698	5.21962	1	11	226	17202	60413
positive regulation of protein deacetylation	biological process	1.92741	0.145525	8.33333	1.12889	1.39084	0.301697	1.72624	0.0757895	1	11	226	17202	90312
positive regulation of leukocyte degranulation	biological process	1.92741	0.145525	8.33333	3.09598	1.57776	1.3681	2.50972	2.69128	1	11	226	17202	43302
anatomical structure regression	biological process	1.92741	0.145525	8.33333	6.26234	2.68048	0.45338	6.57714	5.16285	1	11	226	17202	60033
ribosomal large subunit biogenesis	biological process	1.92741	0.145525	8.33333	1.06396	1.35464	0.624234	0.190568	0.820799	1	11	226	17202	42273
microglial cell activation	biological process	1.92741	0.145525	8.33333	8.8405	2.41561	0.0186776	8.32922	8.81269	1	11	226	17202	1774
positive regulation of interferon-gamma biosynthetic process	biological process	1.92741	0.145525	8.33333	8.8405	2.41561	0.0186776	8.32922	8.81269	1	11	226	17202	45078
thalamus development	biological process	1.92741	0.145525	8.33333	0.790552	1.45461	0.00210534	0.401751	0.857063	1	11	226	17202	21794
myelin maintenance	biological process	1.92741	0.145525	8.33333	2.25342	1.46111	0.769316	3.03679	0.494611	1	11	226	17202	43217
parental behavior	biological process	1.92741	0.145525	8.33333	2.25342	1.46111	0.769316	3.03679	0.494611	1	11	226	17202	60746
membrane assembly	biological process	1.92741	0.145525	8.33333	2.25342	1.46111	0.769316	3.03679	0.494611	1	11	226	17202	71709
response to muramyl dipeptide	biological process	1.92741	0.145525	8.33333	2.97125	1.43624	0.975785	3.70875	1.18487	1	11	226	17202	32495
3'-UTR-mediated mRNA stabilization	biological process	1.92741	0.145525	8.33333	2.97125	1.43624	0.975785	3.70875	1.18487	1	11	226	17202	70935
nBAF complex	cellular component	1.92741	0.145525	8.33333	0.862896	1.31559	0.257136	0.0123087	0.923757	1	11	226	17202	71565
PRC1 complex	cellular component	1.92741	0.145525	8.33333	6.85926	1.45659	1.65478	7.11264	5.9528	1	11	226	17202	35102
cellular response to transforming growth factor beta stimulus	biological process	1.92113	0.146441	2.5641	2.91832	1.86336	0.818119	2.12793	1.92963	4	152	223	17061	71560
establishment of protein localization to plasma membrane	biological process	1.91813	0.146882	3.84615	2.21623	1.45823	0.0263635	2.70295	1.02532	2	50	225	17163	90002
kinesin complex	cellular component	1.91813	0.146882	3.84615	1.90304	1.41237	0.0822895	2.13641	1.40548	2	50	225	17163	5871
cardiac muscle tissue morphogenesis	biological process	1.91813	0.146882	3.84615	3.58273	1.63576	0.546126	4.15345	2.11546	2	50	225	17163	55008
positive regulation of endothelial cell migration	biological process	1.91813	0.146882	3.84615	3.17199	1.52474	0.848388	3.86221	1.46543	2	50	225	17163	10595
regulation of ligase activity	biological process	1.91196	0.14779	2.94118	2.25844	1.65434	1.16913	1.82614	0.752534	3	99	224	17114	51340
regulation of response to biotic stimulus	biological process	1.91196	0.14779	2.94118	3.91786	1.85401	1.02474	3.09844	3.47625	3	99	224	17114	2831
response to transforming growth factor beta	biological process	1.90488	0.148841	2.54777	2.91832	1.86336	0.818119	2.12793	1.92963	4	153	223	17060	71559
regulation of anatomical structure size	biological process	1.8993	0.149674	2.32558	2.49706	1.66524	0.775855	2.68207	1.38973	5	210	222	17003	90066
regulation of actin cytoskeleton organization	biological process	1.8993	0.149674	2.32558	3.2831	1.6358	0.471831	3.55592	2.31417	5	210	222	17003	32956
protein kinase binding	molecular function	1.89295	0.150627	2.00501	3.13426	1.64113	0.663384	3.52616	2.09218	8	391	219	16822	19901
regulation of insulin secretion	biological process	1.88877	0.151257	2.53165	3.30178	1.6228	0.638747	3.66148	2.0431	4	154	223	17059	50796
Ras GTPase binding	molecular function	1.88877	0.151257	2.53165	2.46181	1.64227	0.592186	2.42083	1.67943	4	154	223	17059	17016
regulation of dendrite morphogenesis	biological process	1.88782	0.151401	3.77358	1.76955	1.58683	0.482802	2.21894	0.555457	2	51	225	17162	48814
monosaccharide biosynthetic process	biological process	1.88782	0.151401	3.77358	2.6626	1.7987	0.526078	2.7545	1.60929	2	51	225	17162	46364
generation of precursor metabolites and energy	biological process	1.88778	0.151407	2.07715	2.28016	1.63795	0.751822	2.0475	1.17991	7	330	220	16883	6091
phosphoric ester hydrolase activity	molecular function	1.88778	0.151407	2.07715	3.76038	2.11063	0.603076	4.1839	2.44541	7	330	220	16883	42578
negative regulation of molecular function	biological process	1.88654	0.151595	1.76991	2.43654	1.56593	0.669739	2.46835	1.56894	14	777	213	16436	44092
regulation of cell migration	biological process	1.87918	0.152715	1.93966	2.96817	1.53002	0.464618	3.32707	1.8321	9	455	218	16758	30334
skeletal system morphogenesis	biological process	1.87118	0.153942	2.88462	3.98372	1.65157	0.328437	3.79911	3.47134	3	101	224	17112	48705
plasma membrane part	cellular component	1.86781	0.154461	1.56028	2.59142	1.63018	0.432357	2.45524	1.90525	33	2082	194	15131	44459
lysosome	cellular component	1.85903	0.155824	2.29358	3.91471	2.04143	0.43983	3.15363	3.53884	5	213	222	17000	5764
glycerophospholipid metabolic process	biological process	1.85903	0.155824	2.29358	2.27383	1.43604	0.739675	2.14874	1.64123	5	213	222	17000	6650
regulation of neural precursor cell proliferation	biological process	1.85824	0.155947	3.7037	3.18583	1.66253	0.326174	2.84153	2.65132	2	52	225	17161	2000177
Rab GTPase activator activity	molecular function	1.85824	0.155947	3.7037	2.21168	2.26954	0.200535	1.90376	1.4715	2	52	225	17161	5097
positive regulation of DNA damage response, signal transduction by p53 class mediator	biological process	1.85371	0.156655	7.69231	3.16012	1.92441	0.00430427	3.59533	1.76365	1	12	226	17201	43517
regulation of cellular senescence	biological process	1.85371	0.156655	7.69231	3.30513	1.3421	0.2166	3.50765	2.5259	1	12	226	17201	2000772
LRR domain binding	molecular function	1.85371	0.156655	7.69231	4.70382	5.43766	1.82589	3.43374	1.23984	1	12	226	17201	30275
renal absorption	biological process	1.85371	0.156655	7.69231	5.52247	1.68951	0.395675	5.78769	4.6136	1	12	226	17201	70293
regulation of tolerance induction	biological process	1.85371	0.156655	7.69231	1.49815	2.2594	0.0322784	0.693031	1.4126	1	12	226	17201	2643
inorganic anion exchanger activity	molecular function	1.85371	0.156655	7.69231	5.13023	1.84079	0.575435	4.00151	5.50832	1	12	226	17201	5452
regulation of tyrosine phosphorylation of Stat1 protein	biological process	1.85371	0.156655	7.69231	1.08079	1.59334	0.739263	0.28948	0.245101	1	12	226	17201	42510
septin complex	cellular component	1.85371	0.156655	7.69231	5.37521	1.8589	0.466182	5.41186	4.72229	1	12	226	17201	31105
cytoskeletal anchoring at plasma membrane	biological process	1.85371	0.156655	7.69231	1.07595	1.52623	0.241437	0.0139183	1.15669	1	12	226	17201	7016
virion assembly	biological process	1.85371	0.156655	7.69231	1.49414	1.78392	1.28809	0.339734	0.0147838	1	12	226	17201	19068
vesicle localization	biological process	1.85371	0.156655	7.69231	1.14253	1.80204	0.051131	1.2001	0.323938	1	12	226	17201	51648
negative regulation of epidermis development	biological process	1.85371	0.156655	7.69231	5.3208	2.25808	0.102643	4.26479	5.61291	1	12	226	17201	45683
sulfate transmembrane transporter activity	molecular function	1.85371	0.156655	7.69231	2.97125	1.43624	0.975785	3.70875	1.18487	1	12	226	17201	15116
fucosylation	biological process	1.85371	0.156655	7.69231	7.43575	1.84326	0.379028	7.42161	6.91046	1	12	226	17201	36065
nucleotide salvage	biological process	1.85371	0.156655	7.69231	7.30664	1.78113	0.0346459	7.32926	6.7416	1	12	226	17201	43173
IMP metabolic process	biological process	1.85371	0.156655	7.69231	7.30664	1.78113	0.0346459	7.32926	6.7416	1	12	226	17201	46040
hexosaminidase activity	molecular function	1.85371	0.156655	7.69231	1.21478	1.73327	0.634954	0.0713901	0.736771	1	12	226	17201	15929
Rac guanyl-nucleotide exchange factor activity	molecular function	1.85371	0.156655	7.69231	1.3818	1.50166	0.186173	1.65526	0.296702	1	12	226	17201	30676
inner cell mass cell proliferation	biological process	1.85371	0.156655	7.69231	1.2352	1.54358	0.111827	0.0993724	1.52309	1	12	226	17201	1833
acidic amino acid transmembrane transporter activity	molecular function	1.85371	0.156655	7.69231	0.706536	1.36697	0.0622339	0.38986	0.673101	1	12	226	17201	15172
L-glutamate transmembrane transporter activity	molecular function	1.85371	0.156655	7.69231	0.706536	1.36697	0.0622339	0.38986	0.673101	1	12	226	17201	5313
Golgi transport vesicle coating	biological process	1.85371	0.156655	7.69231	1.29481	1.3478	0.329251	1.44935	0.410058	1	12	226	17201	48200
COPI coating of Golgi vesicle	biological process	1.85371	0.156655	7.69231	1.29481	1.3478	0.329251	1.44935	0.410058	1	12	226	17201	48205
negative regulation of cell fate commitment	biological process	1.85371	0.156655	7.69231	1.28935	1.7198	0.0520881	1.66987	0.0808539	1	12	226	17201	10454
pathway-restricted SMAD protein phosphorylation	biological process	1.85371	0.156655	7.69231	6.03635	2.23764	0.0481284	6.19698	5.21962	1	12	226	17201	60389
hypothalamus development	biological process	1.85371	0.156655	7.69231	2.91912	1.80039	0.32866	3.53392	1.28438	1	12	226	17201	21854
solute:hydrogen symporter activity	molecular function	1.85371	0.156655	7.69231	1.73179	1.44796	0.123395	0.654046	2.10639	1	12	226	17201	15295
phospholipase inhibitor activity	molecular function	1.85371	0.156655	7.69231	3.23904	1.5584	0.182048	1.99323	3.72181	1	12	226	17201	4859
lipid translocation	biological process	1.85371	0.156655	7.69231	4.12763	1.99313	1.00253	4.7668	2.33649	1	12	226	17201	34204
phospholipid translocation	biological process	1.85371	0.156655	7.69231	4.12763	1.99313	1.00253	4.7668	2.33649	1	12	226	17201	45332
azole transport	biological process	1.85371	0.156655	7.69231	1.00539	1.55004	0.0448204	0.195377	1.30504	1	12	226	17201	45117
MAP kinase tyrosine/serine/threonine phosphatase activity	molecular function	1.85371	0.156655	7.69231	2.05224	1.69866	0.552228	2.10318	0.945939	1	12	226	17201	17017
regulation of chemokine biosynthetic process	biological process	1.85371	0.156655	7.69231	8.8405	2.41561	0.0186776	8.32922	8.81269	1	12	226	17201	45073
negative regulation of establishment of protein localization to plasma membrane	biological process	1.85371	0.156655	7.69231	2.57374	2.24593	0.453513	0.96163	2.73123	1	12	226	17201	90005
phosphatidylethanolamine biosynthetic process	biological process	1.85371	0.156655	7.69231	2.41949	1.33833	1.04571	3.22766	0.568311	1	12	226	17201	6646
positive regulation of excitatory postsynaptic membrane potential	biological process	1.85371	0.156655	7.69231	2.25342	1.46111	0.769316	3.03679	0.494611	1	12	226	17201	2000463
negative regulation of neurological system process	biological process	1.85371	0.156655	7.69231	2.25342	1.46111	0.769316	3.03679	0.494611	1	12	226	17201	31645
phosphatidylinositol bisphosphate phosphatase activity	molecular function	1.85371	0.156655	7.69231	2.25342	1.46111	0.769316	3.03679	0.494611	1	12	226	17201	34593
negative regulation of membrane potential	biological process	1.85371	0.156655	7.69231	2.25342	1.46111	0.769316	3.03679	0.494611	1	12	226	17201	45837
prepulse inhibition	biological process	1.85371	0.156655	7.69231	2.25342	1.46111	0.769316	3.03679	0.494611	1	12	226	17201	60134
retinoic acid receptor signaling pathway	biological process	1.85371	0.156655	7.69231	3.60128	1.5038	0.451192	4.1221	2.29328	1	12	226	17201	48384
regulation of syncytium formation by plasma membrane fusion	biological process	1.85371	0.156655	7.69231	2.97125	1.43624	0.975785	3.70875	1.18487	1	12	226	17201	60142
purine-containing compound biosynthetic process	biological process	1.8512	0.157048	2.85714	3.91145	2.46392	0.733233	3.39722	2.30465	3	102	224	17111	72522
regulation of multi-organism process	biological process	1.8488	0.157426	2.15054	2.56105	1.65857	0.659019	2.22801	2.12919	6	273	221	16940	43900
lytic vacuole	cellular component	1.84581	0.157897	2.28311	3.91471	2.04143	0.43983	3.15363	3.53884	5	214	222	16999	323
single-organism process	biological process	1.84553	0.157941	1.3802	2.70537	1.70065	0.390004	2.47832	2.16356	139	9932	88	7281	44699
regulation of ossification	biological process	1.84142	0.158592	2.48447	2.06182	1.59355	0.560312	1.54762	1.24457	4	157	223	17056	30278
heart development	biological process	1.84142	0.158592	2.48447	2.55115	1.57757	0.362529	2.9243	1.45499	4	157	223	17056	7507
purine NTP-dependent helicase activity	molecular function	1.8315	0.160173	2.83019	3.1627	1.53793	0.203461	2.21844	3.38427	3	103	224	17110	70035
ATP-dependent helicase activity	molecular function	1.8315	0.160173	2.83019	3.1627	1.53793	0.203461	2.21844	3.38427	3	103	224	17110	8026
negative regulation of catabolic process	biological process	1.8315	0.160173	2.83019	2.75954	1.32675	0.296845	2.90544	1.97148	3	103	224	17110	9895
regulation of actin polymerization or depolymerization	biological process	1.8315	0.160173	2.83019	2.85027	1.73452	0.600557	2.71413	2.49245	3	103	224	17110	8064
trans-Golgi network	cellular component	1.8315	0.160173	2.83019	3.97143	1.57357	0.499904	3.99704	3.23206	3	103	224	17110	5802
actomyosin structure organization	biological process	1.82934	0.160519	3.63636	3.80128	1.53678	0.832896	4.39036	2.30148	2	53	225	17160	31032
oxidoreductase activity, acting on the CH-CH group of donors	molecular function	1.82934	0.160519	3.63636	2.14123	1.86132	0.577726	1.66461	1.05869	2	53	225	17160	16627
embryonic pattern specification	biological process	1.82934	0.160519	3.63636	4.67897	1.6849	0.0965491	4.44401	4.2801	2	53	225	17160	9880
filopodium	cellular component	1.82934	0.160519	3.63636	1.22887	1.51395	0.213805	0.834591	0.726696	2	53	225	17160	30175
Rab GTPase binding	molecular function	1.82934	0.160519	3.63636	1.85664	1.84933	0.0437827	1.94047	1.02437	2	53	225	17160	17137
O-glycan processing	biological process	1.82934	0.160519	3.63636	4.11773	1.63743	0.470474	3.15886	4.38254	2	53	225	17160	16266
cellular lipid metabolic process	biological process	1.82608	0.161043	1.75	2.19122	1.79167	0.361718	2.18894	1.30993	14	786	213	16427	44255
regulation of lymphocyte proliferation	biological process	1.82593	0.161067	2.46914	1.27868	1.7927	0.701285	0.361169	0.531278	4	158	223	17055	50670
microtubule binding	molecular function	1.82593	0.161067	2.46914	2.62933	1.69338	0.126058	2.7253	1.96571	4	158	223	17055	8017
cellular response to growth factor stimulus	biological process	1.82473	0.161261	1.86916	2.85861	1.66958	0.73246	2.89621	1.64016	10	525	217	16688	71363
enzyme binding	molecular function	1.81887	0.162209	1.65153	2.68305	1.66303	0.443755	2.8563	1.76194	20	1191	207	16022	19899
positive regulation of lymphocyte proliferation	biological process	1.81206	0.163317	2.80374	1.2421	1.71492	0.812786	0.305859	0.384391	3	104	224	17109	50671
protein acetylation	biological process	1.81206	0.163317	2.80374	1.52053	1.73489	0.263633	1.41412	1.17038	3	104	224	17109	6473
regulation of actin filament length	biological process	1.81206	0.163317	2.80374	2.85027	1.73452	0.600557	2.71413	2.49245	3	104	224	17109	30832
regulation of mononuclear cell proliferation	biological process	1.81061	0.163555	2.45399	1.27868	1.7927	0.701285	0.361169	0.531278	4	159	223	17054	32944
cellular response to organic cyclic compound	biological process	1.80677	0.164184	2.25225	4.4229	1.77996	0.290726	4.50321	3.54123	5	217	222	16996	71407
biological_process	biological process	1.80492	0.164488	1.34261	2.82433	1.763	0.406629	2.63087	2.20433	195	14329	32	2884	8150
plasma membrane	cellular component	1.80377	0.164677	1.49027	3.08921	1.72246	0.511177	3.01411	2.26562	49	3239	178	13974	5886
catabolic process	biological process	1.80182	0.164999	1.57746	2.46748	1.82329	0.437111	1.98916	2.0841	28	1747	199	15466	9056
endomembrane system	cellular component	1.80111	0.165115	3.57143	3.99856	1.64128	0.198208	4.40226	2.87736	2	54	225	17159	12505
negative regulation of G-protein coupled receptor protein signaling pathway	biological process	1.80111	0.165115	3.57143	2.67641	1.93966	0.427173	2.49025	1.68631	2	54	225	17159	45744
cell death	biological process	1.79732	0.165743	1.72018	2.97544	1.6896	0.552452	2.94533	2.08237	15	857	212	16356	8219
amide binding	molecular function	1.79542	0.166057	2.43902	1.66752	1.81952	0.0444579	1.36176	1.15372	4	160	223	17053	33218
nucleolus	cellular component	1.79463	0.166189	2.02312	1.99849	1.5463	0.523199	1.74984	1.20581	7	339	220	16874	5730
RNA polymerase II core promoter proximal region sequence-specific DNA binding transcription factor activity	molecular function	1.79289	0.166479	2.77778	2.59722	1.60038	0.0658254	2.44353	2.00316	3	105	224	17108	982
positive regulation of mononuclear cell proliferation	biological process	1.79289	0.166479	2.77778	1.2421	1.71492	0.812786	0.305859	0.384391	3	105	224	17108	32946
transmembrane receptor protein tyrosine kinase signaling pathway	biological process	1.79248	0.166547	1.85529	2.5089	1.65596	0.668109	2.39491	1.49095	10	529	217	16684	7169
negative regulation of DNA recombination	biological process	1.78594	0.16764	7.14286	1.58619	1.97117	1.24842	0.325438	0.124482	1	13	226	17200	45910
erythrocyte development	biological process	1.78594	0.16764	7.14286	1.58619	1.97117	1.24842	0.325438	0.124482	1	13	226	17200	48821
icosanoid secretion	biological process	1.78594	0.16764	7.14286	4.32983	1.3095	0.544753	3.80761	4.3025	1	13	226	17200	32309
arachidonic acid secretion	biological process	1.78594	0.16764	7.14286	4.32983	1.3095	0.544753	3.80761	4.3025	1	13	226	17200	50482
GTPase inhibitor activity	molecular function	1.78594	0.16764	7.14286	2.8384	1.56206	0.862605	2.72797	2.0997	1	13	226	17200	5095
oxygen transporter activity	molecular function	1.78594	0.16764	7.14286	0.693478	1.3398	0.00338546	0.379485	0.776084	1	13	226	17200	5344
sterol transporter activity	molecular function	1.78594	0.16764	7.14286	1.07871	1.39643	0.76068	0.137257	0.645732	1	13	226	17200	15248
positive regulation of cardiac muscle hypertrophy	biological process	1.78594	0.16764	7.14286	1.08079	1.59334	0.739263	0.28948	0.245101	1	13	226	17200	10613
positive regulation of muscle hypertrophy	biological process	1.78594	0.16764	7.14286	1.08079	1.59334	0.739263	0.28948	0.245101	1	13	226	17200	14742
cellular response to interleukin-6	biological process	1.78594	0.16764	7.14286	1.08079	1.59334	0.739263	0.28948	0.245101	1	13	226	17200	71354
nucleobase biosynthetic process	biological process	1.78594	0.16764	7.14286	2.82229	3.43965	1.41725	1.39951	0.441584	1	13	226	17200	46112
regulation of Rap GTPase activity	biological process	1.78594	0.16764	7.14286	3.52236	1.49312	0.261931	3.9889	2.32763	1	13	226	17200	32317
regulation of viral entry into host cell	biological process	1.78594	0.16764	7.14286	1.07493	1.34407	0.870433	1.62657	0.604917	1	13	226	17200	46596
positive regulation of isotype switching	biological process	1.78594	0.16764	7.14286	2.15348	1.57496	0.107336	2.71139	0.779698	1	13	226	17200	45830
serotonin receptor activity	molecular function	1.78594	0.16764	7.14286	0.984628	1.61697	0.379479	0.616716	0.274699	1	13	226	17200	4993
fucosyltransferase activity	molecular function	1.78594	0.16764	7.14286	7.43575	1.84326	0.379028	7.42161	6.91046	1	13	226	17200	8417
beta-amyloid metabolic process	biological process	1.78594	0.16764	7.14286	2.32143	1.77566	0.129526	0.757881	2.89135	1	13	226	17200	50435
axolemma	cellular component	1.78594	0.16764	7.14286	0.706536	1.36697	0.0622339	0.38986	0.673101	1	13	226	17200	30673
negative regulation of alcohol biosynthetic process	biological process	1.78594	0.16764	7.14286	1.28935	1.7198	0.0520881	1.66987	0.0808539	1	13	226	17200	1902931
neurexin family protein binding	molecular function	1.78594	0.16764	7.14286	5.42715	2.08577	0.00704109	5.64233	4.52656	1	13	226	17200	42043
endoderm formation	biological process	1.78594	0.16764	7.14286	2.05224	1.69866	0.552228	2.10318	0.945939	1	13	226	17200	1706
MAP kinase phosphatase activity	molecular function	1.78594	0.16764	7.14286	2.05224	1.69866	0.552228	2.10318	0.945939	1	13	226	17200	33549
positive regulation of toll-like receptor signaling pathway	biological process	1.78594	0.16764	7.14286	8.8405	2.41561	0.0186776	8.32922	8.81269	1	13	226	17200	34123
response to interferon-beta	biological process	1.78594	0.16764	7.14286	8.8405	2.41561	0.0186776	8.32922	8.81269	1	13	226	17200	35456
phosphatidylethanolamine metabolic process	biological process	1.78594	0.16764	7.14286	2.41949	1.33833	1.04571	3.22766	0.568311	1	13	226	17200	46337
Ada2/Gcn5/Ada3 transcription activator complex	cellular component	1.78594	0.16764	7.14286	3.28393	1.59527	0.152723	2.29215	3.5694	1	13	226	17200	5671
platelet-derived growth factor receptor binding	molecular function	1.78594	0.16764	7.14286	2.25342	1.46111	0.769316	3.03679	0.494611	1	13	226	17200	5161
long term synaptic depression	biological process	1.78594	0.16764	7.14286	2.25342	1.46111	0.769316	3.03679	0.494611	1	13	226	17200	60292
dendritic spine organization	biological process	1.78594	0.16764	7.14286	2.25342	1.46111	0.769316	3.03679	0.494611	1	13	226	17200	97061
MAP kinase activity	molecular function	1.78594	0.16764	7.14286	2.97125	1.43624	0.975785	3.70875	1.18487	1	13	226	17200	4707
endoplasmic reticulum part	cellular component	1.77921	0.168771	1.69671	3.67458	1.73387	0.25997	3.72398	2.88395	16	927	211	16286	44432
embryonic organ development	biological process	1.77396	0.16966	2.75229	3.77468	1.82633	0.110998	2.97112	3.7873	3	106	224	17107	48568
positive regulation of DNA metabolic process	biological process	1.77396	0.16966	2.75229	2.34397	1.53389	0.252587	2.68254	1.20064	3	106	224	17107	51054
regulation of lipid biosynthetic process	biological process	1.77396	0.16966	2.75229	2.34388	1.96898	0.250622	2.25676	1.26388	3	106	224	17107	46890
cytoplasmic mRNA processing body	cellular component	1.77352	0.169734	3.50877	2.12707	1.43027	0.162966	2.5707	1.18847	2	55	225	17158	932
positive regulation of osteoblast differentiation	biological process	1.77352	0.169734	3.50877	1.5313	1.65191	0.676433	0.826526	0.69733	2	55	225	17158	45669
hormone binding	molecular function	1.77352	0.169734	3.50877	2.85213	1.84165	0.117898	1.5349	3.22396	2	55	225	17158	42562
proteasome complex	cellular component	1.77352	0.169734	3.50877	1.53161	1.88639	0.598684	0.885573	1.90346	2	55	225	17158	502
death	biological process	1.77237	0.16993	1.71233	2.97544	1.6896	0.552452	2.94533	2.08237	15	861	212	16352	16265
lipid catabolic process	biological process	1.76861	0.17057	2.22222	1.74275	1.76224	0.24352	1.80518	0.782135	5	220	222	16993	16042
lipid transport	biological process	1.76549	0.171103	2.40964	3.65538	1.54554	0.602245	3.47878	2.92206	4	162	223	17051	6869
response to peptide hormone	biological process	1.7646	0.171256	2.00573	2.97947	1.6328	0.475189	2.82834	2.23989	7	342	220	16871	43434
regulation of cell morphogenesis involved in differentiation	biological process	1.75608	0.17272	2.21239	2.67476	1.62528	0.49845	3.06968	1.63516	5	221	222	16992	10769
response to inorganic substance	biological process	1.7547	0.172959	2	2.39042	1.5463	0.523302	2.08374	1.76908	7	343	220	16870	10035
ATPase activity	molecular function	1.7547	0.172959	2	3.04437	1.59263	0.30796	2.03874	3.24017	7	343	220	16870	16887
purine ribonucleoside catabolic process	biological process	1.74766	0.174181	2.08333	3.10722	1.81726	0.337176	2.17395	2.89563	6	282	221	16931	46130
purine nucleoside catabolic process	biological process	1.74766	0.174181	2.08333	3.10722	1.81726	0.337176	2.17395	2.89563	6	282	221	16931	6152
positive regulation of organelle organization	biological process	1.74766	0.174181	2.08333	2.36908	1.4922	0.43524	2.82618	1.16951	6	282	221	16931	10638
positive regulation of B cell activation	biological process	1.74655	0.174375	3.44828	2.08257	1.62448	0.249971	2.41314	0.697796	2	56	225	17157	50871
pigment metabolic process	biological process	1.74655	0.174375	3.44828	4.25599	2.73903	0.790637	3.54704	2.63708	2	56	225	17157	42440
cholesterol homeostasis	biological process	1.74655	0.174375	3.44828	3.08204	1.43977	0.43085	2.67036	2.52463	2	56	225	17157	42632
chloride transport	biological process	1.74655	0.174375	3.44828	3.69366	1.49238	0.813834	4.25017	2.21048	2	56	225	17157	6821
response to osmotic stress	biological process	1.74655	0.174375	3.44828	6.5635	2.16293	0.0694671	6.54681	5.96442	2	56	225	17157	6970
muscle tissue morphogenesis	biological process	1.74655	0.174375	3.44828	3.58273	1.63576	0.546126	4.15345	2.11546	2	56	225	17157	60415
positive regulation of leukocyte proliferation	biological process	1.73686	0.176073	2.7027	1.2421	1.71492	0.812786	0.305859	0.384391	3	108	224	17105	70665
muscle cell differentiation	biological process	1.73686	0.176073	2.7027	3.5871	1.58107	0.733744	4.19235	2.04206	3	108	224	17105	42692
Golgi apparatus part	cellular component	1.73642	0.17615	1.7673	3.31688	1.94153	0.319223	2.94028	2.79261	12	667	215	16546	44431
regulation of leukocyte proliferation	biological process	1.73613	0.176201	2.38095	1.27868	1.7927	0.701285	0.361169	0.531278	4	164	223	17049	70663
tissue morphogenesis	biological process	1.73506	0.176389	1.98864	2.99532	1.58724	0.204913	3.03764	2.31829	7	345	220	16868	48729
regulation of cell morphogenesis	biological process	1.73506	0.176389	1.98864	2.52936	1.63943	0.497621	2.70181	1.61386	7	345	220	16868	22604
negative regulation of cell cycle process	biological process	1.73132	0.177051	2.19298	2.50771	1.58986	0.664455	2.62582	1.3656	5	223	222	16990	10948
regulation of inflammatory response	biological process	1.73132	0.177051	2.19298	1.87169	1.88872	0.611266	1.49209	0.808864	5	223	222	16990	50727
purine-containing compound metabolic process	biological process	1.72461	0.178242	1.86722	3.42259	1.8043	0.308557	2.70652	3.07965	9	473	218	16740	72521
regulation of cell cycle	biological process	1.72453	0.178256	1.73797	2.85851	1.7253	0.56008	2.95321	1.79825	13	735	214	16478	51726
positive regulation of signal transduction by p53 class mediator	biological process	1.72327	0.178482	6.66667	3.16012	1.92441	0.00430427	3.59533	1.76365	1	14	226	17199	1901798
negative regulation of neural precursor cell proliferation	biological process	1.72327	0.178482	6.66667	2.79821	1.62331	0.0587545	1.51393	3.27608	1	14	226	17199	2000178
positive regulation of calcium ion transmembrane transporter activity	biological process	1.72327	0.178482	6.66667	5.44102	2.13983	0.446354	5.79136	4.32129	1	14	226	17199	1901021
cofactor catabolic process	biological process	1.72327	0.178482	6.66667	5.92863	1.92163	0.0595861	6.0525	5.19848	1	14	226	17199	51187
retina layer formation	biological process	1.72327	0.178482	6.66667	4.35805	1.39832	0.0935023	4.53362	3.61369	1	14	226	17199	10842
negative regulation of reactive oxygen species metabolic process	biological process	1.72327	0.178482	6.66667	4.35805	1.39832	0.0935023	4.53362	3.61369	1	14	226	17199	2000378
mast cell activation	biological process	1.72327	0.178482	6.66667	2.8384	1.56206	0.862605	2.72797	2.0997	1	14	226	17199	45576
regulation of transcription from RNA polymerase I promoter	biological process	1.72327	0.178482	6.66667	2.01355	1.31101	0.939722	1.74734	1.37651	1	14	226	17199	6356
methionine biosynthetic process	biological process	1.72327	0.178482	6.66667	4.0504	1.55317	0.168075	4.41721	2.99924	1	14	226	17199	9086
acyl-CoA dehydrogenase activity	molecular function	1.72327	0.178482	6.66667	1.34832	1.90186	0.800028	0.491175	0.24536	1	14	226	17199	3995
microtubule nucleation	biological process	1.72327	0.178482	6.66667	7.43575	1.84326	0.379028	7.42161	6.91046	1	14	226	17199	7020
endocytic recycling	biological process	1.72327	0.178482	6.66667	2.24551	1.39097	0.00168878	2.70555	1.14031	1	14	226	17199	32456
regulation of actin nucleation	biological process	1.72327	0.178482	6.66667	2.88249	1.7135	0.276392	1.79681	3.14004	1	14	226	17199	51125
voltage-gated chloride channel activity	molecular function	1.72327	0.178482	6.66667	5.86089	1.66082	0.32798	5.87444	5.2873	1	14	226	17199	5247
positive regulation of defense response to virus by host	biological process	1.72327	0.178482	6.66667	2.51107	2.67443	1.11238	0.450067	2.0372	1	14	226	17199	2230
oligosaccharide biosynthetic process	biological process	1.72327	0.178482	6.66667	7.01956	2.1338	0.980535	7.25162	6.13651	1	14	226	17199	9312
inner ear receptor cell differentiation	biological process	1.72327	0.178482	6.66667	1.28935	1.7198	0.0520881	1.66987	0.0808539	1	14	226	17199	60113
transforming growth factor beta binding	molecular function	1.72327	0.178482	6.66667	6.03635	2.23764	0.0481284	6.19698	5.21962	1	14	226	17199	50431
embryonic heart tube development	biological process	1.72327	0.178482	6.66667	2.91912	1.80039	0.32866	3.53392	1.28438	1	14	226	17199	35050
regulation of transcription initiation from RNA polymerase II promoter	biological process	1.72327	0.178482	6.66667	3.13729	1.40901	1.58053	2.71187	2.56427	1	14	226	17199	60260
phospholipid-translocating ATPase activity	molecular function	1.72327	0.178482	6.66667	4.12763	1.99313	1.00253	4.7668	2.33649	1	14	226	17199	4012
drug transmembrane transporter activity	molecular function	1.72327	0.178482	6.66667	1.00539	1.55004	0.0448204	0.195377	1.30504	1	14	226	17199	15238
lymph node development	biological process	1.72327	0.178482	6.66667	6.26234	2.68048	0.45338	6.57714	5.16285	1	14	226	17199	48535
acylglycerol O-acyltransferase activity	molecular function	1.72327	0.178482	6.66667	1.69174	1.32036	0.227767	0.452068	2.32939	1	14	226	17199	16411
histone H4-K5 acetylation	biological process	1.72327	0.178482	6.66667	1.21497	1.82927	0.289365	1.52593	0.540772	1	14	226	17199	43981
histone H4-K8 acetylation	biological process	1.72327	0.178482	6.66667	1.21497	1.82927	0.289365	1.52593	0.540772	1	14	226	17199	43982
negative regulation of cell cycle arrest	biological process	1.72327	0.178482	6.66667	3.41942	1.31287	0.252767	3.58636	2.69125	1	14	226	17199	71157
brain morphogenesis	biological process	1.72327	0.178482	6.66667	2.25342	1.46111	0.769316	3.03679	0.494611	1	14	226	17199	48854
neuron projection extension involved in neuron projection guidance	biological process	1.72327	0.178482	6.66667	4.1815	1.8006	0.223839	4.59184	2.98412	1	14	226	17199	1902284
axon extension involved in axon guidance	biological process	1.72327	0.178482	6.66667	4.1815	1.8006	0.223839	4.59184	2.98412	1	14	226	17199	48846
SWI/SNF complex	cellular component	1.72327	0.178482	6.66667	0.862896	1.31559	0.257136	0.0123087	0.923757	1	14	226	17199	16514
cardiac myofibril assembly	biological process	1.72327	0.178482	6.66667	3.57346	1.70174	0.593593	4.16912	2.02655	1	14	226	17199	55003
ectodermal placode formation	biological process	1.72327	0.178482	6.66667	3.57346	1.70174	0.593593	4.16912	2.02655	1	14	226	17199	60788
regulation of angiogenesis	biological process	1.72166	0.17877	2.36686	1.68839	1.56485	0.240967	1.53879	1.53371	4	165	223	17048	45765
monocarboxylic acid binding	molecular function	1.72017	0.179036	3.38983	1.35628	1.72866	0.0450797	1.51302	0.456038	2	57	225	17156	33293
sterol homeostasis	biological process	1.72017	0.179036	3.38983	3.08204	1.43977	0.43085	2.67036	2.52463	2	57	225	17156	55092
glycosaminoglycan catabolic process	biological process	1.72017	0.179036	3.38983	2.86195	1.47297	0.35384	3.03023	1.80194	2	57	225	17156	6027
regulation of skeletal muscle tissue development	biological process	1.72017	0.179036	3.38983	3.58427	1.59652	0.790254	4.2064	1.99182	2	57	225	17156	48641
small ribosomal subunit	cellular component	1.72017	0.179036	3.38983	1.87015	1.37393	0.367208	2.43506	0.804721	2	57	225	17156	15935
cellular response to DNA damage stimulus	biological process	1.70936	0.180981	1.78571	3.12929	1.56401	0.363344	2.54076	2.82793	11	605	216	16608	6974
leukocyte activation	biological process	1.70601	0.181588	1.97183	4.38439	1.70104	0.516588	4.23779	3.74815	7	348	220	16865	45321
regulation of homeostatic process	biological process	1.70455	0.181855	2.05479	4.06088	1.74945	0.517696	4.22463	3.08576	6	286	221	16927	32844
growth factor receptor binding	molecular function	1.70071	0.182553	2.65487	1.43423	1.64222	0.772354	0.88966	0.426574	3	110	224	17103	70851
regulation of actin filament-based process	biological process	1.69486	0.183625	2.1645	3.2831	1.6358	0.471831	3.55592	2.31417	5	226	222	16987	32970
transferase activity, transferring acyl groups	molecular function	1.69486	0.183625	2.1645	2.19718	1.39704	0.153441	1.78663	1.96957	5	226	222	16987	16746
regulation of protein depolymerization	biological process	1.69436	0.183716	3.33333	5.8843	2.07393	0.431392	6.15363	4.89666	2	58	225	17155	1901879
positive regulation of T cell differentiation	biological process	1.69436	0.183716	3.33333	1.83579	2.39774	0.392312	0.612043	1.6208	2	58	225	17155	45582
cellular response to steroid hormone stimulus	biological process	1.69436	0.183716	3.33333	3.55753	1.81703	0.404404	3.16712	2.93268	2	58	225	17155	71383
epithelial cell differentiation	biological process	1.69393	0.183795	2.04778	2.11742	1.68707	0.225821	2.46387	0.962608	6	287	221	16926	30855
response to growth factor	biological process	1.69121	0.184296	1.81159	2.85861	1.66958	0.73246	2.89621	1.64016	10	542	217	16671	70848
negative regulation of intracellular signal transduction	biological process	1.6834	0.185742	2.04082	2.54898	1.5714	0.774281	2.5995	1.52496	6	288	221	16925	1902532
response to organic substance	biological process	1.67791	0.186764	1.5311	2.63168	1.72062	0.505547	2.47813	1.69586	32	2058	195	15155	10033
regulation of alpha-beta T cell activation	biological process	1.66911	0.188414	3.27869	2.04863	2.3228	1.1804	0.387752	1.08084	2	59	225	17154	46634
fatty acid catabolic process	biological process	1.66911	0.188414	3.27869	1.19019	1.77119	0.101203	1.27201	0.218937	2	59	225	17154	9062
microtubule organizing center organization	biological process	1.66911	0.188414	3.27869	3.21481	1.51443	0.874906	3.3811	3.04487	2	59	225	17154	31023
recycling endosome	cellular component	1.66911	0.188414	3.27869	2.5857	1.46569	0.548254	2.62722	1.76069	2	59	225	17154	55037
negative regulation of lipid metabolic process	biological process	1.66911	0.188414	3.27869	2.203	1.71257	0.26869	2.66957	0.859134	2	59	225	17154	45833
protein complex binding	molecular function	1.66813	0.1886	1.74165	2.37087	1.60206	0.294993	2.2726	1.74373	12	677	215	16536	32403
cell cortex	cellular component	1.6655	0.189097	2.6087	2.55075	1.80856	0.11639	1.88611	2.42865	3	112	224	17101	5938
regulation of megakaryocyte differentiation	biological process	1.66503	0.189185	6.25	2.79821	1.62331	0.0587545	1.51393	3.27608	1	15	226	17198	45652
regulation of cardiac muscle contraction by regulation of the release of sequestered calcium ion	biological process	1.66503	0.189185	6.25	5.44102	2.13983	0.446354	5.79136	4.32129	1	15	226	17198	10881
negative regulation of epithelial to mesenchymal transition	biological process	1.66503	0.189185	6.25	1.04375	1.77543	0.0530302	0.992171	0.646724	1	15	226	17198	10719
fatty acid derivative transport	biological process	1.66503	0.189185	6.25	4.32983	1.3095	0.544753	3.80761	4.3025	1	15	226	17198	1901571
phosphatidylinositol acyl-chain remodeling	biological process	1.66503	0.189185	6.25	4.32983	1.3095	0.544753	3.80761	4.3025	1	15	226	17198	36149
icosanoid transport	biological process	1.66503	0.189185	6.25	4.32983	1.3095	0.544753	3.80761	4.3025	1	15	226	17198	71715
entry into host cell	biological process	1.66503	0.189185	6.25	1.49465	1.56839	0.895612	0.296113	2.22292	1	15	226	17198	30260
entry into host	biological process	1.66503	0.189185	6.25	1.49465	1.56839	0.895612	0.296113	2.22292	1	15	226	17198	44409
entry into cell of other organism involved in symbiotic interaction	biological process	1.66503	0.189185	6.25	1.49465	1.56839	0.895612	0.296113	2.22292	1	15	226	17198	51806
entry into other organism involved in symbiotic interaction	biological process	1.66503	0.189185	6.25	1.49465	1.56839	0.895612	0.296113	2.22292	1	15	226	17198	51828
movement in host environment	biological process	1.66503	0.189185	6.25	1.49465	1.56839	0.895612	0.296113	2.22292	1	15	226	17198	52126
movement in environment of other organism involved in symbiotic interaction	biological process	1.66503	0.189185	6.25	1.49465	1.56839	0.895612	0.296113	2.22292	1	15	226	17198	52192
DNA-directed RNA polymerase II, core complex	cellular component	1.66503	0.189185	6.25	1.06777	1.57887	0.0740679	0.174307	1.41772	1	15	226	17198	5665
lymphocyte apoptotic process	biological process	1.66503	0.189185	6.25	5.88971	2.65133	0.323386	6.04086	4.98984	1	15	226	17198	70227
oxidoreductase activity, acting on the CH-NH group of donors, NAD or NADP as acceptor	molecular function	1.66503	0.189185	6.25	4.0504	1.55317	0.168075	4.41721	2.99924	1	15	226	17198	16646
pteridine-containing compound biosynthetic process	biological process	1.66503	0.189185	6.25	4.0504	1.55317	0.168075	4.41721	2.99924	1	15	226	17198	42559
production of molecular mediator of immune response	biological process	1.66503	0.189185	6.25	2.15348	1.57496	0.107336	2.71139	0.779698	1	15	226	17198	2440
positive regulation of DNA recombination	biological process	1.66503	0.189185	6.25	2.15348	1.57496	0.107336	2.71139	0.779698	1	15	226	17198	45911
SMN-Sm protein complex	cellular component	1.66503	0.189185	6.25	3.0483	3.25103	0.160283	0.192688	3.28761	1	15	226	17198	34719
positive regulation of protein oligomerization	biological process	1.66503	0.189185	6.25	2.32143	1.77566	0.129526	0.757881	2.89135	1	15	226	17198	32461
multicellular organismal aging	biological process	1.66503	0.189185	6.25	0.706536	1.36697	0.0622339	0.38986	0.673101	1	15	226	17198	10259
L-glutamate transport	biological process	1.66503	0.189185	6.25	0.706536	1.36697	0.0622339	0.38986	0.673101	1	15	226	17198	15813
hair cell differentiation	biological process	1.66503	0.189185	6.25	1.28935	1.7198	0.0520881	1.66987	0.0808539	1	15	226	17198	35315
plasma lipoprotein particle assembly	biological process	1.66503	0.189185	6.25	5.08537	1.48311	0.10102	5.20346	4.40352	1	15	226	17198	34377
cellular glucuronidation	biological process	1.66503	0.189185	6.25	0.929633	1.56704	0.280027	0.628103	1.14903	1	15	226	17198	52695
nucleotide-sugar biosynthetic process	biological process	1.66503	0.189185	6.25	0.929633	1.56704	0.280027	0.628103	1.14903	1	15	226	17198	9226
positive regulation of natural killer cell mediated cytotoxicity	biological process	1.66503	0.189185	6.25	3.09598	1.57776	1.3681	2.50972	2.69128	1	15	226	17198	45954
preribosome	cellular component	1.66503	0.189185	6.25	1.06396	1.35464	0.624234	0.190568	0.820799	1	15	226	17198	30684
regulation of interferon-alpha production	biological process	1.66503	0.189185	6.25	8.8405	2.41561	0.0186776	8.32922	8.81269	1	15	226	17198	32647
regulation of interferon-gamma biosynthetic process	biological process	1.66503	0.189185	6.25	8.8405	2.41561	0.0186776	8.32922	8.81269	1	15	226	17198	45072
cellular response to dsRNA	biological process	1.66503	0.189185	6.25	8.8405	2.41561	0.0186776	8.32922	8.81269	1	15	226	17198	71359
14-3-3 protein binding	molecular function	1.66503	0.189185	6.25	1.10434	1.35001	1.12284	1.36084	1.11207	1	15	226	17198	71889
phosphatidylinositol dephosphorylation	biological process	1.66503	0.189185	6.25	2.25342	1.46111	0.769316	3.03679	0.494611	1	15	226	17198	46856
inositol phosphate phosphatase activity	molecular function	1.66503	0.189185	6.25	2.25342	1.46111	0.769316	3.03679	0.494611	1	15	226	17198	52745
trophectodermal cell differentiation	biological process	1.66503	0.189185	6.25	4.1815	1.8006	0.223839	4.59184	2.98412	1	15	226	17198	1829
vitamin D receptor binding	molecular function	1.66503	0.189185	6.25	3.60128	1.5038	0.451192	4.1221	2.29328	1	15	226	17198	42809
positive regulation of organ growth	biological process	1.66503	0.189185	6.25	3.57346	1.70174	0.593593	4.16912	2.02655	1	15	226	17198	46622
developmental process	biological process	1.6554	0.191015	1.44753	2.4908	1.70973	0.433419	2.34373	1.95599	60	4085	167	13128	32502
ribonucleoside catabolic process	biological process	1.65216	0.191635	2.0202	3.10722	1.81726	0.337176	2.17395	2.89563	6	291	221	16922	42454
nuclear chromosome part	cellular component	1.65216	0.191635	2.0202	4.53692	1.57797	0.303767	4.53555	3.86454	6	291	221	16922	44454
regulation of peptide hormone secretion	biological process	1.65131	0.191799	2.29885	3.30178	1.6228	0.638747	3.66148	2.0431	4	170	223	17043	90276
small GTPase binding	molecular function	1.65131	0.191799	2.29885	2.46181	1.64227	0.592186	2.42083	1.67943	4	170	223	17043	31267
locomotory behavior	biological process	1.65131	0.191799	2.29885	2.06872	1.64512	0.706594	2.22579	0.676798	4	170	223	17043	7626
Rho GTPase binding	molecular function	1.6444	0.193128	3.22581	2.72117	1.55353	0.827216	2.6267	1.96017	2	60	225	17153	17048
cargo receptor activity	molecular function	1.6444	0.193128	3.22581	2.42682	1.44259	0.55623	2.99514	1.34507	2	60	225	17153	38024
regulation of multicellular organismal process	biological process	1.64367	0.19327	1.53453	2.96293	1.7362	0.45784	2.94292	2.00492	30	1925	197	15288	51239
multicellular organismal reproductive process	biological process	1.63607	0.194744	1.82556	2.23083	1.81287	0.490587	2.13517	1.3529	9	484	218	16729	48609
regulation of T cell proliferation	biological process	1.63117	0.1957	2.5641	1.25502	1.77897	0.659198	0.363917	0.56257	3	114	224	17099	42129
hydrolase activity, acting on carbon-nitrogen (but not peptide) bonds	molecular function	1.63117	0.1957	2.5641	3.91145	2.46392	0.733233	3.39722	2.30465	3	114	224	17099	16810
single-organism biosynthetic process	biological process	1.62546	0.196821	1.63619	3.0698	2.0364	0.655522	2.78673	1.93831	17	1022	210	16191	44711
steroid metabolic process	biological process	1.62437	0.197036	2.1097	2.60327	1.50849	0.26019	2.74169	1.68244	5	232	222	16981	8202
positive regulation of innate immune response	biological process	1.62408	0.197093	2.27273	2.76018	1.69381	1.10666	2.32477	1.46334	4	172	223	17041	45089
single-organism transport	biological process	1.62398	0.197112	1.50439	2.8489	1.72148	0.496152	2.72092	2.25207	36	2357	191	14856	44765
regulation of reactive oxygen species metabolic process	biological process	1.62021	0.197858	3.1746	3.43352	1.4236	0.681691	3.98371	1.99448	2	61	225	17152	2000377
regulation of anion transport	biological process	1.62021	0.197858	3.1746	5.45061	1.52024	0.0616453	5.56124	4.7773	2	61	225	17152	44070
heterochromatin	cellular component	1.62021	0.197858	3.1746	5.62845	1.71677	0.487576	5.79647	4.78937	2	61	225	17152	792
membrane region	cellular component	1.61834	0.198227	1.62162	3.52074	1.6813	0.286544	3.51329	2.84041	18	1092	209	16121	98589
zinc ion binding	molecular function	1.61793	0.198309	1.61017	2.0204	1.62749	0.240626	1.6661	1.69699	19	1161	208	16052	8270
regulation of lymphocyte differentiation	biological process	1.61434	0.199022	2.54237	1.77339	2.2911	0.606338	0.540392	1.24672	3	115	224	17098	45619
synaptic transmission	biological process	1.61344	0.199202	1.86047	2.58933	1.61503	0.35237	2.88218	1.52811	8	422	219	16791	7268
regulation of cardiac muscle contraction by calcium ion signaling	biological process	1.6107	0.199748	5.88235	5.44102	2.13983	0.446354	5.79136	4.32129	1	16	226	17197	10882
TBP-class protein binding	molecular function	1.6107	0.199748	5.88235	2.17231	1.55913	0.0633757	2.69904	0.852846	1	16	226	17197	17025
phosphatidylglycerol acyl-chain remodeling	biological process	1.6107	0.199748	5.88235	4.32983	1.3095	0.544753	3.80761	4.3025	1	16	226	17197	36148
phosphatidylserine acyl-chain remodeling	biological process	1.6107	0.199748	5.88235	4.32983	1.3095	0.544753	3.80761	4.3025	1	16	226	17197	36150
negative regulation of response to extracellular stimulus	biological process	1.6107	0.199748	5.88235	1.07871	1.39643	0.76068	0.137257	0.645732	1	16	226	17197	32105
negative regulation of response to nutrient levels	biological process	1.6107	0.199748	5.88235	1.07871	1.39643	0.76068	0.137257	0.645732	1	16	226	17197	32108
tetrahydrofolate metabolic process	biological process	1.6107	0.199748	5.88235	4.0504	1.55317	0.168075	4.41721	2.99924	1	16	226	17197	46653
neurotransmitter binding	molecular function	1.6107	0.199748	5.88235	2.32143	1.77566	0.129526	0.757881	2.89135	1	16	226	17197	42165
post-anal tail morphogenesis	biological process	1.6107	0.199748	5.88235	1.2352	1.54358	0.111827	0.0993724	1.52309	1	16	226	17197	36342
acidic amino acid transport	biological process	1.6107	0.199748	5.88235	0.706536	1.36697	0.0622339	0.38986	0.673101	1	16	226	17197	15800
telencephalon development	biological process	1.6107	0.199748	5.88235	0.706536	1.36697	0.0622339	0.38986	0.673101	1	16	226	17197	21537
synaptic transmission, cholinergic	biological process	1.6107	0.199748	5.88235	2.63185	1.54456	0.121975	2.98426	1.54659	1	16	226	17197	7271
regulation of lipopolysaccharide-mediated signaling pathway	biological process	1.6107	0.199748	5.88235	6.9684	1.5861	0.250367	6.92426	6.48526	1	16	226	17197	31664
regulation of cell fate specification	biological process	1.6107	0.199748	5.88235	1.28935	1.7198	0.0520881	1.66987	0.0808539	1	16	226	17197	42659
transmembrane receptor protein serine/threonine kinase activity	molecular function	1.6107	0.199748	5.88235	6.03635	2.23764	0.0481284	6.19698	5.21962	1	16	226	17197	4675
transforming growth factor beta-activated receptor activity	molecular function	1.6107	0.199748	5.88235	6.03635	2.23764	0.0481284	6.19698	5.21962	1	16	226	17197	5024
regulation of DNA-templated transcription, initiation	biological process	1.6107	0.199748	5.88235	3.13729	1.40901	1.58053	2.71187	2.56427	1	16	226	17197	2000142
glucuronate metabolic process	biological process	1.6107	0.199748	5.88235	0.929633	1.56704	0.280027	0.628103	1.14903	1	16	226	17197	19585
uronic acid metabolic process	biological process	1.6107	0.199748	5.88235	0.929633	1.56704	0.280027	0.628103	1.14903	1	16	226	17197	6063
regulation of protein ubiquitination involved in ubiquitin-dependent protein catabolic process	biological process	1.6107	0.199748	5.88235	2.25342	1.46111	0.769316	3.03679	0.494611	1	16	226	17197	2000058
polyol catabolic process	biological process	1.6107	0.199748	5.88235	2.25342	1.46111	0.769316	3.03679	0.494611	1	16	226	17197	46174
phospholipid dephosphorylation	biological process	1.6107	0.199748	5.88235	2.25342	1.46111	0.769316	3.03679	0.494611	1	16	226	17197	46839
cardiac muscle tissue development	biological process	1.6107	0.199748	5.88235	2.25342	1.46111	0.769316	3.03679	0.494611	1	16	226	17197	48738
glandular epithelial cell differentiation	biological process	1.6107	0.199748	5.88235	3.60128	1.5038	0.451192	4.1221	2.29328	1	16	226	17197	2067
MAP kinase kinase activity	molecular function	1.6107	0.199748	5.88235	2.97125	1.43624	0.975785	3.70875	1.18487	1	16	226	17197	4708
segment specification	biological process	1.6107	0.199748	5.88235	6.85926	1.45659	1.65478	7.11264	5.9528	1	16	226	17197	7379
brain development	biological process	1.61065	0.199757	2.25989	1.85125	1.90309	0.660641	1.52944	1.93173	4	173	223	17040	7420
cellular carbohydrate metabolic process	biological process	1.61065	0.199757	2.25989	1.35201	1.62639	0.856627	0.728561	0.301029	4	173	223	17040	44262
ribonucleotide binding	molecular function	1.60155	0.201583	1.53677	2.85753	1.62568	0.371144	2.5684	2.36962	28	1794	199	15419	32553
lipid metabolic process	biological process	1.59879	0.20214	1.62835	2.15963	1.77266	0.354167	2.16082	1.27817	17	1027	210	16186	6629
regulation of bone mineralization	biological process	1.59652	0.202601	3.125	4.91748	1.67809	0.0783777	5.08808	4.149	2	62	225	17151	30500
receptor metabolic process	biological process	1.59652	0.202601	3.125	1.71585	1.89152	0.398036	0.407274	1.78158	2	62	225	17151	43112
negative regulation of protein processing	biological process	1.59652	0.202601	3.125	2.45729	2.02888	0.303981	0.867592	2.80513	2	62	225	17151	10955
thiolester hydrolase activity	molecular function	1.59652	0.202601	3.125	6.36252	1.84332	0.308045	6.45466	5.69226	2	62	225	17151	16790
positive regulation of catalytic activity	biological process	1.5959	0.202725	1.64103	3.29837	1.69512	0.689124	3.44141	2.11104	16	959	211	16254	43085
gamete generation	biological process	1.58554	0.204838	1.90217	2.16234	1.87784	0.452644	1.91175	1.43073	7	361	220	16852	7276
regulation of peptide secretion	biological process	1.58417	0.205118	2.23464	3.30178	1.6228	0.638747	3.66148	2.0431	4	175	223	17038	2791
cellular developmental process	biological process	1.58148	0.20567	1.513	2.44794	1.60482	0.382607	2.40579	1.73677	32	2083	195	15130	48869
second-messenger-mediated signaling	biological process	1.5813	0.205708	2.5	4.51262	1.91592	0.389977	4.82936	3.40969	3	117	224	17096	19932
cell-cell signaling	biological process	1.57648	0.206701	1.70697	2.48312	1.6437	0.32624	2.6337	1.61038	12	691	215	16522	7267
interferon-gamma-mediated signaling pathway	biological process	1.57331	0.207358	3.07692	2.95046	1.70861	0.178092	2.86125	2.30036	2	63	225	17150	60333
toll-like receptor 5 signaling pathway	biological process	1.57331	0.207358	3.07692	2.08499	1.64485	1.16317	1.68734	0.482817	2	63	225	17150	34146
toll-like receptor 10 signaling pathway	biological process	1.57331	0.207358	3.07692	2.08499	1.64485	1.16317	1.68734	0.482817	2	63	225	17150	34166
histone methyltransferase complex	cellular component	1.57331	0.207358	3.07692	4.43694	1.58786	0.573271	4.86562	3.18933	2	63	225	17150	35097
ribonucleoprotein complex binding	molecular function	1.57331	0.207358	3.07692	1.83772	1.9085	0.624641	0.0659633	2.23517	2	63	225	17150	43021
carbohydrate derivative catabolic process	biological process	1.5722	0.207587	1.83908	3.08451	1.78538	0.338719	2.25324	2.79436	8	427	219	16786	1901136
positive regulation of defense response	biological process	1.56799	0.208464	2.06612	2.03001	1.65013	0.946922	1.43986	0.93367	5	237	222	16976	31349
regulation of innate immune response	biological process	1.56799	0.208464	2.06612	2.9774	1.62774	0.950779	2.69639	1.73125	5	237	222	16976	45088
extrinsic component of membrane	cellular component	1.56509	0.20907	2.47934	2.1617	1.67928	0.140996	1.46112	2.06442	3	118	224	17095	19898
toll-like receptor signaling pathway	biological process	1.56509	0.20907	2.47934	2.69912	1.71491	1.05912	2.29115	1.24008	3	118	224	17095	2224
Ras guanyl-nucleotide exchange factor activity	molecular function	1.56509	0.20907	2.47934	2.00831	1.48632	0.190878	2.37743	1.04974	3	118	224	17095	5088
columnar/cuboidal epithelial cell development	biological process	1.55982	0.210174	5.55556	3.30513	1.3421	0.2166	3.50765	2.5259	1	17	226	17196	2066
retinal ganglion cell axon guidance	biological process	1.55982	0.210174	5.55556	3.46338	1.48685	0.782482	3.39491	2.84162	1	17	226	17196	31290
neural crest cell development	biological process	1.55982	0.210174	5.55556	4.35805	1.39832	0.0935023	4.53362	3.61369	1	17	226	17196	14032
response to interleukin-6	biological process	1.55982	0.210174	5.55556	1.08079	1.59334	0.739263	0.28948	0.245101	1	17	226	17196	70741
axonal fasciculation	biological process	1.55982	0.210174	5.55556	3.35855	2.3577	0.535982	4.03573	1.19445	1	17	226	17196	7413
microvillus membrane	cellular component	1.55982	0.210174	5.55556	1.07595	1.52623	0.241437	0.0139183	1.15669	1	17	226	17196	31528
methionine metabolic process	biological process	1.55982	0.210174	5.55556	4.0504	1.55317	0.168075	4.41721	2.99924	1	17	226	17196	6555
immunoglobulin binding	molecular function	1.55982	0.210174	5.55556	3.0989	1.60053	0.33594	3.66966	1.67179	1	17	226	17196	19865
AU-rich element binding	molecular function	1.55982	0.210174	5.55556	5.98299	1.70584	0.0980151	6.12453	5.2574	1	17	226	17196	17091
cortical actin cytoskeleton organization	biological process	1.55982	0.210174	5.55556	2.24551	1.39097	0.00168878	2.70555	1.14031	1	17	226	17196	30866
cilium or flagellum-dependent cell motility	biological process	1.55982	0.210174	5.55556	1.51332	1.36423	0.108788	2.08184	0.346031	1	17	226	17196	1539
organellar small ribosomal subunit	cellular component	1.55982	0.210174	5.55556	1.30711	1.34836	0.915488	2.02934	0.301342	1	17	226	17196	314
mitochondrial small ribosomal subunit	cellular component	1.55982	0.210174	5.55556	1.30711	1.34836	0.915488	2.02934	0.301342	1	17	226	17196	5763
intestinal absorption	biological process	1.55982	0.210174	5.55556	5.08537	1.48311	0.10102	5.20346	4.40352	1	17	226	17196	50892
protein-lipid complex assembly	biological process	1.55982	0.210174	5.55556	5.08537	1.48311	0.10102	5.20346	4.40352	1	17	226	17196	65005
positive regulation of natural killer cell mediated immunity	biological process	1.55982	0.210174	5.55556	3.09598	1.57776	1.3681	2.50972	2.69128	1	17	226	17196	2717
lipase inhibitor activity	molecular function	1.55982	0.210174	5.55556	3.23904	1.5584	0.182048	1.99323	3.72181	1	17	226	17196	55102
translation regulator activity, nucleic acid binding	molecular function	1.55982	0.210174	5.55556	2.22461	2.18543	0.624845	0.00366085	2.94235	1	17	226	17196	90079
activation of NF-kappaB-inducing kinase activity	biological process	1.55982	0.210174	5.55556	8.8405	2.41561	0.0186776	8.32922	8.81269	1	17	226	17196	7250
neutrophil activation	biological process	1.55982	0.210174	5.55556	5.56019	1.63591	0.287689	5.68677	4.84454	1	17	226	17196	42119
protein-DNA complex disassembly	biological process	1.55982	0.210174	5.55556	0.862896	1.31559	0.257136	0.0123087	0.923757	1	17	226	17196	32986
nucleosome disassembly	biological process	1.55982	0.210174	5.55556	0.862896	1.31559	0.257136	0.0123087	0.923757	1	17	226	17196	6337
BAF-type complex	cellular component	1.55982	0.210174	5.55556	0.862896	1.31559	0.257136	0.0123087	0.923757	1	17	226	17196	90544
regulation of peptide transport	biological process	1.55817	0.21052	2.20994	3.30178	1.6228	0.638747	3.66148	2.0431	4	177	223	17036	90087
cellular response to cytokine stimulus	biological process	1.556	0.210979	1.83066	1.96664	1.82602	0.646496	1.51329	0.848873	8	429	219	16784	71345
perinuclear region of cytoplasm	cellular component	1.55175	0.211877	1.78571	3.78682	1.86633	0.421349	3.82547	3.02732	9	495	218	16718	48471
negative regulation of cellular catabolic process	biological process	1.55057	0.212126	3.0303	1.2198	1.35911	0.399692	1.31663	0.292004	2	64	225	17149	31330
nucleobase metabolic process	biological process	1.55057	0.212126	3.0303	3.81881	3.07109	1.11001	2.71723	1.84159	2	64	225	17149	9112
aminoglycan catabolic process	biological process	1.55057	0.212126	3.0303	2.86195	1.47297	0.35384	3.03023	1.80194	2	64	225	17149	6026
phosphatidylinositol metabolic process	biological process	1.54908	0.212444	2.45902	2.34656	1.4716	0.773988	2.2517	1.70536	3	119	224	17094	46488
positive regulation of cellular catabolic process	biological process	1.54908	0.212444	2.45902	2.71873	1.89109	0.482179	2.13912	2.12195	3	119	224	17094	31331
protein complex	cellular component	1.54737	0.212806	1.4469	2.43743	1.79943	0.471446	2.2344	1.9443	53	3610	174	13603	43234
adenyl ribonucleotide binding	molecular function	1.54575	0.213152	1.55616	2.90652	1.63888	0.329588	2.57882	2.44478	23	1455	204	15758	32559
cytoplasmic vesicle membrane	cellular component	1.54144	0.214073	1.87668	2.67388	1.77592	0.828794	2.27531	1.58733	7	366	220	16847	30659
coated vesicle membrane	cellular component	1.53326	0.21583	2.43902	2.66776	2.08521	0.683908	2.23913	2.03491	3	120	224	17093	30662
positive regulation of cytoskeleton organization	biological process	1.53326	0.21583	2.43902	3.43275	1.59939	0.374895	3.68363	2.36267	3	120	224	17093	51495
kinase binding	molecular function	1.53197	0.216109	1.81818	3.13426	1.64113	0.663384	3.52616	2.09218	8	432	219	16781	19900
positive regulation of transmembrane receptor protein serine/threonine kinase signaling pathway	biological process	1.5283	0.216905	2.98507	2.57387	1.68198	0.0668699	2.16371	2.40973	2	65	225	17148	90100
negative regulation of MAP kinase activity	biological process	1.5283	0.216905	2.98507	2.36194	1.63185	0.374171	2.79332	0.991161	2	65	225	17148	43407
nucleoside catabolic process	biological process	1.52344	0.21796	1.93548	3.10722	1.81726	0.337176	2.17395	2.89563	6	304	221	16909	9164
magnesium ion binding	molecular function	1.52006	0.218699	2.17391	2.81879	1.84235	0.690407	2.96141	1.55991	4	180	223	17033	287
regulation of protein stability	biological process	1.51764	0.219228	2.41935	4.04608	1.67954	0.423635	4.39732	2.9748	3	121	224	17092	31647
positive regulation of intracellular protein transport	biological process	1.51764	0.219228	2.41935	4.90105	1.92828	0.587191	5.30864	3.6501	3	121	224	17092	90316
nucleobase-containing small molecule metabolic process	biological process	1.51742	0.219276	1.70807	3.26785	1.78056	0.299133	2.54783	2.97532	11	633	216	16580	55086
nuclear division	biological process	1.51397	0.220035	1.92926	2.96846	1.59038	0.651577	3.35447	2.09569	6	305	221	16908	280
negative regulation of cell cycle	biological process	1.51365	0.220105	2.02429	3.18469	1.67054	0.409116	3.3974	2.12436	5	242	222	16971	45786
regulation of macrophage differentiation	biological process	1.51202	0.220465	5.26316	2.79821	1.62331	0.0587545	1.51393	3.27608	1	18	226	17195	45649
negative regulation of alpha-beta T cell activation	biological process	1.51202	0.220465	5.26316	1.58619	1.97117	1.24842	0.325438	0.124482	1	18	226	17195	46636
rRNA transcription	biological process	1.51202	0.220465	5.26316	2.17231	1.55913	0.0633757	2.69904	0.852846	1	18	226	17195	9303
cardiac epithelial to mesenchymal transition	biological process	1.51202	0.220465	5.26316	1.04375	1.77543	0.0530302	0.992171	0.646724	1	18	226	17195	60317
antibacterial humoral response	biological process	1.51202	0.220465	5.26316	4.32983	1.3095	0.544753	3.80761	4.3025	1	18	226	17195	19731
innate immune response in mucosa	biological process	1.51202	0.220465	5.26316	4.32983	1.3095	0.544753	3.80761	4.3025	1	18	226	17195	2227
skeletal muscle contraction	biological process	1.51202	0.220465	5.26316	0.693478	1.3398	0.00338546	0.379485	0.776084	1	18	226	17195	3009
aspartate family amino acid biosynthetic process	biological process	1.51202	0.220465	5.26316	4.0504	1.55317	0.168075	4.41721	2.99924	1	18	226	17195	9067
sulfur amino acid biosynthetic process	biological process	1.51202	0.220465	5.26316	4.0504	1.55317	0.168075	4.41721	2.99924	1	18	226	17195	97
intracellular pH reduction	biological process	1.51202	0.220465	5.26316	5.86089	1.66082	0.32798	5.87444	5.2873	1	18	226	17195	51452
reflex	biological process	1.51202	0.220465	5.26316	6.04222	1.80056	0.35279	6.05799	5.45445	1	18	226	17195	60004
vitamin transporter activity	molecular function	1.51202	0.220465	5.26316	1.00539	1.55004	0.0448204	0.195377	1.30504	1	18	226	17195	51183
cofactor transporter activity	molecular function	1.51202	0.220465	5.26316	1.00539	1.55004	0.0448204	0.195377	1.30504	1	18	226	17195	51184
modified amino acid transport	biological process	1.51202	0.220465	5.26316	1.00539	1.55004	0.0448204	0.195377	1.30504	1	18	226	17195	72337
drug transporter activity	molecular function	1.51202	0.220465	5.26316	1.00539	1.55004	0.0448204	0.195377	1.30504	1	18	226	17195	90484
protein targeting to plasma membrane	biological process	1.51202	0.220465	5.26316	2.17231	1.55913	0.0633757	2.69904	0.852846	1	18	226	17195	72661
negative regulation of osteoclast differentiation	biological process	1.51202	0.220465	5.26316	8.8405	2.41561	0.0186776	8.32922	8.81269	1	18	226	17195	45671
histone H4-K16 acetylation	biological process	1.51202	0.220465	5.26316	1.21497	1.82927	0.289365	1.52593	0.540772	1	18	226	17195	43984
granulocyte activation	biological process	1.51202	0.220465	5.26316	5.56019	1.63591	0.287689	5.68677	4.84454	1	18	226	17195	36230
response to arsenic-containing substance	biological process	1.51202	0.220465	5.26316	2.25342	1.46111	0.769316	3.03679	0.494611	1	18	226	17195	46685
enteric nervous system development	biological process	1.51202	0.220465	5.26316	4.1815	1.8006	0.223839	4.59184	2.98412	1	18	226	17195	48484
branched-chain amino acid catabolic process	biological process	1.51202	0.220465	5.26316	1.09521	1.39292	0.718174	1.6895	0.452547	1	18	226	17195	9083
positive regulation of cyclin-dependent protein kinase activity	biological process	1.51202	0.220465	5.26316	3.57346	1.70174	0.593593	4.16912	2.02655	1	18	226	17195	45737
regulation of transcription involved in cell fate commitment	biological process	1.51202	0.220465	5.26316	3.57346	1.70174	0.593593	4.16912	2.02655	1	18	226	17195	60850
regulation of epidermal growth factor receptor signaling pathway	biological process	1.50646	0.221693	2.94118	2.21012	1.68752	0.989443	1.38821	0.914511	2	66	225	17147	42058
condensed chromosome kinetochore	cellular component	1.50646	0.221693	2.94118	3.30205	1.64348	0.200894	2.54012	3.31888	2	66	225	17147	777
carbohydrate derivative metabolic process	biological process	1.50587	0.221824	1.6269	3.08337	1.83988	0.302264	2.40488	2.76035	15	907	212	16306	1901135
cell division	biological process	1.50221	0.222637	2.4	2.72833	1.77987	0.809879	3.13839	1.90063	3	122	224	17091	51301
kidney development	biological process	1.50221	0.222637	2.4	4.0089	1.60014	0.319606	4.39947	2.85292	3	122	224	17091	1822
positive regulation of NF-kappaB transcription factor activity	biological process	1.50221	0.222637	2.4	2.7669	1.80358	1.0365	1.77191	1.65049	3	122	224	17091	51092
Notch signaling pathway	biological process	1.50221	0.222637	2.4	1.66409	1.70668	1.06319	0.565141	0.559863	3	122	224	17091	7219
macromolecular complex subunit organization	biological process	1.49998	0.223135	1.56863	2.35496	1.56524	0.263992	2.15485	1.80294	20	1255	207	15958	43933
GTPase binding	molecular function	1.49523	0.224198	2.15054	2.46181	1.64227	0.592186	2.42083	1.67943	4	182	223	17031	51020
aging	biological process	1.49523	0.224198	2.15054	2.1582	1.41422	0.607096	2.6289	0.877196	4	182	223	17031	7568
cellular component organization or biogenesis	biological process	1.49037	0.225289	1.43566	2.69838	1.59387	0.403706	2.43493	2.17968	55	3776	172	13437	71840
B cell activation	biological process	1.48697	0.226056	2.38095	2.48205	1.95292	0.420957	1.3916	2.12697	3	123	224	17090	42113
regulation of cell cycle G1/S phase transition	biological process	1.48697	0.226056	2.38095	1.49676	1.74829	0.726553	1.37389	0.346983	3	123	224	17090	1902806
regulation of G1/S transition of mitotic cell cycle	biological process	1.48697	0.226056	2.38095	1.49676	1.74829	0.726553	1.37389	0.346983	3	123	224	17090	2000045
protein kinase activity	molecular function	1.47703	0.228315	1.71821	3.07694	1.72974	0.581848	3.25273	2.05768	10	572	217	16641	4672
adenyl nucleotide binding	molecular function	1.47272	0.229302	1.53846	2.90652	1.63888	0.329588	2.57882	2.44478	23	1472	204	15741	30554
symporter activity	molecular function	1.47191	0.229486	2.3622	2.97736	1.45071	0.125018	2.58131	2.8364	3	124	224	17089	15293
regulation of vasculature development	biological process	1.47083	0.229734	2.12766	1.68839	1.56485	0.240967	1.53879	1.53371	4	184	223	17029	1901342
response to iron ion	biological process	1.46697	0.230623	5	4.35805	1.39832	0.0935023	4.53362	3.61369	1	19	226	17194	10039
antimicrobial humoral response	biological process	1.46697	0.230623	5	4.32983	1.3095	0.544753	3.80761	4.3025	1	19	226	17194	19730
positive regulation vascular endothelial growth factor production	biological process	1.46697	0.230623	5	1.08079	1.59334	0.739263	0.28948	0.245101	1	19	226	17194	10575
regulation of actin cytoskeleton reorganization	biological process	1.46697	0.230623	5	3.52236	1.49312	0.261931	3.9889	2.32763	1	19	226	17194	2000249
negative regulation of microtubule depolymerization	biological process	1.46697	0.230623	5	7.43575	1.84326	0.379028	7.42161	6.91046	1	19	226	17194	7026
cortical cytoskeleton organization	biological process	1.46697	0.230623	5	2.24551	1.39097	0.00168878	2.70555	1.14031	1	19	226	17194	30865
voltage-gated anion channel activity	molecular function	1.46697	0.230623	5	5.86089	1.66082	0.32798	5.87444	5.2873	1	19	226	17194	8308
regulation of T-helper 1 type immune response	biological process	1.46697	0.230623	5	2.51107	2.67443	1.11238	0.450067	2.0372	1	19	226	17194	2825
UDP-galactosyltransferase activity	molecular function	1.46697	0.230623	5	7.01956	2.1338	0.980535	7.25162	6.13651	1	19	226	17194	35250
positive regulation of response to biotic stimulus	biological process	1.46697	0.230623	5	6.9684	1.5861	0.250367	6.92426	6.48526	1	19	226	17194	2833
killing of cells of other organism	biological process	1.46697	0.230623	5	1.17043	1.75486	0.0138502	1.36961	0.215634	1	19	226	17194	31640
disruption of cells of other organism	biological process	1.46697	0.230623	5	1.17043	1.75486	0.0138502	1.36961	0.215634	1	19	226	17194	44364
activin receptor signaling pathway	biological process	1.46697	0.230623	5	6.03635	2.23764	0.0481284	6.19698	5.21962	1	19	226	17194	32924
regulation of histone deacetylation	biological process	1.46697	0.230623	5	1.12889	1.39084	0.301697	1.72624	0.0757895	1	19	226	17194	31063
CD4-positive, alpha-beta T cell differentiation	biological process	1.46697	0.230623	5	6.04222	1.80056	0.35279	6.05799	5.45445	1	19	226	17194	43367
pattern binding	molecular function	1.46697	0.230623	5	0.873025	1.48818	0.271356	1.13481	0.559381	1	19	226	17194	1871
polysaccharide binding	molecular function	1.46697	0.230623	5	0.873025	1.48818	0.271356	1.13481	0.559381	1	19	226	17194	30247
positive regulation of natural killer cell activation	biological process	1.46697	0.230623	5	3.09598	1.57776	1.3681	2.50972	2.69128	1	19	226	17194	32816
regulation of natural killer cell mediated cytotoxicity	biological process	1.46697	0.230623	5	3.09598	1.57776	1.3681	2.50972	2.69128	1	19	226	17194	42269
WW domain binding	molecular function	1.46697	0.230623	5	6.13035	2.85779	0.648223	6.51621	4.85904	1	19	226	17194	50699
positive regulation of interleukin-8 production	biological process	1.46697	0.230623	5	8.8405	2.41561	0.0186776	8.32922	8.81269	1	19	226	17194	32757
negative regulation of blood vessel endothelial cell migration	biological process	1.46697	0.230623	5	0.842634	1.40415	0.0762406	0.147069	1.00479	1	19	226	17194	43537
Golgi cisterna	cellular component	1.46697	0.230623	5	2.57374	2.24593	0.453513	0.96163	2.73123	1	19	226	17194	31985
N-terminal protein amino acid modification	biological process	1.46697	0.230623	5	3.28393	1.59527	0.152723	2.29215	3.5694	1	19	226	17194	31365
I band	cellular component	1.46697	0.230623	5	3.28393	1.59527	0.152723	2.29215	3.5694	1	19	226	17194	31674
multicellular organismal reproductive behavior	biological process	1.46697	0.230623	5	2.25342	1.46111	0.769316	3.03679	0.494611	1	19	226	17194	33057
positive regulation of membrane potential	biological process	1.46697	0.230623	5	2.25342	1.46111	0.769316	3.03679	0.494611	1	19	226	17194	45838
ligand-dependent nuclear receptor binding	molecular function	1.46697	0.230623	5	3.57346	1.70174	0.593593	4.16912	2.02655	1	19	226	17194	16922
positive regulation of myeloid cell differentiation	biological process	1.46406	0.231295	2.85714	2.91357	1.4986	0.670108	2.97714	1.88194	2	68	225	17145	45639
regulation of protein complex disassembly	biological process	1.46406	0.231295	2.85714	5.8843	2.07393	0.431392	6.15363	4.89666	2	68	225	17145	43244
regulation of leukocyte apoptotic process	biological process	1.46406	0.231295	2.85714	2.08661	1.58862	0.889091	2.35895	0.402079	2	68	225	17145	2000106
regulation of biomineral tissue development	biological process	1.46406	0.231295	2.85714	4.91748	1.67809	0.0783777	5.08808	4.149	2	68	225	17145	70167
negative regulation of transforming growth factor beta receptor signaling pathway	biological process	1.46406	0.231295	2.85714	1.70865	1.90366	1.20568	0.46177	0.445725	2	68	225	17145	30512
regulation of organ growth	biological process	1.46406	0.231295	2.85714	2.78144	1.55736	0.699027	3.48973	1.10739	2	68	225	17145	46620
regulation of small GTPase mediated signal transduction	biological process	1.46128	0.23194	1.98413	2.52311	1.55275	0.66591	2.51467	1.68435	5	247	222	16966	51056
glycosyl compound catabolic process	biological process	1.45834	0.232623	1.89274	3.10722	1.81726	0.337176	2.17395	2.89563	6	311	221	16902	1901658
macromolecular complex	cellular component	1.45784	0.232738	1.42349	2.47826	1.7774	0.471517	2.29784	1.96642	60	4155	167	13058	32991
endosome	cellular component	1.45676	0.232989	1.82768	3.22377	1.9254	0.593841	2.66911	2.66909	7	376	220	16837	5768
regulation of response to stress	biological process	1.45293	0.233884	1.62413	2.15374	1.7488	0.724977	1.84051	1.02058	14	848	213	16365	80134
regulation of cytoskeleton organization	biological process	1.44926	0.234743	1.88679	4.11363	1.67729	0.453271	4.32906	3.23343	6	312	221	16901	51493
mRNA metabolic process	biological process	1.44381	0.236026	1.70358	2.4555	1.56796	0.479467	2.42889	1.61983	10	577	217	16636	16071
regulation of ERBB signaling pathway	biological process	1.44347	0.236106	2.8169	2.21012	1.68752	0.989443	1.38821	0.914511	2	69	225	17144	1901184
positive regulation of viral process	biological process	1.44347	0.236106	2.8169	1.07063	1.48495	0.392614	0.755214	1.0926	2	69	225	17144	48524
toll-like receptor TLR1:TLR2 signaling pathway	biological process	1.44347	0.236106	2.8169	2.08499	1.64485	1.16317	1.68734	0.482817	2	69	225	17144	38123
toll-like receptor TLR6:TLR2 signaling pathway	biological process	1.44347	0.236106	2.8169	2.08499	1.64485	1.16317	1.68734	0.482817	2	69	225	17144	38124
chloride channel activity	molecular function	1.44347	0.236106	2.8169	3.69366	1.49238	0.813834	4.25017	2.21048	2	69	225	17144	5254
regulation of nuclear division	biological process	1.44234	0.236374	2.32558	4.00123	1.78007	0.813885	4.58746	2.50162	3	126	224	17087	51783
negative regulation of cell development	biological process	1.44234	0.236374	2.32558	2.62921	1.59107	0.422967	3.04022	1.48274	3	126	224	17087	10721
actin cytoskeleton organization	biological process	1.44086	0.236725	1.9685	3.38488	1.56284	0.666949	3.81587	1.97919	5	249	222	16964	30036
macromolecule glycosylation	biological process	1.44086	0.236725	1.9685	4.86946	2.39269	0.454086	4.70715	4.13975	5	249	222	16964	43413
protein glycosylation	biological process	1.44086	0.236725	1.9685	4.86946	2.39269	0.454086	4.70715	4.13975	5	249	222	16964	6486
translation	biological process	1.44086	0.236725	1.9685	4.23904	2.83187	0.261554	4.32299	3.15709	5	249	222	16964	6412
vesicle membrane	cellular component	1.44037	0.236839	1.81818	2.67388	1.77592	0.828794	2.27531	1.58733	7	378	220	16835	12506
single organism reproductive process	biological process	1.43235	0.238747	1.63317	1.9919	1.85571	0.550252	1.75145	1.70078	13	783	214	16430	44702
regulation of cell death	biological process	1.43221	0.23878	1.55039	2.7119	1.66285	0.521896	2.42675	1.85986	20	1270	207	15943	10941
small molecule metabolic process	biological process	1.42883	0.239589	1.47634	2.9291	1.70111	0.386786	2.64296	2.22933	34	2269	193	14944	44281
regulation of cell-substrate adhesion	biological process	1.42782	0.239831	2.30769	2.33031	1.53932	0.754593	2.58869	0.826843	3	127	224	17086	10810
peptidyl-lysine modification	biological process	1.42782	0.239831	2.30769	1.52053	1.73489	0.263633	1.41412	1.17038	3	127	224	17086	18205
homeostasis of number of cells within a tissue	biological process	1.42442	0.240649	4.7619	2.79821	1.62331	0.0587545	1.51393	3.27608	1	20	226	17193	48873
myeloid cell development	biological process	1.42442	0.240649	4.7619	1.58619	1.97117	1.24842	0.325438	0.124482	1	20	226	17193	61515
cranial nerve development	biological process	1.42442	0.240649	4.7619	4.35805	1.39832	0.0935023	4.53362	3.61369	1	20	226	17193	21545
positive regulation of acute inflammatory response	biological process	1.42442	0.240649	4.7619	1.08079	1.59334	0.739263	0.28948	0.245101	1	20	226	17193	2675
establishment or maintenance of apical/basal cell polarity	biological process	1.42442	0.240649	4.7619	1.07595	1.52623	0.241437	0.0139183	1.15669	1	20	226	17193	35088
establishment or maintenance of bipolar cell polarity	biological process	1.42442	0.240649	4.7619	1.07595	1.52623	0.241437	0.0139183	1.15669	1	20	226	17193	61245
leukocyte apoptotic process	biological process	1.42442	0.240649	4.7619	5.88971	2.65133	0.323386	6.04086	4.98984	1	20	226	17193	71887
costamere	cellular component	1.42442	0.240649	4.7619	2.91569	1.55934	0.447174	3.05052	2.04444	1	20	226	17193	43034
pH reduction	biological process	1.42442	0.240649	4.7619	5.86089	1.66082	0.32798	5.87444	5.2873	1	20	226	17193	45851
ATP-dependent RNA helicase activity	molecular function	1.42442	0.240649	4.7619	3.0483	3.25103	0.160283	0.192688	3.28761	1	20	226	17193	4004
spectrin binding	molecular function	1.42442	0.240649	4.7619	0.707166	1.32472	0.122615	0.924796	0.414571	1	20	226	17193	30507
mechanoreceptor differentiation	biological process	1.42442	0.240649	4.7619	1.28935	1.7198	0.0520881	1.66987	0.0808539	1	20	226	17193	42490
negative regulation of oxidoreductase activity	biological process	1.42442	0.240649	4.7619	1.28935	1.7198	0.0520881	1.66987	0.0808539	1	20	226	17193	51354
gastrulation with mouth forming second	biological process	1.42442	0.240649	4.7619	6.03635	2.23764	0.0481284	6.19698	5.21962	1	20	226	17193	1702
regulation of natural killer cell mediated immunity	biological process	1.42442	0.240649	4.7619	3.09598	1.57776	1.3681	2.50972	2.69128	1	20	226	17193	2715
cofactor transport	biological process	1.42442	0.240649	4.7619	1.00539	1.55004	0.0448204	0.195377	1.30504	1	20	226	17193	51181
translation elongation factor activity	molecular function	1.42442	0.240649	4.7619	6.14351	3.81543	0.154817	6.54568	4.55015	1	20	226	17193	3746
phosphatidylinositol phosphate phosphatase activity	molecular function	1.42442	0.240649	4.7619	2.25342	1.46111	0.769316	3.03679	0.494611	1	20	226	17193	52866
modulation by virus of host morphology or physiology	biological process	1.42442	0.240649	4.7619	3.60128	1.5038	0.451192	4.1221	2.29328	1	20	226	17193	19048
neural tube development	biological process	1.42442	0.240649	4.7619	3.57346	1.70174	0.593593	4.16912	2.02655	1	20	226	17193	21915
myofibril assembly	biological process	1.42442	0.240649	4.7619	3.57346	1.70174	0.593593	4.16912	2.02655	1	20	226	17193	30239
ventricular septum morphogenesis	biological process	1.42442	0.240649	4.7619	3.57346	1.70174	0.593593	4.16912	2.02655	1	20	226	17193	60412
nucleotide metabolic process	biological process	1.4242	0.2407	1.69492	3.19716	1.76459	0.298865	2.43393	2.93519	10	580	217	16633	9117
negative regulation of T cell activation	biological process	1.42328	0.240922	2.77778	1.5275	2.16332	0.437658	0.5705	0.983227	2	70	225	17143	50868
positive regulation of lymphocyte differentiation	biological process	1.42328	0.240922	2.77778	1.83579	2.39774	0.392312	0.612043	1.6208	2	70	225	17143	45621
toll-like receptor 9 signaling pathway	biological process	1.42328	0.240922	2.77778	2.08499	1.64485	1.16317	1.68734	0.482817	2	70	225	17143	34162
positive regulation of ubiquitin-protein ligase activity involved in mitotic cell cycle	biological process	1.42328	0.240922	2.77778	1.74723	1.67631	1.11517	1.23875	0.174726	2	70	225	17143	51437
purine-containing compound catabolic process	biological process	1.42238	0.241139	1.86916	3.10722	1.81726	0.337176	2.17395	2.89563	6	315	221	16898	72523
microtubule organizing center	cellular component	1.41612	0.242653	1.80412	1.81021	1.62885	0.330779	1.71561	1.38839	7	381	220	16832	5815
positive regulation of peptidyl-tyrosine phosphorylation	biological process	1.41347	0.243298	2.29008	1.13462	1.61579	0.663566	0.390812	0.585021	3	128	224	17085	50731
double-stranded DNA binding	molecular function	1.41347	0.243298	2.29008	4.0864	1.65157	0.322488	4.34953	3.274	3	128	224	17085	3690
regulation of immune effector process	biological process	1.41077	0.243955	1.94553	2.18153	1.79574	0.454839	2.01236	1.21749	5	252	222	16961	2697
signaling	biological process	1.4063	0.245048	1.64159	2.48312	1.6437	0.32624	2.6337	1.61038	12	719	215	16494	23052
single organism signaling	biological process	1.4063	0.245048	1.64159	2.48312	1.6437	0.32624	2.6337	1.61038	12	719	215	16494	44700
regulation of lymphocyte activation	biological process	1.40474	0.245432	1.85759	1.70295	1.70774	0.578502	1.26328	0.79471	6	317	221	16896	51249
lymphocyte proliferation	biological process	1.40347	0.245743	2.73973	4.90336	1.8829	0.300836	4.61036	4.4561	2	71	225	17142	46651
positive regulation of type I interferon production	biological process	1.40347	0.245743	2.73973	2.54362	1.87416	1.10675	1.48109	1.27163	2	71	225	17142	32481
toll-like receptor 2 signaling pathway	biological process	1.40347	0.245743	2.73973	2.08499	1.64485	1.16317	1.68734	0.482817	2	71	225	17142	34134
cell-cell junction assembly	biological process	1.40347	0.245743	2.73973	1.44926	1.39372	0.178948	1.41847	1.18394	2	71	225	17142	7043
cell fate commitment	biological process	1.39929	0.246772	2.27273	2.58347	1.77394	0.0536503	2.37241	2.00239	3	129	224	17084	45165
carboxylic acid transport	biological process	1.38883	0.249366	2.05128	1.93044	1.42436	0.416495	1.83269	1.38739	4	191	223	17022	46942
nucleoside phosphate metabolic process	biological process	1.38571	0.250147	1.67785	3.19716	1.76459	0.298865	2.43393	2.93519	10	586	217	16627	6753
small molecule binding	molecular function	1.38554	0.250189	1.45899	2.94574	1.62625	0.392726	2.64754	2.45943	37	2499	190	14714	36094
negative regulation of Notch signaling pathway	biological process	1.38412	0.250544	4.54545	2.79821	1.62331	0.0587545	1.51393	3.27608	1	21	226	17192	45746
regulation of release of sequestered calcium ion into cytosol by sarcoplasmic reticulum	biological process	1.38412	0.250544	4.54545	5.44102	2.13983	0.446354	5.79136	4.32129	1	21	226	17192	10880
positive regulation of cation channel activity	biological process	1.38412	0.250544	4.54545	5.44102	2.13983	0.446354	5.79136	4.32129	1	21	226	17192	2001259
RNA polymerase II transcription corepressor activity	molecular function	1.38412	0.250544	4.54545	4.35805	1.39832	0.0935023	4.53362	3.61369	1	21	226	17192	1106
bone morphogenesis	biological process	1.38412	0.250544	4.54545	4.35805	1.39832	0.0935023	4.53362	3.61369	1	21	226	17192	60349
peptide antigen binding	molecular function	1.38412	0.250544	4.54545	1.49815	2.2594	0.0322784	0.693031	1.4126	1	21	226	17192	42605
mucosal immune response	biological process	1.38412	0.250544	4.54545	4.32983	1.3095	0.544753	3.80761	4.3025	1	21	226	17192	2385
Notch receptor processing	biological process	1.38412	0.250544	4.54545	1.49414	1.78392	1.28809	0.339734	0.0147838	1	21	226	17192	7220
positive regulation of release of sequestered calcium ion into cytosol	biological process	1.38412	0.250544	4.54545	2.91569	1.55934	0.447174	3.05052	2.04444	1	21	226	17192	51281
regulation of microtubule depolymerization	biological process	1.38412	0.250544	4.54545	7.43575	1.84326	0.379028	7.42161	6.91046	1	21	226	17192	31114
RNA-dependent ATPase activity	molecular function	1.38412	0.250544	4.54545	3.0483	3.25103	0.160283	0.192688	3.28761	1	21	226	17192	8186
positive regulation of cytokine-mediated signaling pathway	biological process	1.38412	0.250544	4.54545	1.28935	1.7198	0.0520881	1.66987	0.0808539	1	21	226	17192	1961
cytolysis	biological process	1.38412	0.250544	4.54545	1.17043	1.75486	0.0138502	1.36961	0.215634	1	21	226	17192	19835
CD4-positive, alpha-beta T cell activation	biological process	1.38412	0.250544	4.54545	6.04222	1.80056	0.35279	6.05799	5.45445	1	21	226	17192	35710
sugar transmembrane transporter activity	molecular function	1.38412	0.250544	4.54545	1.73179	1.44796	0.123395	0.654046	2.10639	1	21	226	17192	51119
Cul4-RING ubiquitin ligase complex	cellular component	1.38412	0.250544	4.54545	2.31992	1.58876	0.649283	3.0781	0.540659	1	21	226	17192	80008
regulation of NIK/NF-kappaB signaling	biological process	1.38412	0.250544	4.54545	8.8405	2.41561	0.0186776	8.32922	8.81269	1	21	226	17192	1901222
positive regulation of interferon-beta production	biological process	1.38412	0.250544	4.54545	8.8405	2.41561	0.0186776	8.32922	8.81269	1	21	226	17192	32728
hyperosmotic response	biological process	1.38412	0.250544	4.54545	8.8405	2.41561	0.0186776	8.32922	8.81269	1	21	226	17192	6972
regulation of myelination	biological process	1.38412	0.250544	4.54545	2.25342	1.46111	0.769316	3.03679	0.494611	1	21	226	17192	31641
long-term synaptic potentiation	biological process	1.38412	0.250544	4.54545	2.25342	1.46111	0.769316	3.03679	0.494611	1	21	226	17192	60291
cartilage condensation	biological process	1.38412	0.250544	4.54545	2.97125	1.43624	0.975785	3.70875	1.18487	1	21	226	17192	1502
regulation of fatty acid transport	biological process	1.38412	0.250544	4.54545	5.38223	1.49682	0.0172563	5.50904	4.69231	1	21	226	17192	2000191
regulation of cell cycle checkpoint	biological process	1.38412	0.250544	4.54545	3.57346	1.70174	0.593593	4.16912	2.02655	1	21	226	17192	1901976
pancreas development	biological process	1.38412	0.250544	4.54545	3.57346	1.70174	0.593593	4.16912	2.02655	1	21	226	17192	31016
endothelial cell differentiation	biological process	1.38412	0.250544	4.54545	3.57346	1.70174	0.593593	4.16912	2.02655	1	21	226	17192	45446
positive regulation of proteolysis	biological process	1.38402	0.250568	2.7027	4.48474	1.93621	0.543242	4.96499	3.17328	2	72	225	17141	45862
regulation of production of molecular mediator of immune response	biological process	1.38402	0.250568	2.7027	2.08257	1.62448	0.249971	2.41314	0.697796	2	72	225	17141	2700
positive regulation of inflammatory response	biological process	1.38402	0.250568	2.7027	1.78622	1.66809	0.673756	1.02037	1.02397	2	72	225	17141	50729
positive regulation of protein import into nucleus	biological process	1.38402	0.250568	2.7027	4.1451	1.63211	0.784364	4.63284	2.71043	2	72	225	17141	42307
purine ribonucleotide binding	molecular function	1.38361	0.250673	1.49502	2.88888	1.62664	0.372626	2.59995	2.38947	27	1779	200	15434	32555
cellular response to insulin stimulus	biological process	1.37753	0.2522	2.04082	2.57081	1.61196	0.134518	1.70579	2.60372	4	192	223	17021	32869
regulation of viral process	biological process	1.37143	0.253744	2.23881	1.78573	1.54689	0.450036	1.73062	1.35944	3	131	224	17082	50792
posttranscriptional regulation of gene expression	biological process	1.36878	0.254416	1.77665	3.31108	1.65195	0.486946	3.56642	2.27663	7	387	220	16826	10608
regulation of molecular function	biological process	1.36687	0.254904	1.47479	3.00559	1.67228	0.605554	3.07118	2.1121	31	2071	196	15142	65009
organic acid transport	biological process	1.36633	0.255042	2.03046	1.93044	1.42436	0.416495	1.83269	1.38739	4	193	223	17020	15849
RNA polymerase II transcription cofactor activity	molecular function	1.36494	0.255395	2.66667	1.84358	1.74308	0.250192	2.12746	1.15536	2	73	225	17140	1104
antigen processing and presentation of exogenous peptide antigen via MHC class I, TAP-dependent	biological process	1.36494	0.255395	2.66667	1.49514	1.90279	0.974137	0.428058	0.364238	2	73	225	17140	2479
positive regulation of T cell proliferation	biological process	1.36494	0.255395	2.66667	1.21082	1.69162	0.773183	0.304079	0.408019	2	73	225	17140	42102
mononuclear cell proliferation	biological process	1.36494	0.255395	2.66667	4.90336	1.8829	0.300836	4.61036	4.4561	2	73	225	17140	32943
plasma membrane organization	biological process	1.36494	0.255395	2.66667	1.35195	1.3905	0.298548	1.03435	0.945889	2	73	225	17140	7009
pyrimidine-containing compound metabolic process	biological process	1.36494	0.255395	2.66667	3.17324	1.46875	0.0633138	2.45422	3.36666	2	73	225	17140	72527
regulation of interferon-gamma production	biological process	1.36494	0.255395	2.66667	5.67578	2.54502	0.565529	4.38965	5.42495	2	73	225	17140	32649
epidermal cell differentiation	biological process	1.36494	0.255395	2.66667	1.80031	1.58018	0.208725	2.2883	0.505262	2	73	225	17140	9913
striated muscle tissue development	biological process	1.36494	0.255395	2.66667	2.66361	1.4469	0.887299	3.42077	0.889043	2	73	225	17140	14706
positive regulation of epithelial cell migration	biological process	1.36494	0.255395	2.66667	3.17199	1.52474	0.848388	3.86221	1.46543	2	73	225	17140	10634
RNA polymerase II core promoter proximal region sequence-specific DNA binding transcription factor activity involved in positive regulation of transcription	molecular function	1.34621	0.260224	2.63158	3.57813	1.51081	0.0761284	3.02377	3.44489	2	74	225	17139	1077
apical part of cell	cellular component	1.34621	0.260224	2.63158	2.72941	1.76337	0.177001	2.07494	2.511	2	74	225	17139	45177
regulation of defense response to virus	biological process	1.34621	0.260224	2.63158	2.90101	1.94332	1.28286	1.82317	2.47325	2	74	225	17139	50688
oxidoreductase activity, acting on the CH-CH group of donors, NAD or NADP as acceptor	molecular function	1.34588	0.260311	4.34783	3.72706	1.78025	0.133121	4.01149	2.68534	1	22	226	17191	16628
regulation of type 2 immune response	biological process	1.34588	0.260311	4.34783	1.58619	1.97117	1.24842	0.325438	0.124482	1	22	226	17191	2828
negative regulation of T cell differentiation	biological process	1.34588	0.260311	4.34783	1.58619	1.97117	1.24842	0.325438	0.124482	1	22	226	17191	45581
protein import into nucleus, translocation	biological process	1.34588	0.260311	4.34783	1.58619	1.97117	1.24842	0.325438	0.124482	1	22	226	17191	60
mesenchymal cell development	biological process	1.34588	0.260311	4.34783	4.35805	1.39832	0.0935023	4.53362	3.61369	1	22	226	17191	14031
sodium channel regulator activity	molecular function	1.34588	0.260311	4.34783	5.52247	1.68951	0.395675	5.78769	4.6136	1	22	226	17191	17080
leukotriene biosynthetic process	biological process	1.34588	0.260311	4.34783	4.32983	1.3095	0.544753	3.80761	4.3025	1	22	226	17191	19370
phosphatidylethanolamine acyl-chain remodeling	biological process	1.34588	0.260311	4.34783	4.32983	1.3095	0.544753	3.80761	4.3025	1	22	226	17191	36152
regulation of cardiac muscle hypertrophy	biological process	1.34588	0.260311	4.34783	1.08079	1.59334	0.739263	0.28948	0.245101	1	22	226	17191	10611
protein palmitoylation	biological process	1.34588	0.260311	4.34783	0.901218	1.3552	0.0631637	0.0331218	1.17153	1	22	226	17191	18345
positive regulation of activated T cell proliferation	biological process	1.34588	0.260311	4.34783	2.51107	2.67443	1.11238	0.450067	2.0372	1	22	226	17191	42104
middle ear morphogenesis	biological process	1.34588	0.260311	4.34783	1.21478	1.73327	0.634954	0.0713901	0.736771	1	22	226	17191	42474
axoneme part	cellular component	1.34588	0.260311	4.34783	1.51332	1.36423	0.108788	2.08184	0.346031	1	22	226	17191	44447
positive regulation of response to cytokine stimulus	biological process	1.34588	0.260311	4.34783	1.28935	1.7198	0.0520881	1.66987	0.0808539	1	22	226	17191	60760
regulation of membrane lipid distribution	biological process	1.34588	0.260311	4.34783	4.12763	1.99313	1.00253	4.7668	2.33649	1	22	226	17191	97035
organelle subcompartment	cellular component	1.34588	0.260311	4.34783	2.57374	2.24593	0.453513	0.96163	2.73123	1	22	226	17191	31984
regulation of myeloid cell apoptotic process	biological process	1.34588	0.260311	4.34783	2.25342	1.46111	0.769316	3.03679	0.494611	1	22	226	17191	33032
anatomical structure maturation	biological process	1.34588	0.260311	4.34783	5.36845	1.58064	0.145466	4.70605	5.46132	1	22	226	17191	71695
cellular response to vascular endothelial growth factor stimulus	biological process	1.34588	0.260311	4.34783	2.97125	1.43624	0.975785	3.70875	1.18487	1	22	226	17191	35924
positive regulation of blood vessel endothelial cell migration	biological process	1.34588	0.260311	4.34783	2.97125	1.43624	0.975785	3.70875	1.18487	1	22	226	17191	43536
branched-chain amino acid metabolic process	biological process	1.34588	0.260311	4.34783	1.09521	1.39292	0.718174	1.6895	0.452547	1	22	226	17191	9081
transcription corepressor activity	molecular function	1.34422	0.260744	2.01005	2.787	1.48443	0.614375	2.63415	2.21509	4	195	223	17018	3714
regulation of cell projection organization	biological process	1.33628	0.262821	1.81269	2.3284	1.64891	0.386859	2.71973	1.24659	6	325	221	16888	31344
receptor complex	cellular component	1.33367	0.263509	1.88679	1.76002	1.764	0.60859	1.01111	1.04493	5	260	222	16953	43235
transferase activity, transferring glycosyl groups	molecular function	1.33367	0.263509	1.88679	5.7618	2.38243	0.408415	5.70703	5.04329	5	260	222	16953	16757
cellular response to oxygen-containing compound	biological process	1.33318	0.263637	1.63205	2.92641	1.61579	0.47624	2.97549	1.98867	11	663	216	16550	1901701
positive regulation of protein ubiquitination	biological process	1.33084	0.264254	2.18978	2.25844	1.65434	1.16913	1.82614	0.752534	3	134	224	17079	31398
ion channel binding	molecular function	1.32782	0.265055	2.5974	4.87984	2.01083	0.446536	5.18228	3.81532	2	75	225	17138	44325
lipid transporter activity	molecular function	1.32782	0.265055	2.5974	2.60317	1.69478	0.881603	2.45203	1.49111	2	75	225	17138	5319
Rho guanyl-nucleotide exchange factor activity	molecular function	1.32782	0.265055	2.5974	1.09987	1.48224	0.148245	1.41054	0.283006	2	75	225	17138	5089
receptor signaling protein serine/threonine kinase activity	molecular function	1.32782	0.265055	2.5974	3.58427	1.59652	0.790254	4.2064	1.99182	2	75	225	17138	4702
lipid biosynthetic process	biological process	1.32389	0.266097	1.7094	3.22102	1.93031	0.473141	3.30219	2.34952	8	460	219	16753	8610
cell chemotaxis	biological process	1.31763	0.267769	2.17391	1.97174	1.4129	0.131243	2.23806	1.22072	3	135	224	17078	60326
GTP catabolic process	biological process	1.31763	0.267769	2.17391	2.6359	1.52214	0.109063	2.74056	1.91219	3	135	224	17078	6184
pattern recognition receptor signaling pathway	biological process	1.31763	0.267769	2.17391	2.69912	1.71491	1.05912	2.29115	1.24008	3	135	224	17078	2221
purine nucleoside metabolic process	biological process	1.31547	0.268349	1.74564	3.20077	1.83417	0.335301	2.33133	2.94808	7	394	220	16819	42278
purine nucleotide binding	molecular function	1.31112	0.269517	1.47864	2.88888	1.62664	0.372626	2.59995	2.38947	27	1799	200	15414	17076
positive regulation of neuron differentiation	biological process	1.30976	0.269885	2.5641	3.50182	1.92039	0.574389	4.12466	1.74919	2	76	225	17137	45666
MyD88-dependent toll-like receptor signaling pathway	biological process	1.30976	0.269885	2.5641	2.08499	1.64485	1.16317	1.68734	0.482817	2	76	225	17137	2755
regulation of ubiquitin-protein ligase activity involved in mitotic cell cycle	biological process	1.30976	0.269885	2.5641	1.74723	1.67631	1.11517	1.23875	0.174726	2	76	225	17137	51439
anion channel activity	molecular function	1.30976	0.269885	2.5641	3.69366	1.49238	0.813834	4.25017	2.21048	2	76	225	17137	5253
catalytic step 2 spliceosome	cellular component	1.30976	0.269885	2.5641	5.3826	1.69164	1.011	5.17937	4.86734	2	76	225	17137	71013
regulation of ryanodine-sensitive calcium-release channel activity	biological process	1.30951	0.269952	4.16667	5.44102	2.13983	0.446354	5.79136	4.32129	1	23	226	17190	60314
organ or tissue specific immune response	biological process	1.30951	0.269952	4.16667	4.32983	1.3095	0.544753	3.80761	4.3025	1	23	226	17190	2251
metallocarboxypeptidase activity	molecular function	1.30951	0.269952	4.16667	1.8611	1.42719	0.216163	0.527867	2.48929	1	23	226	17190	4181
regulation of vascular endothelial growth factor production	biological process	1.30951	0.269952	4.16667	1.08079	1.59334	0.739263	0.28948	0.245101	1	23	226	17190	10574
regulation of muscle hypertrophy	biological process	1.30951	0.269952	4.16667	1.08079	1.59334	0.739263	0.28948	0.245101	1	23	226	17190	14743
regulation of astrocyte differentiation	biological process	1.30951	0.269952	4.16667	1.08079	1.59334	0.739263	0.28948	0.245101	1	23	226	17190	48710
cortical actin cytoskeleton	cellular component	1.30951	0.269952	4.16667	1.14253	1.80204	0.051131	1.2001	0.323938	1	23	226	17190	30864
endoderm development	biological process	1.30951	0.269952	4.16667	5.3208	2.25808	0.102643	4.26479	5.61291	1	23	226	17190	7492
cellular response to glucocorticoid stimulus	biological process	1.30951	0.269952	4.16667	6.03635	2.23764	0.0481284	6.19698	5.21962	1	23	226	17190	71385
Cul3-RING ubiquitin ligase complex	cellular component	1.30951	0.269952	4.16667	2.01775	1.50236	0.614882	2.01906	1.12303	1	23	226	17190	31463
brush border	cellular component	1.30951	0.269952	4.16667	5.08537	1.48311	0.10102	5.20346	4.40352	1	23	226	17190	5903
regulation of leukocyte degranulation	biological process	1.30951	0.269952	4.16667	3.09598	1.57776	1.3681	2.50972	2.69128	1	23	226	17190	43300
vitamin transport	biological process	1.30951	0.269952	4.16667	1.00539	1.55004	0.0448204	0.195377	1.30504	1	23	226	17190	51180
retrograde vesicle-mediated transport, Golgi to ER	biological process	1.30951	0.269952	4.16667	4.2948	1.58766	0.00163777	4.55965	3.3873	1	23	226	17190	6890
cell periphery	cellular component	1.30951	0.269952	4.16667	4.77836	1.60165	0.27338	5.0934	3.80094	1	23	226	17190	71944
positive regulation of NF-kappaB import into nucleus	biological process	1.30951	0.269952	4.16667	8.8405	2.41561	0.0186776	8.32922	8.81269	1	23	226	17190	42346
negative regulation of protein kinase B signaling	biological process	1.30951	0.269952	4.16667	2.25342	1.46111	0.769316	3.03679	0.494611	1	23	226	17190	51898
vascular endothelial growth factor receptor signaling pathway	biological process	1.30951	0.269952	4.16667	2.97125	1.43624	0.975785	3.70875	1.18487	1	23	226	17190	48010
regulation of interferon-gamma-mediated signaling pathway	biological process	1.30951	0.269952	4.16667	3.91867	1.34141	0.275302	4.30673	2.8922	1	23	226	17190	60334
developmental maturation	biological process	1.30457	0.27129	2.15827	2.95419	1.5351	0.428487	2.80738	2.24955	3	136	224	17077	21700
positive regulation of ion transport	biological process	1.30457	0.27129	2.15827	4.82484	1.9407	0.456358	5.04482	3.86404	3	136	224	17077	43270
spermatogenesis	biological process	1.30329	0.271636	1.79104	2.11805	1.80918	0.467263	1.9977	1.33788	6	329	221	16884	7283
integral component of organelle membrane	cellular component	1.30114	0.272221	1.97044	4.61379	2.04211	0.49421	4.78269	3.64773	4	199	223	17014	31301
cellular process involved in reproduction	biological process	1.3006	0.272369	1.73697	2.07549	1.74764	0.666058	2.03307	1.73752	7	396	220	16817	48610
male gamete generation	biological process	1.29517	0.273851	1.78571	2.11805	1.80918	0.467263	1.9977	1.33788	6	330	221	16883	48232
antigen processing and presentation of exogenous peptide antigen via MHC class I	biological process	1.29202	0.274715	2.53165	1.49514	1.90279	0.974137	0.428058	0.364238	2	77	225	17136	42590
regulation of cell projection assembly	biological process	1.29202	0.274715	2.53165	2.83417	1.74502	0.76264	3.17279	2.16865	2	77	225	17136	60491
monocarboxylic acid catabolic process	biological process	1.29202	0.274715	2.53165	1.19019	1.77119	0.101203	1.27201	0.218937	2	77	225	17136	72329
endosomal transport	biological process	1.29165	0.274816	2.14286	1.69962	1.62242	0.806286	1.16044	0.391968	3	137	224	17076	16197
organelle fission	biological process	1.2871	0.27607	1.78042	2.96846	1.59038	0.651577	3.35447	2.09569	6	331	221	16882	48285
single-organism behavior	biological process	1.2871	0.27607	1.78042	2.47542	1.56876	0.375283	2.5766	1.57217	6	331	221	16882	44708
response to oxygen-containing compound	biological process	1.28372	0.277006	1.53291	2.98442	1.64842	0.44643	3.07974	2.06258	17	1092	210	16121	1901700
protein complex subunit organization	biological process	1.2793	0.278231	1.53153	2.27355	1.52099	0.24388	2.12617	1.70785	17	1093	210	16120	71822
guanosine-containing compound catabolic process	biological process	1.27889	0.278347	2.12766	2.6359	1.52214	0.109063	2.74056	1.91219	3	138	224	17075	1901069
innate immune response-activating signal transduction	biological process	1.27889	0.278347	2.12766	2.69912	1.71491	1.05912	2.29115	1.24008	3	138	224	17075	2758
branching morphogenesis of an epithelial tube	biological process	1.27889	0.278347	2.12766	2.94974	1.73687	0.0690447	2.89808	2.47947	3	138	224	17075	48754
nervous system development	biological process	1.27867	0.278406	1.84502	1.24301	1.50188	0.277971	0.788944	0.842887	5	266	222	16947	7399
regulation of cellular localization	biological process	1.27733	0.278782	1.57576	3.34187	1.74123	0.666634	3.3897	2.42889	13	812	214	16401	60341
sarcomere organization	biological process	1.27487	0.279467	4	3.85824	1.49554	0.892721	4.44567	2.37021	1	24	226	17189	45214
regulation of DNA damage response, signal transduction by p53 class mediator	biological process	1.27487	0.279467	4	3.16012	1.92441	0.00430427	3.59533	1.76365	1	24	226	17189	43516
regulation of hematopoietic progenitor cell differentiation	biological process	1.27487	0.279467	4	2.79821	1.62331	0.0587545	1.51393	3.27608	1	24	226	17189	1901532
negative regulation of lymphocyte apoptotic process	biological process	1.27487	0.279467	4	1.58619	1.97117	1.24842	0.325438	0.124482	1	24	226	17189	70229
phosphatidylcholine acyl-chain remodeling	biological process	1.27487	0.279467	4	4.32983	1.3095	0.544753	3.80761	4.3025	1	24	226	17189	36151
oxidoreductase activity, acting on the CH-NH group of donors	molecular function	1.27487	0.279467	4	4.0504	1.55317	0.168075	4.41721	2.99924	1	24	226	17189	16645
folic acid-containing compound metabolic process	biological process	1.27487	0.279467	4	4.0504	1.55317	0.168075	4.41721	2.99924	1	24	226	17189	6760
tumor necrosis factor receptor binding	molecular function	1.27487	0.279467	4	2.15348	1.57496	0.107336	2.71139	0.779698	1	24	226	17189	5164
protein-cysteine S-palmitoyltransferase activity	molecular function	1.27487	0.279467	4	0.901218	1.3552	0.0631637	0.0331218	1.17153	1	24	226	17189	19706
protein-cysteine S-acyltransferase activity	molecular function	1.27487	0.279467	4	0.901218	1.3552	0.0631637	0.0331218	1.17153	1	24	226	17189	19707
microtubule anchoring	biological process	1.27487	0.279467	4	7.43575	1.84326	0.379028	7.42161	6.91046	1	24	226	17189	34453
mitotic spindle organization	biological process	1.27487	0.279467	4	0.707166	1.32472	0.122615	0.924796	0.414571	1	24	226	17189	7052
cytoplasmic dynein complex	cellular component	1.27487	0.279467	4	1.51332	1.36423	0.108788	2.08184	0.346031	1	24	226	17189	5868
myofibril	cellular component	1.27487	0.279467	4	1.23694	1.94193	0.0401199	0.440867	1.21923	1	24	226	17189	30016
regulation of transcription involved in G1/S transition of mitotic cell cycle	biological process	1.27487	0.279467	4	1.28935	1.7198	0.0520881	1.66987	0.0808539	1	24	226	17189	83
transcription initiation from RNA polymerase I promoter	biological process	1.27487	0.279467	4	3.28393	1.59527	0.152723	2.29215	3.5694	1	24	226	17189	6361
osteoclast differentiation	biological process	1.27487	0.279467	4	2.97125	1.43624	0.975785	3.70875	1.18487	1	24	226	17189	30316
regulation of myoblast differentiation	biological process	1.27487	0.279467	4	2.97125	1.43624	0.975785	3.70875	1.18487	1	24	226	17189	45661
lens development in camera-type eye	biological process	1.27487	0.279467	4	3.57346	1.70174	0.593593	4.16912	2.02655	1	24	226	17189	2088
regulation of response to interferon-gamma	biological process	1.27487	0.279467	4	3.91867	1.34141	0.275302	4.30673	2.8922	1	24	226	17189	60330
regulation of fat cell differentiation	biological process	1.2746	0.279543	2.5	1.68533	1.46833	0.220716	1.65547	1.14255	2	78	225	17135	45598
core promoter binding	molecular function	1.2746	0.279543	2.5	2.26225	1.44277	0.0429976	1.97353	2.08099	2	78	225	17135	1047
memory	biological process	1.2746	0.279543	2.5	4.12145	1.59162	0.555807	4.60873	2.84832	2	78	225	17135	7613
protein heterooligomerization	biological process	1.2746	0.279543	2.5	2.75769	1.78755	0.17762	1.42274	3.15292	2	78	225	17135	51291
protein O-linked glycosylation	biological process	1.2746	0.279543	2.5	4.11773	1.63743	0.470474	3.15886	4.38254	2	78	225	17135	6493
methyltransferase complex	cellular component	1.2746	0.279543	2.5	4.43694	1.58786	0.573271	4.86562	3.18933	2	78	225	17135	34708
N-acetyltransferase activity	molecular function	1.2746	0.279543	2.5	3.27578	1.44537	0.257393	3.47439	2.36847	2	78	225	17135	8080
regulation of striated muscle cell differentiation	biological process	1.2746	0.279543	2.5	3.17199	1.52474	0.848388	3.86221	1.46543	2	78	225	17135	51153
calcium ion transmembrane transport	biological process	1.25748	0.284369	2.46914	4.87984	2.01083	0.446536	5.18228	3.81532	2	79	225	17134	70588
leukocyte proliferation	biological process	1.25748	0.284369	2.46914	4.90336	1.8829	0.300836	4.61036	4.4561	2	79	225	17134	70661
solute:cation symporter activity	molecular function	1.25748	0.284369	2.46914	1.21916	1.40747	0.0928144	0.521953	1.38975	2	79	225	17134	15294
protein stabilization	biological process	1.25748	0.284369	2.46914	3.06962	1.35734	0.407732	3.42149	2.03226	2	79	225	17134	50821
enzyme regulator activity	molecular function	1.2521	0.285903	1.56627	2.57506	1.57419	0.546273	2.63007	1.9185	13	817	214	16396	30234
phospholipid metabolic process	biological process	1.25205	0.285919	1.82482	2.27383	1.43604	0.739675	2.14874	1.64123	5	269	222	16944	6644
positive regulation of cellular component movement	biological process	1.2433	0.288432	1.81818	3.13343	1.51434	0.673919	3.54526	1.67529	5	270	222	16943	51272
replication fork	cellular component	1.24182	0.288859	3.84615	1.58619	1.97117	1.24842	0.325438	0.124482	1	25	226	17188	5657
regulation of odontogenesis	biological process	1.24182	0.288859	3.84615	4.35805	1.39832	0.0935023	4.53362	3.61369	1	25	226	17188	42481
embryonic cranial skeleton morphogenesis	biological process	1.24182	0.288859	3.84615	4.35805	1.39832	0.0935023	4.53362	3.61369	1	25	226	17188	48701
negative regulation of cell morphogenesis involved in differentiation	biological process	1.24182	0.288859	3.84615	1.04375	1.77543	0.0530302	0.992171	0.646724	1	25	226	17188	10771
phosphatidylserine metabolic process	biological process	1.24182	0.288859	3.84615	4.32983	1.3095	0.544753	3.80761	4.3025	1	25	226	17188	6658
positive regulation of lipid kinase activity	biological process	1.24182	0.288859	3.84615	1.49465	1.56839	0.895612	0.296113	2.22292	1	25	226	17188	90218
regulation of transcription from RNA polymerase II promoter in response to hypoxia	biological process	1.24182	0.288859	3.84615	1.49414	1.78392	1.28809	0.339734	0.0147838	1	25	226	17188	61418
calcium-dependent cell-cell adhesion	biological process	1.24182	0.288859	3.84615	2.44061	2.27457	0.761951	3.19663	0.0449456	1	25	226	17188	16339
regulation of defense response to virus by host	biological process	1.24182	0.288859	3.84615	2.51107	2.67443	1.11238	0.450067	2.0372	1	25	226	17188	50691
regulation of protein oligomerization	biological process	1.24182	0.288859	3.84615	2.32143	1.77566	0.129526	0.757881	2.89135	1	25	226	17188	32459
smooth muscle cell differentiation	biological process	1.24182	0.288859	3.84615	6.03635	2.23764	0.0481284	6.19698	5.21962	1	25	226	17188	51145
cellular response to corticosteroid stimulus	biological process	1.24182	0.288859	3.84615	6.03635	2.23764	0.0481284	6.19698	5.21962	1	25	226	17188	71384
regulation of natural killer cell activation	biological process	1.24182	0.288859	3.84615	3.09598	1.57776	1.3681	2.50972	2.69128	1	25	226	17188	32814
cardiac muscle cell differentiation	biological process	1.24182	0.288859	3.84615	3.60128	1.5038	0.451192	4.1221	2.29328	1	25	226	17188	55007
MLL1/2 complex	cellular component	1.24182	0.288859	3.84615	2.15348	1.57496	0.107336	2.71139	0.779698	1	25	226	17188	44665
MLL1 complex	cellular component	1.24182	0.288859	3.84615	2.15348	1.57496	0.107336	2.71139	0.779698	1	25	226	17188	71339
regulation of dendrite development	biological process	1.24066	0.289192	2.43902	1.76955	1.58683	0.482802	2.21894	0.555457	2	80	225	17133	50773
phosphatidylinositol biosynthetic process	biological process	1.24066	0.289192	2.43902	1.94991	1.50402	0.819834	1.94052	1.18593	2	80	225	17133	6661
positive regulation of multi-organism process	biological process	1.24066	0.289192	2.43902	1.07063	1.48495	0.392614	0.755214	1.0926	2	80	225	17133	43902
male gonad development	biological process	1.24066	0.289192	2.43902	4.85739	1.87396	0.182637	4.57779	4.41277	2	80	225	17133	8584
positive regulation of molecular function	biological process	1.23652	0.290392	1.51007	3.46018	1.691	0.669831	3.60818	2.30284	18	1174	209	16039	44093
organic hydroxy compound metabolic process	biological process	1.23564	0.29065	1.69903	2.67097	1.47437	0.441384	2.93681	1.5881	7	405	220	16808	1901615
positive regulation of MAPK cascade	biological process	1.23195	0.291723	1.74419	2.44356	1.67883	0.880775	1.97418	1.48017	6	338	221	16875	43410
[truncated: 1,516 more rows]
